# Supplementary material for: Structural ensemble of a glutamate transporter homologue in lipid nanodisc environment
Source: Nat Commun. 2020 Feb 21;11:998. doi: 10.1038/s41467-020-14834-8 (PMC7035293; doi:10.1038/s41467-020-14834-8)
Supplement: Supplementary file 4 — Source Data [file 41467_2020_14834_MOESM4_ESM.xlsx]

## Sheet: Naonly
						x	y	z				z axis 0	xo	x1	yo	y1	atan	degree	corrected
ATOM	1	N	ALA	D	1	60.592	78.603	99.494	1.00203.38	A	N	-8.506	-40.737	-0.765949	-20.359	-0.395874	0.477029	27.3318	62.6682	2.66823
ATOM	2	CA	ALA	D	1	59.338	78.885	98.806	1.00203.38	A	C	-9.194	-41.991	-0.789527	-20.077	-0.39039	0.459207	26.3106	63.6894	3.6894
ATOM	3	C	ALA	D	1	58.268	79.353	99.784	1.00203.38	A	C	-8.216	-43.061	-0.809646	-19.609	-0.38129	0.440126	25.2174	64.7826	4.78262
ATOM	4	O	ALA	D	1	57.482	80.251	99.465	1.00203.38	A	O	-8.535	-43.847	-0.824424	-18.711	-0.363829	0.415606	23.8125	66.1875	6.18751
ATOM	5	CB	ALA	D	1	58.865	77.648	98.047	1.00203.38	A	C	-9.953	-42.464	-0.798421	-21.314	-0.414443	0.478794	27.4329	62.5671	2.56711
ATOM	6	N	ALA	D	2	58.217	78.667	100.929	1.00202.70	A	N	-7.071	-43.112	-0.810604	-20.295	-0.394629	0.453059	25.9584	64.0416	4.04163
ATOM	7	CA	ALA	D	2	57.395	79.187	102.039	1.00202.70	A	C	-5.961	-43.934	-0.82606	-19.775	-0.384518	0.435656	24.9613	65.0387	5.03875
ATOM	8	C	ALA	D	2	57.924	80.606	102.282	1.00202.70	A	C	-5.718	-43.405	-0.816114	-18.356	-0.356926	0.412283	23.6221	66.3779	6.3779
ATOM	9	O	ALA	D	2	57.152	81.448	102.738	1.00202.70	A	O	-5.262	-44.177	-0.830629	-17.514	-0.340554	0.389093	22.2934	67.7066	7.70661
ATOM	10	CB	ALA	D	2	57.578	78.32	103.258	1.00202.70	A	C	-4.742	-43.751	-0.822619	-20.642	-0.401377	0.453941	26.0089	63.9911	3.99108
ATOM	11	N	ALA	D	3	59.227	80.809	102.019	1.00202.77	A	N	-5.981	-42.102	-0.791614	-18.153	-0.352979	0.419437	24.032	65.968	5.96802
ATOM	12	CA	ALA	D	3	59.94	82.103	102.097	1.00202.77	A	C	-5.903	-41.389	-0.778208	-16.859	-0.327818	0.398687	22.8431	67.1569	7.15691
ATOM	13	C	ALA	D	3	59.339	83.029	101.038	1.00202.77	A	C	-6.962	-41.99	-0.789508	-15.933	-0.309812	0.373947	21.4256	68.5744	8.57441
ATOM	14	O	ALA	D	3	59.124	84.208	101.33	1.00202.77	A	O	-6.67	-42.205	-0.793551	-14.754	-0.286887	0.346903	19.8761	70.1239	10.1239
ATOM	15	CB	ALA	D	3	61.411	81.868	101.858	1.00202.77	A	C	-6.142	-39.918	-0.75055	-17.094	-0.332387	0.416899	23.8865	66.1135	6.11346
ATOM	16	N	ALA	D	4	59.077	82.492	99.844	1.00201.95	A	N	-8.156	-42.252	-0.794435	-16.47	-0.320254	0.383194	21.9554	68.0446	8.04458
ATOM	17	CA	ALA	D	4	58.422	83.276	98.774	1.00201.95	A	C	-9.226	-42.907	-0.80675	-15.686	-0.305009	0.361461	20.7102	69.2898	9.28984
ATOM	18	C	ALA	D	4	57.002	83.619	99.227	1.00201.95	A	C	-8.773	-44.327	-0.833449	-15.343	-0.298339	0.343746	19.6952	70.3048	10.3048
ATOM	19	O	ALA	D	4	56.544	84.705	98.88	1.00201.95	A	O	-9.12	-44.785	-0.842061	-14.257	-0.277223	0.318043	18.2225	71.7775	11.7775
ATOM	20	CB	ALA	D	4	58.448	82.557	97.449	1.00201.95	A	C	-10.551	-42.881	-0.806261	-16.405	-0.31899	0.376743	21.5858	68.4142	8.41424
ATOM	21	N	ALA	D	5	56.324	82.695	99.919	1.00201.74	A	N	-8.081	-45.005	-0.846197	-16.267	-0.316306	0.357716	20.4956	69.5044	9.50439
ATOM	22	CA	ALA	D	5	54.965	82.939	100.458	1.00201.74	A	C	-7.542	-46.364	-0.87175	-16.023	-0.311562	0.34325	19.6668	70.3332	10.3332
ATOM	23	C	ALA	D	5	55.026	84.062	101.498	1.00201.74	A	C	-6.502	-46.303	-0.870603	-14.9	-0.289725	0.321259	18.4068	71.5932	11.5932
ATOM	24	O	ALA	D	5	54.085	84.879	101.565	1.00201.74	A	O	-6.435	-47.244	-0.888296	-14.083	-0.273839	0.299031	17.1332	72.8668	12.8668
ATOM	25	CB	ALA	D	5	54.418	81.676	101.065	1.00201.74	A	C	-6.935	-46.911	-0.882034	-17.286	-0.33612	0.364085	20.8605	69.1395	9.13946
ATOM	26	N	ALA	D	6	56.092	84.066	102.306	1.00202.08	A	N	-5.694	-45.237	-0.850559	-14.896	-0.289648	0.328221	18.8057	71.1943	11.1943
ATOM	27	CA	ALA	D	6	56.337	85.111	103.324	1.00202.08	A	C	-4.676	-44.992	-0.845953	-13.851	-0.269328	0.308226	17.66	72.34	12.34
ATOM	28	C	ALA	D	6	56.522	86.431	102.58	1.00202.08	A	C	-5.42	-44.807	-0.842474	-12.531	-0.243661	0.281538	16.131	73.869	13.869
ATOM	29	O	ALA	D	6	55.897	87.433	102.959	1.00202.08	A	O	-5.041	-45.432	-0.854226	-11.529	-0.224177	0.256646	14.7047	75.2953	15.2953
ATOM	30	CB	ALA	D	6	57.58	84.765	104.1	1.00202.08	A	C	-3.9	-43.749	-0.822582	-14.197	-0.276056	0.323786	18.5516	71.4484	11.4484
ATOM	31	N	ALA	D	7	57.274	86.385	101.481	1.00202.35	A	N	-6.519	-44.055	-0.828335	-12.577	-0.244555	0.287082	16.4486	73.5514	13.5514
ATOM	32	CA	ALA	D	7	57.496	87.581	100.65	1.00202.35	A	C	-7.35	-43.833	-0.824161	-11.381	-0.2213	0.262327	15.0302	74.9698	14.9698
ATOM	33	C	ALA	D	7	56.137	88.051	100.127	1.00202.35	A	C	-7.873	-45.192	-0.849713	-10.911	-0.212161	0.244682	14.0193	75.9807	15.9807
ATOM	34	O	ALA	D	7	55.905	89.235	100.188	1.00202.35	A	O	-7.812	-45.424	-0.854075	-9.727	-0.189138	0.217937	12.4868	77.5132	17.5132
ATOM	35	CB	ALA	D	7	58.426	87.241	99.516	1.00202.35	A	C	-8.484	-42.903	-0.806675	-11.721	-0.227911	0.275354	15.7766	74.2234	14.2234
ATOM	36	N	ALA	D	8	55.269	87.14	99.685	1.00201.11	A	N	-8.315	-46.06	-0.866034	-11.822	-0.229875	0.259451	14.8655	75.1345	15.1345
ATOM	37	CA	ALA	D	8	53.938	87.507	99.156	1.00201.11	A	C	-8.844	-47.391	-0.89106	-11.455	-0.222739	0.244951	14.0347	75.9653	15.9653
ATOM	38	C	ALA	D	8	53.086	88.166	100.239	1.00201.11	A	C	-7.761	-48.243	-0.907079	-10.796	-0.209925	0.227425	13.0305	76.9695	16.9695				O	P	Q	R	S	T
ATOM	39	O	ALA	D	8	52.43	89.157	99.919	1.00201.11	A	O	-8.081	-48.899	-0.919413	-9.805	-0.190655	0.204468	11.7151	78.2849	18.2849			max	1	51.428	1	1.56699	89.782	359.782
ATOM	40	CB	ALA	D	8	53.254	86.281	98.609	1.00201.11	A	C	-9.391	-48.075	-0.90392	-12.681	-0.246578	0.266308	15.2583	74.7417	14.7417			min	-1	-51.428	-1	-1.56863	-89.8761	0.8504
ATOM	41	N	ALA	D	9	53.087	87.633	101.467	1.00201.50	A	N	-6.533	-48.242	-0.90706	-11.329	-0.220289	0.238247	13.6506	76.3494	16.3494
ATOM	42	CA	ALA	D	9	52.276	88.244	102.554	1.00201.50	A	C	-5.446	-49.053	-0.922309	-10.718	-0.208408	0.222231	12.7329	77.2671	17.2671			x max	154.514
ATOM	43	C	ALA	D	9	52.813	89.651	102.846	1.00201.50	A	C	-5.154	-48.516	-0.912212	-9.311	-0.181049	0.195927	11.2258	78.7742	18.7742			x min	48.144
ATOM	44	O	ALA	D	9	52	90.621	103.001	1.00201.50	A	O	-4.999	-49.329	-0.927498	-8.341	-0.162188	0.173116	9.91879	80.0812	20.0812			x normalized	106.37	53.185
ATOM	45	CB	ALA	D	9	52.289	87.366	103.781	1.00201.50	A	C	-4.219	-49.04	-0.922064	-11.596	-0.22548	0.239832	13.7414	76.2586	16.2586
ATOM	46	N	ALA	D	10	54.15	89.76	102.848	1.00201.80	A	N	-5.152	-47.179	-0.887073	-9.202	-0.17893	0.199037	11.404	78.596	18.596
ATOM	47	CA	ALA	D	10	54.858	91.038	103.072	1.00201.80	A	C	-4.928	-46.471	-0.873761	-7.924	-0.154079	0.174546	10.0007	79.9993	19.9993
ATOM	48	C	ALA	D	10	54.496	91.997	101.939	1.00201.80	A	C	-6.061	-46.833	-0.880568	-6.965	-0.135432	0.152605	8.74363	81.2564	21.2564
ATOM	49	O	ALA	D	10	54.355	93.165	102.221	1.00201.80	A	O	-5.779	-46.974	-0.883219	-5.797	-0.112721	0.126939	7.27305	82.727	22.727			y max	150.39
ATOM	50	CB	ALA	D	10	56.34	90.799	103.126	1.00201.80	A	C	-4.874	-44.989	-0.845896	-8.163	-0.158727	0.185486	10.6276	79.3724	19.3724			y min	47.534
ATOM	51	N	ALA	D	11	54.394	91.483	100.711	1.00200.26	A	N	-7.289	-46.935	-0.882486	-7.479	-0.145427	0.163324	9.35779	80.6422	20.6422			y 0	102.856	51.428
ATOM	52	CA	ALA	D	11	54.032	92.203	99.472	1.00200.26	A	C	-8.528	-47.297	-0.889292	-6.759	-0.131426	0.146726	8.40676	81.5932	21.5932
ATOM	53	C	ALA	D	11	52.61	92.738	99.607	1.00200.26	A	C	-8.393	-48.719	-0.916029	-6.224	-0.121024	0.131357	7.52619	82.4738	22.4738				O	P	Q	R	S	T	U
ATOM	54	O	ALA	D	11	52.387	93.827	99.128	1.00200.26	A	O	-8.872	-48.942	-0.920222	-5.135	-0.0998483	0.108082	6.19263	83.8074	23.8074			max	1	52.677	1	1.56516	89.6772	359.667	359.694
ATOM	55	CB	ALA	D	11	54.17	91.298	98.268	1.00200.26	A	C	-9.732	-47.159	-0.886697	-7.664	-0.149024	0.16651	9.54033	80.4597	20.4597			min	-1	-52.677	-1	-1.56498	-89.6668	0.680097	0.0420792
ATOM	56	N	ALA	D	12	51.686	91.966	100.186	1.00199.67	A	N	-7.814	-49.643	-0.933402	-6.996	-0.136035	0.144722	8.29196	81.708	21.708
ATOM	57	CA	ALA	D	12	50.304	92.465	100.382	1.00199.67	A	C	-7.618	-51.025	-0.959387	-6.497	-0.126332	0.130927	7.50154	82.4985	22.4985			x max	150.399
ATOM	58	C	ALA	D	12	50.373	93.653	101.338	1.00199.67	A	C	-6.662	-50.956	-0.95809	-5.309	-0.103232	0.107333	6.14975	83.8503	23.8503			x min	47.121
ATOM	59	O	ALA	D	12	49.845	94.786	101.018	1.00199.67	A	O	-6.982	-51.484	-0.968017	-4.176	-0.0812009	0.0836878	4.79496	85.205	25.205			x normalized	103.278	51.639
ATOM	60	CB	ALA	D	12	49.453	91.37	100.966	1.00199.67	A	C	-7.034	-51.876	-0.975388	-7.592	-0.147624	0.150209	8.60634	81.3937	21.3937
ATOM	61	N	ALA	D	13	51.15	93.467	102.41	1.00201.16	A	N	-5.59	-50.179	-0.94348	-5.495	-0.106848	0.112769	6.46117	83.5388	23.5388
ATOM	62	CA	ALA	D	13	51.278	94.594	103.36	1.00201.16	A	C	-4.64	-50.051	-0.941074	-4.368	-0.0849343	0.0900087	5.15712	84.8429	24.8429
ATOM	63	C	ALA	D	13	51.942	95.787	102.648	1.00201.16	A	C	-5.352	-49.387	-0.928589	-3.175	-0.0617368	0.0663868	3.80369	86.1963	26.1963
ATOM	64	O	ALA	D	13	51.514	96.916	102.899	1.00201.16	A	O	-5.101	-49.815	-0.936636	-2.046	-0.0397838	0.0424496	2.43219	87.5678	27.5678			y max	152.431
ATOM	65	CB	ALA	D	13	52.015	94.157	104.602	1.00201.16	A	C	-3.398	-49.314	-0.927216	-4.805	-0.0934316	0.100427	5.75403	84.246	24.246			y min	47.077
ATOM	66	N	ALA	D	14	52.944	95.515	101.8	1.00199.97	A	N	-6.2	-48.385	-0.909749	-3.447	-0.0670257	0.0735421	4.21365	85.7863	25.7863			y 0	105.354	52.677
ATOM	67	CA	ALA	D	14	53.752	96.458	101.002	1.00199.97	A	C	-6.998	-47.577	-0.894557	-2.504	-0.0486894	0.0543749	3.11545	86.8845	26.8845
ATOM	68	C	ALA	D	14	52.872	97.2	99.996	1.00199.97	A	C	-8.004	-48.457	-0.911103	-1.762	-0.0342615	0.0375867	2.15356	87.8464	27.8464
ATOM	69	O	ALA	D	14	53.217	98.313	99.693	1.00199.97	A	O	-8.307	-48.112	-0.904616	-0.649	-0.0126196	0.0139493	0.799236	89.2008	29.2008
ATOM	70	CB	ALA	D	14	54.862	95.713	100.314	1.00199.97	A	C	-7.686	-46.467	-0.873686	-3.249	-0.0631757	0.0721837	4.13582	85.8642	25.8642
ATOM	71	N	ALA	D	15	51.876	96.546	99.398	1.00202.29	A	N	-8.602	-49.453	-0.92983	-2.416	-0.0469783	0.0504806	2.89233	87.1077	27.1077
ATOM	72	CA	ALA	D	15	50.928	97.193	98.461	1.00202.29	A	C	-9.539	-50.401	-0.947654	-1.769	-0.0343976	0.0362817	2.07879	87.9212	27.9212
ATOM	73	C	ALA	D	15	50.151	98.233	99.264	1.00202.29	A	C	-8.736	-51.178	-0.962264	-0.729	-0.0141752	0.01473	0.843966	89.156	29.156
ATOM	74	O	ALA	D	15	50.041	99.415	98.798	1.00202.29	A	O	-9.202	-51.288	-0.964332	0.453	0.00880843	-0.00913398	-0.523338	90.5233	30.5233
ATOM	75	CB	ALA	D	15	49.992	96.163	97.888	1.00202.29	A	C	-10.112	-51.337	-0.965253	-2.799	-0.0544256	0.0563251	3.22719	86.7728	26.7728
ATOM	76	N	ALA	D	16	49.725	97.839	100.477	1.00201.94	A	N	-7.523	-51.604	-0.970274	-1.123	-0.0218364	0.0225016	1.28924	88.7108	28.7108
ATOM	77	CA	ALA	D	16	49.039	98.828	101.354	1.00201.94	A	C	-6.646	-52.29	-0.983172	-0.134	-0.00260558	0.00265018	0.151844	89.8482	29.8482
ATOM	78	C	ALA	D	16	50.011	99.973	101.681	1.00201.94	A	C	-6.319	-51.318	-0.964896	1.011	0.0196586	-0.0203709	-1.16717	91.1672	31.1672
ATOM	79	O	ALA	D	16	49.604	101.162	101.64	1.00201.94	A	O	-6.36	-51.725	-0.972549	2.2	0.0427783	-0.0439574	-2.51857	92.5186	32.5186
ATOM	80	CB	ALA	D	16	48.559	98.158	102.617	1.00201.94	A	C	-5.383	-52.77	-0.992197	-0.804	-0.0156335	0.0157552	0.902704	89.0973	29.0973
ATOM	81	N	ALA	D	17	51.264	99.607	101.963	1.00199.30	A	N	-6.037	-50.065	-0.941337	0.645	0.0125418	-0.0133226	-0.763329	90.7633	30.7633
ATOM	82	CA	ALA	D	17	52.355	100.543	102.297	1.00199.30	A	C	-5.703	-48.974	-0.920824	1.581	0.030742	-0.0333729	-1.91213	91.9121	31.9121
ATOM	83	C	ALA	D	17	52.672	101.452	101.101	1.00199.30	A	C	-6.899	-48.657	-0.914863	2.49	0.0484172	-0.0528736	-3.02943	93.0294	33.0294
ATOM	84	O	ALA	D	17	53.141	102.532	101.331	1.00199.30	A	O	-6.669	-48.188	-0.906045	3.57	0.0694174	-0.0764665	-4.38121	94.3812	34.3812
ATOM	85	CB	ALA	D	17	53.55	99.749	102.748	1.00199.30	A	C	-5.252	-47.779	-0.898355	0.787	0.0153029	-0.0170328	-0.975906	90.9759	30.9759
ATOM	86	N	ALA	D	18	52.581	100.937	99.883	1.00202.30	A	N	-8.117	-48.748	-0.916574	1.975	0.0384032	-0.0418741	-2.39921	92.3992	32.3992
ATOM	87	CA	ALA	D	18	52.835	101.649	98.616	1.00202.30	A	C	-9.384	-48.494	-0.911798	2.687	0.0522478	-0.0572393	-3.27957	93.2796	33.2796
ATOM	88	C	ALA	D	18	51.77	102.739	98.467	1.00202.30	A	C	-9.533	-49.559	-0.931823	3.777	0.0734425	-0.0786533	-4.5065	94.5065	34.5065
ATOM	89	O	ALA	D	18	52.084	103.899	98.044	1.00202.30	A	O	-9.956	-49.245	-0.925919	4.937	0.0959983	-0.10331	-5.91922	95.9192	35.9192
ATOM	90	CB	ALA	D	18	52.787	100.633	97.503	1.00202.30	A	C	-10.497	-48.542	-0.912701	1.671	0.032492	-0.0355848	-2.03886	92.0389	32.0389
ATOM	91	N	ALA	D	19	50.534	102.384	98.837	1.00202.49	A	N	-9.163	-50.795	-0.955063	3.422	0.0665396	-0.069558	-3.98538	93.9854	33.9854
ATOM	92	CA	ALA	D	19	49.458	103.403	98.841	1.00202.49	A	C	-9.159	-51.871	-0.975294	4.441	0.0863537	-0.088311	-5.05985	95.0598	35.0598
ATOM	93	C	ALA	D	19	49.826	104.462	99.89	1.00202.49	A	C	-8.11	-51.503	-0.968375	5.5	0.106946	-0.109993	-6.30211	96.3021	36.3021
ATOM	94	O	ALA	D	19	49.731	105.693	99.612	1.00202.49	A	O	-8.388	-51.598	-0.970161	6.731	0.130882	-0.134098	-7.68325	97.6832	37.6832
ATOM	95	CB	ALA	D	19	48.144	102.74	99.164	1.00202.49	A	C	-8.836	-53.185	-1	3.778	0.0734619	-0.0733302	-4.20151	94.2015	34.2015
ATOM	96	N	ALA	D	20	50.314	103.987	101.043	1.00202.41	A	N	-6.957	-51.015	-0.959199	5.025	0.0977094	-0.101515	-5.81641	95.8164	35.8164
ATOM	97	CA	ALA	D	20	50.783	104.881	102.119	1.00202.41	A	C	-5.881	-50.546	-0.950381	5.919	0.115093	-0.120515	-6.90501	96.905	36.905
ATOM	98	C	ALA	D	20	51.962	105.723	101.61	1.00202.41	A	C	-6.39	-49.367	-0.928213	6.761	0.131465	-0.140697	-8.06134	98.0613	38.0613
ATOM	99	O	ALA	D	20	52.068	106.819	102.067	1.00202.41	A	O	-5.933	-49.261	-0.92622	7.857	0.152777	-0.163475	-9.3664	99.3664	39.3664
ATOM	100	CB	ALA	D	20	51.135	104.086	103.351	1.00202.41	A	C	-4.649	-50.194	-0.943762	5.124	0.0996344	-0.105182	-6.02648	96.0265	36.0265
ATOM	101	N	ALA	D	21	52.847	105.193	100.763	1.00204.49	A	N	-7.237	-48.482	-0.911573	6.231	0.12116	-0.132138	-7.57097	97.571	37.571
ATOM	102	CA	ALA	D	21	54.012	105.917	100.21	1.00204.49	A	C	-7.79	-47.317	-0.889668	6.955	0.135238	-0.150854	-8.64331	98.6433	38.6433
ATOM	103	C	ALA	D	21	53.51	107.102	99.389	1.00204.49	A	C	-8.611	-47.819	-0.899107	8.14	0.15828	-0.174255	-9.9841	99.9841	39.9841
ATOM	104	O	ALA	D	21	54.02	108.222	99.602	1.00204.49	A	O	-8.398	-47.309	-0.889518	9.26	0.180058	-0.199723	-11.4433	101.443	41.4433
ATOM	105	CB	ALA	D	21	54.821	104.978	99.35	1.00204.49	A	C	-8.65	-46.508	-0.874457	6.016	0.116979	-0.132984	-7.61941	97.6194	37.6194
ATOM	106	N	ALA	D	22	52.5	106.886	98.535	1.00205.92	A	N	-9.465	-48.829	-0.918097	7.924	0.154079	-0.166275	-9.52687	99.5269	39.5269
ATOM	107	CA	ALA	D	22	51.966	108.043	97.767	1.00205.92	A	C	-10.233	-49.363	-0.928138	9.081	0.176577	-0.188002	-10.7717	100.772	40.7717
ATOM	108	C	ALA	D	22	51.325	109.046	98.739	1.00205.92	A	C	-9.261	-50.004	-0.94019	10.084	0.19608	-0.205606	-11.7804	101.78	41.7804
ATOM	109	O	ALA	D	22	51.493	110.296	98.553	1.00205.92	A	O	-9.447	-49.836	-0.937031	11.334	0.220386	-0.230998	-13.2352	103.235	43.2352
ATOM	110	CB	ALA	D	22	50.996	107.591	96.708	1.00205.92	A	C	-11.292	-50.333	-0.946376	8.629	0.167788	-0.175472	-10.0538	100.054	40.0538
ATOM	111	N	ALA	D	23	50.628	108.519	99.756	1.00204.61	A	N	-8.244	-50.701	-0.953295	9.557	0.185833	-0.192523	-11.0307	101.031	41.0307
ATOM	112	CA	ALA	D	23	49.97	109.359	100.786	1.00204.61	A	C	-7.214	-51.359	-0.965667	10.397	0.202166	-0.206373	-11.8243	101.824	41.8243
ATOM	113	C	ALA	D	23	51.018	110.163	101.577	1.00204.61	A	C	-6.423	-50.311	-0.945962	11.201	0.2178	-0.226298	-12.9659	102.966	42.9659
ATOM	114	O	ALA	D	23	50.703	111.286	102.028	1.00204.61	A	O	-5.972	-50.626	-0.951885	12.324	0.239636	-0.246624	-14.1305	104.131	44.1305
ATOM	115	CB	ALA	D	23	49.14	108.479	101.684	1.00204.61	A	C	-6.316	-52.189	-0.981273	9.517	0.185055	-0.186397	-10.6798	100.68	40.6798
ATOM	116	N	ALA	D	24	52.17	109.534	101.824	1.00203.52	A	N	-6.176	-49.159	-0.924302	10.572	0.205569	-0.218843	-12.5388	102.539	42.5388
ATOM	117	CA	ALA	D	24	53.354	110.059	102.533	1.00203.52	A	C	-5.467	-47.975	-0.90204	11.097	0.215777	-0.234798	-13.453	103.453	43.453
ATOM	118	C	ALA	D	24	53.905	111.207	101.699	1.00203.52	A	C	-6.301	-47.424	-0.89168	12.245	0.2381	-0.260936	-14.9505	104.951	44.9505
ATOM	119	O	ALA	D	24	54.289	112.214	102.287	1.00203.52	A	O	-5.713	-47.04	-0.88446	13.252	0.257681	-0.283495	-16.2431	106.243	46.2431
ATOM	120	CB	ALA	D	24	54.377	108.967	102.708	1.00203.52	A	C	-5.292	-46.952	-0.882805	10.005	0.194544	-0.216903	-12.4276	102.428	42.4276
ATOM	121	N	ALA	D	25	53.911	111.051	100.373	1.00203.56	A	N	-7.627	-47.418	-0.891567	12.089	0.235067	-0.257789	-14.7702	104.77	44.7702
ATOM	122	CA	ALA	D	25	54.342	112.161	99.492	1.00203.56	A	C	-8.508	-46.987	-0.883463	13.199	0.25665	-0.282723	-16.1988	106.199	46.1988
ATOM	123	C	ALA	D	25	53.38	113.337	99.712	1.00203.56	A	C	-8.288	-47.949	-0.901551	14.375	0.279517	-0.300642	-17.2255	107.226	47.2255
ATOM	124	O	ALA	D	25	53.868	114.486	99.866	1.00203.56	A	O	-8.134	-47.461	-0.892376	15.524	0.301859	-0.326182	-18.6888	108.689	48.6888
ATOM	125	CB	ALA	D	25	54.352	111.708	98.056	1.00203.56	A	C	-9.944	-46.977	-0.883275	12.746	0.247842	-0.273559	-15.6738	105.674	45.6738
ATOM	126	N	ALA	D	26	52.069	113.059	99.796	1.00204.09	A	N	-8.204	-49.26	-0.926201	14.097	0.274111	-0.287739	-16.4862	106.486	46.4862
ATOM	127	CA	ALA	D	26	51.089	114.149	100.06	1.00204.09	A	C	-7.94	-50.24	-0.944627	15.187	0.295306	-0.302991	-17.3601	107.36	47.3601
ATOM	128	C	ALA	D	26	51.349	114.814	101.423	1.00204.09	A	C	-6.577	-49.98	-0.939739	15.852	0.308237	-0.316945	-18.1596	108.16	48.1596
ATOM	129	O	ALA	D	26	51.246	116.076	101.527	1.00204.09	A	O	-6.473	-50.083	-0.941675	17.114	0.332776	-0.339689	-19.4628	109.463	49.4628
ATOM	130	CB	ALA	D	26	49.692	113.587	100.016	1.00204.09	A	C	-7.984	-51.637	-0.970894	14.625	0.284378	-0.284933	-16.3255	106.325	46.3255
ATOM	131	N	ALA	D	27	51.652	113.997	102.44	1.00202.73	A	N	-5.56	-49.677	-0.934042	15.035	0.29235	-0.303336	-17.3799	107.38	47.3799
ATOM	132	CA	ALA	D	27	51.926	114.497	103.809	1.00202.73	A	C	-4.191	-49.403	-0.92889	15.535	0.302073	-0.314411	-18.0144	108.014	48.0144
ATOM	133	C	ALA	D	27	53.179	115.381	103.784	1.00202.73	A	C	-4.216	-48.15	-0.90533	16.419	0.319262	-0.339031	-19.425	109.425	49.425
ATOM	134	O	ALA	D	27	53.207	116.414	104.478	1.00202.73	A	O	-3.522	-48.122	-0.904804	17.452	0.339348	-0.358816	-20.5586	110.559	50.5586
ATOM	135	CB	ALA	D	27	52.076	113.335	104.76	1.00202.73	A	C	-3.24	-49.253	-0.926069	14.373	0.279478	-0.293098	-16.7933	106.793	46.7933
ATOM	136	N	ALA	D	28	54.181	114.968	103.006	1.00200.78	A	N	-4.994	-47.148	-0.886491	16.006	0.311231	-0.337639	-19.3453	109.345	49.3453
ATOM	137	CA	ALA	D	28	55.44	115.723	102.856	1.00200.78	A	C	-5.144	-45.889	-0.862818	16.761	0.325912	-0.361161	-20.693	110.693	50.693
ATOM	138	C	ALA	D	28	55.108	117.069	102.219	1.00200.78	A	C	-5.781	-46.221	-0.869061	18.107	0.352084	-0.384923	-22.0545	112.054	52.0545
ATOM	139	O	ALA	D	28	55.688	118.05	102.636	1.00200.78	A	O	-5.364	-45.641	-0.858155	19.088	0.37116	-0.408213	-23.3889	113.389	53.3889
ATOM	140	CB	ALA	D	28	56.414	114.944	102.014	1.00200.78	A	C	-5.986	-44.915	-0.844505	15.982	0.310765	-0.352606	-20.2028	110.203	50.2028
ATOM	141	N	ALA	D	29	54.213	117.091	101.231	1.00200.08	A	N	-6.769	-47.116	-0.885889	18.129	0.352512	-0.378711	-21.6986	111.699	51.6986
ATOM	142	CA	ALA	D	29	53.808	118.374	100.612	1.00200.08	A	C	-7.388	-47.521	-0.893504	19.412	0.37746	-0.399708	-22.9016	112.902	52.9016
ATOM	143	C	ALA	D	29	53.121	119.275	101.656	1.00200.08	A	C	-6.344	-48.208	-0.906421	20.313	0.394979	-0.410947	-23.5455	113.546	53.5455
ATOM	144	O	ALA	D	29	53.381	120.5	101.654	1.00200.08	A	O	-6.346	-47.948	-0.901532	21.538	0.418799	-0.434881	-24.9168	114.917	54.9168
ATOM	145	CB	ALA	D	29	52.924	118.102	99.422	1.00200.08	A	C	-8.578	-48.405	-0.910125	19.14	0.372171	-0.388175	-22.2408	112.241	52.2408
ATOM	146	N	ALA	D	30	52.26	118.714	102.515	1.00198.35	A	N	-5.485	-49.069	-0.92261	19.752	0.384071	-0.394468	-22.6014	112.601	52.6014
ATOM	147	CA	ALA	D	30	51.633	119.563	103.565	1.00198.35	A	C	-4.435	-49.696	-0.934399	20.601	0.400579	-0.405003	-23.205	113.205	53.205
ATOM	148	C	ALA	D	30	52.714	120.109	104.521	1.00198.35	A	C	-3.479	-48.615	-0.914074	21.147	0.411196	-0.422729	-24.2206	114.221	54.2206
ATOM	149	O	ALA	D	30	52.635	121.311	104.943	1.00198.35	A	O	-3.057	-48.694	-0.915559	22.349	0.434569	-0.443162	-25.3913	115.391	55.3913
ATOM	150	CB	ALA	D	30	50.577	118.777	104.299	1.00198.35	A	C	-3.701	-50.752	-0.954254	19.815	0.385296	-0.383749	-21.9872	111.987	51.9872
ATOM	151	N	ALA	D	31	53.701	119.26	104.853	1.00198.04	A	N	-3.147	-47.628	-0.895516	20.298	0.394688	-0.415125	-23.7849	113.785	53.7849
ATOM	152	CA	ALA	D	31	54.847	119.626	105.725	1.00198.04	A	C	-2.275	-46.482	-0.873968	20.664	0.401804	-0.43093	-24.6905	114.69	54.6905
ATOM	153	C	ALA	D	31	55.681	120.724	105.046	1.00198.04	A	C	-2.954	-45.648	-0.858287	21.762	0.423155	-0.45805	-26.2443	116.244	56.2443
ATOM	154	O	ALA	D	31	56.256	121.547	105.769	1.00198.04	A	O	-2.231	-45.073	-0.847476	22.585	0.439158	-0.478097	-27.393	117.393	57.393
ATOM	155	CB	ALA	D	31	55.67	118.404	106.05	1.00198.04	A	C	-1.95	-45.659	-0.858494	19.442	0.378043	-0.414805	-23.7666	113.767	53.7666
ATOM	156	N	ALA	D	32	55.801	120.643	103.713	1.00195.63	A	N	-4.287	-45.528	-0.856031	21.681	0.42158	-0.457615	-26.2194	116.219	56.2194
ATOM	157	CA	ALA	D	32	56.479	121.6	102.812	1.00195.63	A	C	-5.188	-44.85	-0.843283	22.638	0.440188	-0.481087	-27.5643	117.564	57.5643
ATOM	158	C	ALA	D	32	55.74	122.935	102.87	1.00195.63	A	C	-5.13	-45.589	-0.857178	23.973	0.466147	-0.498083	-28.538	118.538	58.538
ATOM	159	O	ALA	D	32	56.404	123.924	102.659	1.00195.63	A	O	-5.341	-44.925	-0.844693	24.962	0.485378	-0.521549	-29.8825	119.883	59.8825
ATOM	160	CB	ALA	D	32	56.532	121.067	101.402	1.00195.63	A	C	-6.598	-44.797	-0.842286	22.105	0.429824	-0.471859	-27.0355	117.036	57.0355
ATOM	161	N	ALA	D	33	54.402	122.922	102.962	1.00192.07	A	N	-5.038	-46.927	-0.882335	23.96	0.465894	-0.485815	-27.8351	117.835	57.8351
ATOM	162	CA	ALA	D	33	53.586	124.153	103.135	1.00192.07	A	C	-4.865	-47.743	-0.897678	25.191	0.48983	-0.499508	-28.6197	118.62	58.6197
ATOM	163	C	ALA	D	33	53.937	124.779	104.495	1.00192.07	A	C	-3.505	-47.392	-0.891078	25.817	0.502003	-0.513047	-29.3954	119.395	59.3954
ATOM	164	O	ALA	D	33	54.061	126.041	104.604	1.00192.07	A	O	-3.396	-47.268	-0.888747	27.079	0.526542	-0.534853	-30.6448	120.645	60.6448
ATOM	165	CB	ALA	D	33	52.119	123.831	103.013	1.00192.07	A	C	-4.987	-49.21	-0.925261	24.869	0.483569	-0.481587	-27.5929	117.593	57.5929
ATOM	166	N	ALA	D	34	54.126	123.92	105.511	1.00190.30	A	N	-2.489	-47.203	-0.887525	24.958	0.4853	-0.500384	-28.6699	118.67	58.6699
ATOM	167	CA	ALA	D	34	54.607	124.427	106.826	1.00190.30	A	C	-1.174	-46.722	-0.878481	25.465	0.495158	-0.513265	-29.4079	119.408	59.4079
ATOM	168	C	ALA	D	34	56.023	125.009	106.645	1.00190.30	A	C	-1.355	-45.306	-0.851857	26.047	0.506475	-0.536406	-30.7338	120.734	60.7338
ATOM	169	O	ALA	D	34	56.364	126.071	107.26	1.00190.30	A	O	-0.74	-44.965	-0.845445	27.109	0.527125	-0.557512	-31.9431	121.943	61.9431
ATOM	170	CB	ALA	D	34	54.58	123.326	107.857	1.00190.30	A	C	-0.143	-46.749	-0.878988	24.364	0.47375	-0.494337	-28.3234	118.323	58.3234
ATOM	171	N	ALA	D	35	56.829	124.33	105.818	1.00190.59	A	N	-2.182	-44.5	-0.836702	25.368	0.493272	-0.532695	-30.5212	120.521	60.5212
ATOM	172	CA	ALA	D	35	58.194	124.751	105.446	1.00190.59	A	C	-2.554	-43.135	-0.811037	25.789	0.501458	-0.553762	-31.7282	121.728	61.7282
ATOM	173	C	ALA	D	35	58.133	126.084	104.693	1.00190.59	A	C	-3.307	-43.196	-0.812184	27.122	0.527378	-0.575906	-32.997	122.997	62.997
ATOM	174	O	ALA	D	35	59.128	126.762	104.75	1.00190.59	A	O	-3.25	-42.201	-0.793476	27.8	0.540562	-0.598036	-34.265	124.265	64.265
ATOM	175	CB	ALA	D	35	58.899	123.676	104.655	1.00190.59	A	C	-3.345	-42.43	-0.797781	24.714	0.480555	-0.542156	-31.0633	121.063	61.0633
ATOM	176	N	ALA	D	36	57.089	126.316	103.884	1.00188.44	A	N	-4.116	-44.24	-0.831813	27.354	0.531889	-0.568911	-32.5962	122.596	62.5962
ATOM	177	CA	ALA	D	36	56.795	127.547	103.108	1.00188.44	A	C	-4.892	-44.534	-0.837341	28.585	0.555826	-0.586014	-33.5761	123.576	63.5761
ATOM	178	C	ALA	D	36	56.525	128.692	104.09	1.00188.44	A	C	-3.91	-44.804	-0.842418	29.73	0.57809	-0.601422	-34.459	124.459	64.459
ATOM	179	O	ALA	D	36	56.85	129.85	103.761	1.00188.44	A	O	-4.239	-44.479	-0.836307	30.888	0.600607	-0.622814	-35.6846	125.685	65.6846
ATOM	180	CB	ALA	D	36	55.663	127.326	102.131	1.00188.44	A	C	-5.869	-45.666	-0.858626	28.364	0.551528	-0.57097	-32.7142	122.714	62.7142
ATOM	181	N	ALA	D	37	55.865	128.394	105.217	1.00187.80	A	N	-2.783	-45.464	-0.854827	29.432	0.572295	-0.589952	-33.8018	123.802	63.8018
ATOM	182	CA	ALA	D	37	55.736	129.425	106.282	1.00187.80	A	C	-1.718	-45.593	-0.857253	30.463	0.592343	-0.604645	-34.6436	124.644	64.6436
ATOM	183	C	ALA	D	37	57.148	129.733	106.798	1.00187.80	A	C	-1.202	-44.181	-0.830704	30.771	0.598332	-0.624201	-35.7641	125.764	65.7641
ATOM	184	O	ALA	D	37	57.533	130.946	106.947	1.00187.80	A	O	-1.053	-43.796	-0.823465	31.984	0.621918	-0.646849	-37.0617	127.062	67.0617
ATOM	185	CB	ALA	D	37	54.865	128.913	107.394	1.00187.80	A	C	-0.606	-46.464	-0.87363	29.951	0.582387	-0.587977	-33.6886	123.689	63.6886
ATOM	186	N	ALA	D	38	57.941	128.668	106.982	1.00184.92	A	N	-1.018	-43.388	-0.815794	29.706	0.577623	-0.616108	-35.3004	125.3	65.3004
ATOM	187	CA	ALA	D	38	59.367	128.874	107.338	1.00184.92	A	C	-0.662	-41.962	-0.788982	29.912	0.581629	-0.635251	-36.3972	126.397	66.3972
ATOM	188	C	ALA	D	38	60.103	129.641	106.216	1.00184.92	A	C	-1.784	-41.226	-0.775143	30.679	0.596543	-0.655921	-37.5815	127.582	67.5815
ATOM	189	O	ALA	D	38	61.039	130.345	106.557	1.00184.92	A	O	-1.443	-40.29	-0.757544	31.383	0.610232	-0.678109	-38.8528	128.853	68.8528
ATOM	190	CB	ALA	D	38	60.051	127.583	107.713	1.00184.92	A	C	-0.287	-41.278	-0.776121	28.621	0.556526	-0.622084	-35.6428	125.643	65.6428
ATOM	191	N	ALA	D	39	59.759	129.434	104.936	1.00180.46	A	N	-3.064	-41.57	-0.781611	30.472	0.592518	-0.648647	-37.1647	127.165	67.1647
ATOM	192	CA	ALA	D	39	60.324	130.109	103.741	1.00180.46	A	C	-4.259	-41.005	-0.770988	31.147	0.605643	-0.665862	-38.1511	128.151	68.1511
ATOM	193	C	ALA	D	39	60	131.596	103.808	1.00180.46	A	C	-4.192	-41.329	-0.77708	32.634	0.634557	-0.684776	-39.2348	129.235	69.2348
ATOM	194	O	ALA	D	39	60.832	132.384	103.426	1.00180.46	A	O	-4.574	-40.497	-0.761436	33.422	0.649879	-0.706517	-40.4805	130.48	70.4805
ATOM	195	CB	ALA	D	39	59.771	129.514	102.468	1.00180.46	A	C	-5.532	-41.558	-0.781386	30.552	0.594073	-0.650049	-37.2451	127.245	67.2451
ATOM	196	N	ALA	D	40	58.8	131.958	104.245	1.00181.58	A	N	-3.755	-42.529	-0.799643	32.996	0.641596	-0.676174	-38.7419	128.742	68.7419
ATOM	197	CA	ALA	D	40	58.512	133.399	104.399	1.00181.58	A	C	-3.601	-42.817	-0.805058	34.437	0.669616	-0.69381	-39.7524	129.752	69.7524
ATOM	198	C	ALA	D	40	59.459	133.943	105.469	1.00181.58	A	C	-2.531	-41.87	-0.787252	34.981	0.680194	-0.712572	-40.8273	130.827	70.8273
ATOM	199	O	ALA	D	40	60.105	135.001	105.219	1.00181.58	A	O	-2.781	-41.224	-0.775106	36.039	0.700766	-0.735071	-42.1164	132.116	72.1164
ATOM	200	CB	ALA	D	40	57.073	133.602	104.788	1.00181.58	A	C	-3.212	-44.256	-0.832114	34.64	0.673563	-0.680483	-38.9888	128.989	68.9888
ATOM	201	N	ALA	D	41	59.629	133.193	106.572	1.00181.19	A	N	-1.428	-41.7	-0.784056	34.231	0.66561	-0.703874	-40.329	130.329	70.329
ATOM	202	CA	ALA	D	41	60.586	133.653	107.612	1.00181.19	A	C	-0.388	-40.743	-0.766062	34.691	0.674555	-0.721964	-41.3655	131.365	71.3655
ATOM	203	C	ALA	D	41	62.016	133.748	107.037	1.00181.19	A	C	-0.963	-39.313	-0.739175	34.786	0.676402	-0.741083	-42.4609	132.461	72.4609
ATOM	204	O	ALA	D	41	62.759	134.707	107.383	1.00181.19	A	O	-0.617	-38.57	-0.725204	35.745	0.695049	-0.764169	-43.7837	133.784	73.7837
ATOM	205	CB	ALA	D	41	60.534	132.723	108.796	1.00181.19	A	C	0.796	-40.795	-0.76704	33.761	0.656471	-0.707881	-40.5586	130.559	70.5586
ATOM	206	N	ALA	D	42	62.379	132.776	106.196	1.00179.71	A	N	-1.804	-38.95	-0.732349	33.814	0.657502	-0.731597	-41.9174	131.917	71.9174
ATOM	207	CA	ALA	D	42	63.689	132.633	105.523	1.00179.71	A	C	-2.477	-37.64	-0.707718	33.671	0.654721	-0.746519	-42.7724	132.772	72.7724
ATOM	208	C	ALA	D	42	63.938	133.816	104.598	1.00179.71	A	C	-3.402	-37.391	-0.703037	34.854	0.677724	-0.767068	-43.9498	133.95	73.9498
ATOM	209	O	ALA	D	42	65.073	134.199	104.499	1.00179.71	A	O	-3.501	-36.256	-0.681696	35.237	0.685172	-0.787941	-45.1457	135.146	75.1457
ATOM	210	CB	ALA	D	42	63.68	131.371	104.702	1.00179.71	A	C	-3.298	-37.649	-0.707888	32.409	0.630182	-0.72739	-41.6764	131.676	71.6764
ATOM	211	N	ALA	D	43	62.906	134.242	103.869	1.00178.89	A	N	-4.131	-38.423	-0.722441	35.28	0.686008	-0.759537	-43.5182	133.518	73.5182
ATOM	212	CA	ALA	D	43	62.93	135.383	102.93	1.00178.89	A	C	-5.07	-38.399	-0.721989	36.421	0.708194	-0.775753	-44.4474	134.447	74.4474
ATOM	213	C	ALA	D	43	63.142	136.652	103.749	1.00178.89	A	C	-4.251	-38.187	-0.718003	37.69	0.732869	-0.795644	-45.587	135.587	75.587
ATOM	214	O	ALA	D	43	63.817	137.556	103.253	1.00178.89	A	O	-4.747	-37.512	-0.705312	38.594	0.750447	-0.816393	-46.7759	136.776	76.7759
ATOM	215	CB	ALA	D	43	61.651	135.422	102.133	1.00178.89	A	C	-5.867	-39.678	-0.746037	36.46	0.708952	-0.759915	-43.5399	133.54	73.5399
ATOM	216	N	ALA	D	44	62.533	136.725	104.943	1.00180.52	A	N	-3.057	-38.796	-0.729454	37.763	0.734289	-0.788701	-45.1893	135.189	75.1893
ATOM	217	CA	ALA	D	44	62.767	137.895	105.827	1.00180.52	A	C	-2.173	-38.562	-0.725054	38.933	0.757039	-0.806976	-46.2363	136.236	76.2363
ATOM	218	C	ALA	D	44	64.252	137.896	106.203	1.00180.52	A	C	-1.797	-37.077	-0.697133	38.934	0.757058	-0.826584	-47.3598	137.36	77.3598
ATOM	219	O	ALA	D	44	64.957	138.953	106.014	1.00180.52	A	O	-1.986	-36.372	-0.683877	39.991	0.777611	-0.849447	-48.6697	138.67	78.6697
ATOM	220	CB	ALA	D	44	61.897	137.789	107.053	1.00180.52	A	C	-0.947	-39.432	-0.741412	38.827	0.754978	-0.794464	-45.5194	135.519	75.5194
ATOM	221	N	ALA	D	45	64.756	136.696	106.542	1.00181.85	A	N	-1.458	-36.573	-0.687656	37.734	0.733725	-0.817798	-46.8564	136.856	76.8564
ATOM	222	CA	ALA	D	45	66.191	136.539	106.869	1.00181.85	A	C	-1.131	-35.138	-0.660675	37.577	0.730672	-0.835665	-47.8801	137.88	77.8801
ATOM	223	C	ALA	D	45	66.992	136.933	105.629	1.00181.85	A	C	-2.371	-34.337	-0.645614	37.971	0.738333	-0.852294	-48.8329	138.833	78.8329
ATOM	224	O	ALA	D	45	67.893	137.73	105.758	1.00181.85	A	O	-2.242	-33.436	-0.628673	38.768	0.753831	-0.875681	-50.1728	140.173	80.1728
ATOM	225	CB	ALA	D	45	66.497	135.105	107.235	1.00181.85	A	C	-0.765	-34.832	-0.654922	36.143	0.702788	-0.820639	-47.0192	137.019	77.0192
ATOM	226	N	ALA	D	46	66.551	136.488	104.457	1.00180.33	A	N	-3.543	-34.778	-0.653906	37.526	0.72968	-0.84011	-48.1348	138.135	78.1348
ATOM	227	CA	ALA	D	46	67.248	136.727	103.189	1.00180.33	A	C	-4.811	-34.081	-0.640801	37.765	0.734328	-0.853307	-48.8909	138.891	78.8909
ATOM	228	C	ALA	D	46	67.368	138.224	102.964	1.00180.33	A	C	-5.036	-33.961	-0.638545	39.262	0.763436	-0.874246	-50.0906	140.091	80.0906
ATOM	229	O	ALA	D	46	68.487	138.641	102.919	1.00180.33	A	O	-5.081	-32.842	-0.617505	39.679	0.771545	-0.895843	-51.328	141.328	81.328
ATOM	230	CB	ALA	D	46	66.436	136.105	102.085	1.00180.33	A	C	-5.915	-34.893	-0.656068	37.143	0.722233	-0.833366	-47.7483	137.748	77.7483
ATOM	231	N	ALA	D	47	66.291	139.002	103.069	1.00183.97	A	N	-4.931	-35.038	-0.658795	40.04	0.778564	-0.868532	-49.7632	139.763	79.7632
ATOM	232	CA	ALA	D	47	66.447	140.443	102.773	1.00183.97	A	C	-5.227	-34.882	-0.655862	41.481	0.806584	-0.888097	-50.8842	140.884	80.8842
ATOM	233	C	ALA	D	47	67.39	141.09	103.787	1.00183.97	A	C	-4.213	-33.939	-0.638131	42.128	0.819165	-0.908991	-52.0813	142.081	82.0813
ATOM	234	O	ALA	D	47	68.398	141.701	103.338	1.00183.97	A	O	-4.662	-32.931	-0.619178	42.739	0.831045	-0.930465	-53.3117	143.312	83.3117
ATOM	235	CB	ALA	D	47	65.105	141.12	102.783	1.00183.97	A	C	-5.217	-36.224	-0.681094	42.158	0.819748	-0.877521	-50.2782	140.278	80.2782
ATOM	236	N	ALA	D	48	67.19	140.804	105.082	1.00186.71	A	N	-2.918	-34.139	-0.641892	41.842	0.813603	-0.90283	-51.7284	141.728	81.7284
ATOM	237	CA	ALA	D	48	68.065	141.498	106.059	1.00186.71	A	C	-1.941	-33.264	-0.62544	42.536	0.827098	-0.923348	-52.904	142.904	82.904
ATOM	238	C	ALA	D	48	69.534	141.095	105.859	1.00186.71	A	C	-2.141	-31.795	-0.597819	42.133	0.819262	-0.940411	-53.8816	143.882	83.8816
ATOM	239	O	ALA	D	48	70.414	141.99	105.686	1.00186.71	A	O	-2.314	-30.915	-0.581273	43.028	0.836665	-0.963603	-55.2104	145.21	85.2104
ATOM	240	CB	ALA	D	48	67.582	141.194	107.455	1.00186.71	A	C	-0.545	-33.747	-0.634521	42.232	0.821187	-0.912933	-52.3072	142.307	82.3072
ATOM	241	N	ALA	D	49	69.757	139.79	105.729	1.00187.29	A	N	-2.271	-31.572	-0.593626	40.828	0.793887	-0.928739	-53.2128	143.213	83.2128
ATOM	242	CA	ALA	D	49	71.12	139.244	105.613	1.00187.29	A	C	-2.387	-30.209	-0.567998	40.282	0.78327	-0.943381	-54.0518	144.052	84.0518
ATOM	243	C	ALA	D	49	71.736	139.724	104.316	1.00187.29	A	C	-3.684	-29.593	-0.556416	40.762	0.792603	-0.958722	-54.9307	144.931	84.9307
ATOM	244	O	ALA	D	49	72.842	140.175	104.362	1.00187.29	A	O	-3.638	-28.487	-0.535621	41.213	0.801373	-0.981609	-56.2421	146.242	86.2421
ATOM	245	CB	ALA	D	49	71.099	137.742	105.661	1.00187.29	A	C	-2.339	-30.23	-0.568393	38.78	0.754064	-0.924885	-52.992	142.992	82.992
ATOM	246	N	ALA	D	50	70.974	139.704	103.232	1.00185.46	A	N	-4.768	-30.355	-0.570744	40.742	0.792214	-0.946483	-54.2295	144.229	84.2295
ATOM	247	CA	ALA	D	50	71.543	140.09	101.931	1.00185.46	A	C	-6.069	-29.786	-0.560045	41.128	0.79972	-0.959868	-54.9964	144.996	84.9964
ATOM	248	C	ALA	D	50	71.978	141.546	102.032	1.00185.46	A	C	-5.968	-29.351	-0.551866	42.584	0.828031	-0.982923	-56.3173	146.317	86.3173
ATOM	249	O	ALA	D	50	73.135	141.801	101.705	1.00185.46	A	O	-6.295	-28.194	-0.530112	42.839	0.83299	-1.00404	-57.5275	147.527	87.5275
ATOM	250	CB	ALA	D	50	70.562	139.871	100.806	1.00185.46	A	C	-7.194	-30.767	-0.57849	40.909	0.795462	-0.942023	-53.9739	143.974	83.9739
ATOM	251	N	ALA	D	51	71.146	142.42	102.606	1.00188.24	A	N	-5.394	-30.183	-0.56751	43.458	0.845026	-0.979394	-56.1152	146.115	86.1152
ATOM	252	CA	ALA	D	51	71.564	143.838	102.636	1.00188.24	A	C	-5.364	-29.765	-0.55965	44.876	0.872599	-1.00052	-57.3255	147.325	87.3255
ATOM	253	C	ALA	D	51	72.858	143.993	103.454	1.00188.24	A	C	-4.546	-28.471	-0.53532	45.031	0.875613	-1.02206	-58.5598	148.56	88.5598
ATOM	254	O	ALA	D	51	73.913	144.496	102.871	1.00188.24	A	O	-5.129	-27.416	-0.515484	45.534	0.885393	-1.04356	-59.7917	149.792	89.7917
ATOM	255	CB	ALA	D	51	70.436	144.649	103.219	1.00188.24	A	C	-4.781	-30.893	-0.580859	45.687	0.888368	-0.99172	-56.8213	146.821	86.8213
ATOM	256	N	ALA	D	52	72.862	143.389	104.651	1.00190.97	A	N	-3.349	-28.467	-0.535245	44.427	0.863868	-1.0161	-58.218	148.218	88.218
ATOM	257	CA	ALA	D	52	74.046	143.571	105.519	1.00190.97	A	C	-2.481	-27.283	-0.512983	44.609	0.867407	-1.03673	-59.4	149.4	89.4
ATOM	258	C	ALA	D	52	75.263	142.972	104.822	1.00190.97	A	C	-3.178	-26.066	-0.490101	44.01	0.85576	-1.05069	-60.1999	150.2	90.1999
ATOM	259	O	ALA	D	52	76.251	143.691	104.634	1.00190.97	A	O	-3.366	-25.078	-0.471524	44.729	0.86974	-1.07401	-61.536	151.536	91.536
ATOM	260	CB	ALA	D	52	73.811	142.913	106.856	1.00190.97	A	C	-1.144	-27.518	-0.517402	43.951	0.854612	-1.0264	-58.8083	148.808	88.8083
ATOM	261	N	ALA	D	53	75.096	141.774	104.279	1.00190.76	A	N	-3.721	-26.233	-0.493241	42.812	0.832465	-1.03591	-59.353	149.353	89.353
ATOM	262	CA	ALA	D	53	76.226	141.048	103.674	1.00190.76	A	C	-4.326	-25.103	-0.471994	42.086	0.818348	-1.04764	-60.0252	150.025	90.0252
ATOM	263	C	ALA	D	53	76.772	141.806	102.469	1.00190.76	A	C	-5.531	-24.557	-0.461728	42.844	0.833087	-1.06471	-61.0031	151.003	91.0031
ATOM	264	O	ALA	D	53	77.978	141.951	102.41	1.00190.76	A	O	-5.59	-23.351	-0.439052	42.989	0.835907	-1.08716	-62.2897	152.29	92.2897
ATOM	265	CB	ALA	D	53	75.824	139.642	103.31	1.00190.76	A	C	-4.69	-25.505	-0.479553	40.68	0.791009	-1.02579	-58.7735	148.773	88.7735
ATOM	266	N	ALA	D	54	75.916	142.322	101.588	1.00192.78	A	N	-6.412	-25.413	-0.477823	43.36	0.84312	-1.0552	-60.4584	150.458	90.4584
ATOM	267	CA	ALA	D	54	76.463	142.962	100.372	1.00192.78	A	C	-7.628	-24.866	-0.467538	44	0.855565	-1.07067	-61.3449	151.345	91.3449
ATOM	268	C	ALA	D	54	77.286	144.177	100.791	1.00192.78	A	C	-7.209	-24.043	-0.452064	45.215	0.87919	-1.09587	-62.7886	152.789	92.7886
ATOM	269	O	ALA	D	54	78.494	144.273	100.375	1.00192.78	A	O	-7.625	-22.835	-0.42935	45.311	0.881057	-1.11735	-64.0194	154.019	94.0194
ATOM	270	CB	ALA	D	54	75.344	143.333	99.431	1.00192.78	A	C	-8.569	-25.985	-0.488578	44.371	0.862779	-1.05554	-60.4778	150.478	90.4778
ATOM	271	N	ALA	D	55	76.715	144.98	101.699	1.00196.51	A	N	-6.301	-24.614	-0.4628	46.018	0.894804	-1.09348	-62.6516	152.652	92.6516
ATOM	272	CA	ALA	D	55	77.473	146.2	102.055	1.00196.51	A	C	-5.945	-23.856	-0.448548	47.238	0.918527	-1.11653	-63.9722	153.972	93.9722
ATOM	273	C	ALA	D	55	78.786	145.797	102.729	1.00196.51	A	C	-5.271	-22.543	-0.42386	46.835	0.910691	-1.13519	-65.0415	155.041	95.0415
ATOM	274	O	ALA	D	55	79.881	146.228	102.273	1.00196.51	A	O	-5.727	-21.448	-0.403272	47.266	0.919071	-1.15731	-66.309	156.309	96.309
ATOM	275	CB	ALA	D	55	76.629	147.07	102.952	1.00196.51	A	C	-5.048	-24.7	-0.464417	48.108	0.935444	-1.10998	-63.5971	153.597	93.5971
ATOM	276	N	ALA	D	56	78.674	144.84	103.642	1.00197.34	A	N	-4.358	-22.655	-0.425966	45.878	0.892082	-1.12531	-64.4757	154.476	94.4757
ATOM	277	CA	ALA	D	56	79.831	144.411	104.442	1.00197.34	A	C	-3.558	-21.498	-0.404212	45.449	0.88374	-1.14182	-65.4212	155.421	95.4212
ATOM	278	C	ALA	D	56	80.908	143.867	103.506	1.00197.34	A	C	-4.494	-20.421	-0.383962	44.905	0.873162	-1.15651	-66.2631	156.263	96.2631
ATOM	279	O	ALA	D	56	82.047	144.28	103.655	1.00197.34	A	O	-4.345	-19.282	-0.362546	45.318	0.881193	-1.18048	-67.6365	157.636	97.6365
ATOM	280	CB	ALA	D	56	79.374	143.368	105.433	1.00197.34	A	C	-2.567	-21.955	-0.412804	44.406	0.86346	-1.12484	-64.4484	154.448	94.4484
ATOM	281	N	ALA	D	57	80.517	143.056	102.524	1.00197.75	A	N	-5.476	-20.812	-0.391313	44.094	0.857393	-1.14263	-65.4681	155.468	95.4681
ATOM	282	CA	ALA	D	57	81.476	142.401	101.61	1.00197.75	A	C	-6.39	-19.853	-0.373282	43.439	0.844657	-1.15467	-66.1578	156.158	96.1578
ATOM	283	C	ALA	D	57	82.23	143.452	100.805	1.00197.75	A	C	-7.195	-19.099	-0.359105	44.49	0.865093	-1.17734	-67.4564	157.456	97.4564
ATOM	284	O	ALA	D	57	83.468	143.424	100.877	1.00197.75	A	O	-7.123	-17.861	-0.335828	44.462	0.864548	-1.20029	-68.7717	158.772	98.7717
ATOM	285	CB	ALA	D	57	80.752	141.428	100.71	1.00197.75	A	C	-7.29	-20.577	-0.386895	42.466	0.825737	-1.13263	-64.8948	154.895	94.8948
ATOM	286	N	ALA	D	58	81.528	144.425	100.21	1.00198.71	A	N	-7.79	-19.801	-0.372304	45.463	0.884013	-1.17219	-67.1615	157.161	97.1615
ATOM	287	CA	ALA	D	58	82.314	145.417	99.433	1.00198.71	A	C	-8.567	-19.015	-0.357526	46.455	0.903302	-1.19392	-68.4064	158.406	98.4064
ATOM	288	C	ALA	D	58	83.253	146.199	100.364	1.00198.71	A	C	-7.636	-18.076	-0.33987	47.237	0.918507	-1.21639	-69.6943	159.694	99.6943
ATOM	289	O	ALA	D	58	84.484	146.293	100.06	1.00198.71	A	O	-7.94	-16.845	-0.316725	47.331	0.920335	-1.23935	-71.0096	161.01	101.01
ATOM	290	CB	ALA	D	58	81.397	146.344	98.684	1.00198.71	A	C	-9.316	-19.932	-0.374767	47.382	0.921327	-1.18447	-67.865	157.865	97.865
ATOM	291	N	ALA	D	59	82.738	146.623	101.525	1.00201.09	A	N	-6.475	-18.591	-0.349553	47.661	0.926752	-1.21011	-69.3345	159.334	99.3345
ATOM	292	CA	ALA	D	59	83.592	147.44	102.419	1.00201.09	A	C	-5.581	-17.737	-0.333496	48.478	0.942638	-1.23075	-70.5167	160.517	100.517
ATOM	293	C	ALA	D	59	84.815	146.636	102.87	1.00201.09	A	C	-5.13	-16.514	-0.310501	47.674	0.927005	-1.24759	-71.4817	161.482	101.482
ATOM	294	O	ALA	D	59	85.95	147.146	102.769	1.00201.09	A	O	-5.231	-15.379	-0.28916	48.184	0.936922	-1.27144	-72.8483	162.848	102.848
ATOM	295	CB	ALA	D	59	82.777	147.885	103.609	1.00201.09	A	C	-4.391	-18.552	-0.34882	48.923	0.951291	-1.21934	-69.863	159.863	99.863
ATOM	296	N	ALA	D	60	84.579	145.387	103.266	1.00200.52	A	N	-4.734	-16.75	-0.314938	46.425	0.902718	-1.23512	-70.7673	160.767	100.767
ATOM	297	CA	ALA	D	60	85.637	144.511	103.804	1.00200.52	A	C	-4.196	-15.692	-0.295046	45.549	0.885685	-1.24923	-71.5757	161.576	101.576
ATOM	298	C	ALA	D	60	86.669	144.237	102.713	1.00200.52	A	C	-5.287	-14.66	-0.275642	45.275	0.880357	-1.26736	-72.6146	162.615	102.615
ATOM	299	O	ALA	D	60	87.865	144.37	102.99	1.00200.52	A	O	-5.01	-13.464	-0.253154	45.408	0.882943	-1.29157	-74.0015	164.002	104.002
ATOM	300	CB	ALA	D	60	85.015	143.238	104.325	1.00200.52	A	C	-3.675	-16.314	-0.306741	44.276	0.860932	-1.22853	-70.3896	160.39	100.39
ATOM	301	N	ALA	D	61	86.205	143.961	101.495	1.00200.77	A	N	-6.505	-15.124	-0.284366	44.999	0.87499	-1.25657	-71.9962	161.996	101.996
ATOM	302	CA	ALA	D	61	87.166	143.643	100.421	1.00200.77	A	C	-7.579	-14.163	-0.266297	44.681	0.868807	-1.27338	-72.9592	162.959	102.959
ATOM	303	C	ALA	D	61	88.057	144.866	100.212	1.00200.77	A	C	-7.788	-13.272	-0.249544	45.904	0.892588	-1.29818	-74.3804	164.38	104.38
ATOM	304	O	ALA	D	61	89.294	144.713	100.298	1.00200.77	A	O	-7.702	-12.035	-0.226286	45.751	0.889613	-1.32171	-75.7287	165.729	105.729
ATOM	305	CB	ALA	D	61	86.422	143.275	99.159	1.00200.77	A	C	-8.841	-14.907	-0.280286	44.313	0.861651	-1.2563	-71.9809	161.981	101.981
ATOM	306	N	ALA	D	62	87.448	146.053	100.138	1.00201.36	A	N	-7.862	-13.881	-0.260995	47.091	0.915669	-1.29313	-74.0908	164.091	104.091
ATOM	307	CA	ALA	D	62	88.288	147.241	99.874	1.00201.36	A	C	-8.126	-13.041	-0.245201	48.279	0.938769	-1.31531	-75.3617	165.362	105.362
ATOM	308	C	ALA	D	62	89.289	147.455	101.016	1.00201.36	A	C	-6.984	-12.04	-0.22638	48.493	0.94293	-1.33517	-76.4999	166.5	106.5
ATOM	309	O	ALA	D	62	90.499	147.561	100.73	1.00201.36	A	O	-7.27	-10.83	-0.203629	48.599	0.944991	-1.35856	-77.8397	167.84	107.84
ATOM	310	CB	ALA	D	62	87.403	148.448	99.67	1.00201.36	A	C	-8.33	-13.926	-0.261841	49.486	0.962238	-1.30511	-74.7775	164.777	104.777
ATOM	311	N	ALA	D	63	88.824	147.371	102.264	1.00202.60	A	N	-5.736	-12.505	-0.235123	48.409	0.941297	-1.32602	-75.9753	165.975	105.975
ATOM	312	CA	ALA	D	63	89.739	147.666	103.387	1.00202.60	A	C	-4.613	-11.59	-0.217919	48.704	0.947033	-1.34463	-77.0414	167.041	107.041
ATOM	313	C	ALA	D	63	90.866	146.641	103.41	1.00202.60	A	C	-4.59	-10.463	-0.196728	47.679	0.927102	-1.3617	-78.0197	168.02	108.02
ATOM	314	O	ALA	D	63	92.012	147.051	103.575	1.00202.60	A	O	-4.425	-9.317	-0.175181	48.089	0.935074	-1.3856	-79.389	169.389	109.389
ATOM	315	CB	ALA	D	63	88.992	147.691	104.696	1.00202.60	A	C	-3.304	-12.337	-0.231964	48.729	0.947519	-1.33071	-76.2439	166.244	106.244
ATOM	316	N	ALA	D	64	90.532	145.368	103.193	1.00204.59	A	N	-4.807	-10.797	-0.203008	46.406	0.902349	-1.3495	-77.3208	167.321	107.321
ATOM	317	CA	ALA	D	64	91.527	144.275	103.265	1.00204.59	A	C	-4.735	-9.802	-0.1843	45.313	0.881096	-1.3646	-78.1857	168.186	108.186
ATOM	318	C	ALA	D	64	92.581	144.475	102.182	1.00204.59	A	C	-5.818	-8.748	-0.164482	45.513	0.884985	-1.38703	-79.4712	169.471	109.471
ATOM	319	O	ALA	D	64	93.788	144.47	102.502	1.00204.59	A	O	-5.498	-7.541	-0.141788	45.508	0.884888	-1.41191	-80.8967	170.897	110.897
ATOM	320	CB	ALA	D	64	90.822	142.958	103.075	1.00204.59	A	C	-4.925	-10.507	-0.197556	43.996	0.855487	-1.34385	-76.9968	166.997	106.997
ATOM	321	N	ALA	D	65	92.122	144.776	100.969	1.00204.76	A	N	-7.031	-9.207	-0.173113	45.814	0.890838	-1.37886	-79.003	169.003	109.003
ATOM	322	CA	ALA	D	65	93.087	144.947	99.867	1.00204.76	A	C	-8.133	-8.242	-0.154969	45.985	0.894163	-1.39919	-80.1677	170.168	110.168
ATOM	323	C	ALA	D	65	93.992	146.132	100.209	1.00204.76	A	C	-7.791	-7.337	-0.137952	47.17	0.917205	-1.42151	-81.4465	171.447	111.447
ATOM	324	O	ALA	D	65	95.218	145.97	100.138	1.00204.76	A	O	-7.862	-6.111	-0.114901	47.008	0.914055	-1.44575	-82.8352	172.835	112.835
ATOM	325	CB	ALA	D	65	92.342	145.156	98.569	1.00204.76	A	C	-9.431	-8.987	-0.168976	46.194	0.898227	-1.38485	-79.3459	169.346	109.346
ATOM	326	N	ALA	D	66	93.401	147.23	100.685	1.00205.54	A	N	-7.315	-7.928	-0.149065	48.268	0.938555	-1.41329	-80.9755	170.975	110.975
ATOM	327	CA	ALA	D	66	94.206	148.433	100.975	1.00205.54	A	C	-7.025	-7.123	-0.133929	49.471	0.961947	-1.43246	-82.0738	172.074	112.074
ATOM	328	C	ALA	D	66	95.233	148.127	102.066	1.00205.54	A	C	-5.934	-6.096	-0.114619	49.165	0.955997	-1.45147	-83.1632	173.163	113.163
ATOM	329	O	ALA	D	66	96.432	148.412	101.843	1.00205.54	A	O	-6.157	-4.897	-0.0920748	49.45	0.961538	-1.47533	-84.5302	174.53	114.53
ATOM	330	CB	ALA	D	66	93.292	149.552	101.4	1.00205.54	A	C	-6.6	-8.037	-0.151114	50.59	0.983705	-1.41837	-81.2667	171.267	111.267
ATOM	331	N	ALA	D	67	94.809	147.463	103.143	1.00206.64	A	N	-4.857	-6.52	-0.122591	48.501	0.943085	-1.44153	-82.5937	172.594	112.594
ATOM	332	CA	ALA	D	67	95.755	147.212	104.249	1.00206.64	A	C	-3.751	-5.574	-0.104804	48.25	0.938205	-1.45955	-83.6261	173.626	113.626
ATOM	333	C	ALA	D	67	96.892	146.343	103.721	1.00206.64	A	C	-4.279	-4.437	-0.0834258	47.381	0.921307	-1.48049	-84.8259	174.826	114.826
ATOM	334	O	ALA	D	67	98.065	146.738	103.885	1.00206.64	A	O	-4.115	-3.264	-0.0613707	47.776	0.928988	-1.50483	-86.2204	176.22	116.22
ATOM	335	CB	ALA	D	67	95.045	146.543	105.395	1.00206.64	A	C	-2.605	-6.284	-0.118154	47.581	0.925196	-1.44378	-82.7223	172.722	112.722
ATOM	336	N	ALA	D	68	96.542	145.298	102.967	1.00205.82	A	N	-5.033	-4.787	-0.0900066	46.336	0.900988	-1.47123	-84.2952	174.295	114.295
ATOM	337	CA	ALA	D	68	97.577	144.362	102.477	1.00205.82	A	C	-5.523	-3.752	-0.0705462	45.4	0.882788	-1.49105	-85.431	175.431	115.431
ATOM	338	C	ALA	D	68	98.56	145.111	101.581	1.00205.82	A	C	-6.419	-2.769	-0.0520636	46.149	0.897352	-1.51284	-86.6795	176.679	116.679
ATOM	339	O	ALA	D	68	99.764	145.051	101.862	1.00205.82	A	O	-6.138	-1.565	-0.0294256	46.089	0.896185	-1.53797	-88.1194	178.119	118.119
ATOM	340	CB	ALA	D	68	96.92	143.235	101.713	1.00205.82	A	C	-6.287	-4.409	-0.0828993	44.273	0.860873	-1.4748	-84.4996	174.5	114.5
ATOM	341	N	ALA	D	69	98.045	145.904	100.643	1.00205.95	A	N	-7.357	-3.284	-0.0617467	46.942	0.912771	-1.50325	-86.13	176.13	116.13
ATOM	342	CA	ALA	D	69	98.95	146.582	99.696	1.00205.95	A	C	-8.304	-2.379	-0.0447307	47.62	0.925955	-1.52253	-87.2343	177.234	117.234
ATOM	343	C	ALA	D	69	99.855	147.547	100.459	1.00205.95	A	C	-7.541	-1.474	-0.0277146	48.585	0.944719	-1.54147	-88.3196	178.32	118.32
ATOM	344	O	ALA	D	69	101.083	147.501	100.253	1.00205.95	A	O	-7.747	-0.246	-0.00462536	48.539	0.943824	-1.5659	-89.7192	179.719	119.719
ATOM	345	CB	ALA	D	69	98.132	147.296	98.655	1.00205.95	A	C	-9.345	-3.197	-0.0601109	48.334	0.939838	-1.50692	-86.3404	176.34	116.34
ATOM	346	N	ALA	D	70	99.28	148.307	101.388	1.00206.96	A	N	-6.612	-2.049	-0.0385259	49.345	0.959497	-1.53067	-87.7007	177.701	117.701
ATOM	347	CA	ALA	D	70	100.102	149.312	102.09	1.00206.96	A	C	-5.91	-1.227	-0.0230704	50.35	0.979039	-1.54724	-88.6501	178.65	118.65
ATOM	348	C	ALA	D	70	101.218	148.605	102.861	1.00206.96	A	C	-5.139	-0.111	-0.00208705	49.643	0.965291	-1.56863	-89.8761	179.876	119.876
ATOM	349	O	ALA	D	70	102.43	148.937	102.656	1.00206.96	A	O	-5.344	1.101	0.0207013	49.975	0.971747	1.5495	88.7796	1.2204
ATOM	350	CB	ALA	D	70	99.201	150.086	103.024	1.00206.96	A	C	-4.976	-2.128	-0.0400113	51.124	0.994089	-1.53057	-87.6951	177.695	117.695
ATOM	351	N	ALA	D	71	100.83	147.558	103.589	1.00208.92	A	N	-4.411	-0.499	-0.00938234	48.596	0.944933	-1.56087	-89.4311	179.431	119.431
ATOM	352	CA	ALA	D	71	101.814	146.875	104.448	1.00208.92	A	C	-3.552	0.485	0.00911911	47.913	0.931652	1.56101	89.4392	180.561	120.561
ATOM	353	C	ALA	D	71	102.905	146.291	103.563	1.00208.92	A	C	-4.437	1.576	0.0296324	47.329	0.920296	1.53861	88.1558	181.844	121.844
ATOM	354	O	ALA	D	71	104.084	146.626	103.792	1.00208.92	A	O	-4.208	2.755	0.0518003	47.664	0.92681	1.51496	86.801	183.199	123.199
ATOM	355	CB	ALA	D	71	101.126	145.789	105.235	1.00208.92	A	C	-2.765	-0.203	-0.00381687	46.827	0.910535	-1.5666	-89.7598	179.76	119.76
ATOM	356	N	ALA	D	72	102.493	145.622	102.486	1.00208.97	A	N	-5.514	1.164	0.0218859	46.66	0.907288	1.54668	88.6182	181.382	121.382
ATOM	357	CA	ALA	D	72	103.474	144.915	101.643	1.00208.97	A	C	-6.357	2.145	0.0403309	45.953	0.89354	1.52569	87.4156	182.584	122.584
ATOM	358	C	ALA	D	72	104.441	145.935	101.068	1.00208.97	A	C	-6.932	3.112	0.0585127	46.973	0.913374	1.50682	86.3345	183.665	123.665
ATOM	359	O	ALA	D	72	105.627	145.797	101.326	1.00208.97	A	O	-6.674	4.298	0.0808123	46.835	0.910691	1.48229	84.929	185.071	125.071
ATOM	360	CB	ALA	D	72	102.767	144.153	100.547	1.00208.97	A	C	-7.453	1.438	0.0270377	45.191	0.878724	1.54004	88.2376	181.762	121.762
ATOM	361	N	ALA	D	73	103.914	147.029	100.534	1.00210.14	A	N	-7.466	2.585	0.0486039	48.067	0.934646	1.51884	87.0232	182.977	122.977
ATOM	362	CA	ALA	D	73	104.823	147.982	99.871	1.00210.14	A	C	-8.129	3.494	0.0656952	49.02	0.953177	1.50198	86.0573	183.943	123.943
ATOM	363	C	ALA	D	73	105.822	148.571	100.869	1.00210.14	A	C	-7.131	4.493	0.0844787	49.609	0.96463	1.48344	84.995	185.005	125.005
ATOM	364	O	ALA	D	73	107.045	148.394	100.645	1.00210.14	A	O	-7.355	5.716	0.107474	49.432	0.961188	1.45945	83.6201	186.38	126.38
ATOM	365	CB	ALA	D	73	103.994	149.067	99.226	1.00210.14	A	C	-8.774	2.665	0.0501081	50.105	0.974275	1.51941	87.0558	182.944	122.944
ATOM	366	N	ALA	D	74	105.327	149.051	102.013	1.00209.21	A	N	-5.987	3.998	0.0751716	50.089	0.973964	1.49377	85.5866	184.413	124.413
ATOM	367	CA	ALA	D	74	106.276	149.737	102.916	1.00209.21	A	C	-5.084	4.947	0.0930149	50.775	0.987303	1.47686	84.618	185.382	125.382
ATOM	368	C	ALA	D	74	107.321	148.746	103.434	1.00209.21	A	C	-4.566	5.992	0.112663	49.784	0.968033	1.45493	83.3616	186.638	126.638
ATOM	369	O	ALA	D	74	108.571	149.004	103.3	1.00209.21	A	O	-4.7	7.242	0.136166	50.042	0.97305	1.43176	82.0339	187.966	127.966
ATOM	370	CB	ALA	D	74	105.508	150.39	104.042	1.00209.21	A	C	-3.958	4.179	0.0785748	51.428	1	1.49238	85.5072	184.493	124.493
ATOM	371	N	ALA	D	75	106.82	147.585	103.854	1.00207.23	A	N	-4.146	5.491	0.103243	48.623	0.945458	1.46203	83.768	186.232	126.232
ATOM	372	CA	ALA	D	75	107.73	146.628	104.5	1.00207.23	A	C	-3.5	6.401	0.120353	47.666	0.926849	1.44167	82.6014	187.399	127.399
ATOM	373	C	ALA	D	75	108.752	146.185	103.468	1.00207.23	A	C	-4.532	7.423	0.139569	47.223	0.918235	1.41995	81.3573	188.643	128.643
ATOM	374	O	ALA	D	75	109.949	146.337	103.735	1.00207.23	A	O	-4.265	8.62	0.162076	47.375	0.921191	1.39664	80.0214	189.979	129.979
ATOM	375	CB	ALA	D	75	106.934	145.468	105.03	1.00207.23	A	C	-2.97	5.605	0.105387	46.506	0.904293	1.45478	83.3527	186.647	126.647
ATOM	376	N	ALA	D	76	108.268	145.867	102.269	1.00205.59	A	N	-5.731	6.939	0.130469	46.905	0.912052	1.42871	81.8591	188.141	128.141
ATOM	377	CA	ALA	D	76	109.165	145.316	101.238	1.00205.59	A	C	-6.762	7.836	0.147335	46.354	0.901338	1.40877	80.7164	189.284	129.284
ATOM	378	C	ALA	D	76	110.219	146.355	100.916	1.00205.59	A	C	-7.084	8.89	0.167152	47.393	0.921541	1.39136	79.7193	190.281	130.281
ATOM	379	O	ALA	D	76	111.364	146.003	101.035	1.00205.59	A	O	-6.965	10.035	0.188681	47.041	0.914696	1.36737	78.3447	191.655	131.655
ATOM	380	CB	ALA	D	76	108.409	144.932	99.995	1.00205.59	A	C	-8.005	7.08	0.13312	45.97	0.893871	1.42296	81.5295	188.471	128.471
ATOM	381	N	ALA	D	77	109.832	147.612	100.719	1.00203.90	A	N	-7.281	8.503	0.159876	48.65	0.945983	1.40337	80.4074	189.593	129.593
ATOM	382	CA	ALA	D	77	110.867	148.582	100.306	1.00203.90	A	C	-7.694	9.538	0.179336	49.62	0.964844	1.38702	79.4706	190.529	130.529
ATOM	383	C	ALA	D	77	111.935	148.742	101.39	1.00203.90	A	C	-6.61	10.606	0.199417	49.78	0.967955	1.36762	78.3589	191.641	131.641
ATOM	384	O	ALA	D	77	113.121	148.479	101.058	1.00203.90	A	O	-6.942	11.792	0.221717	49.517	0.962841	1.34447	77.0324	192.968	132.968
ATOM	385	CB	ALA	D	77	110.222	149.905	99.974	1.00203.90	A	C	-8.026	8.893	0.167209	50.943	0.990569	1.40357	80.4188	189.581	129.581
ATOM	386	N	ALA	D	78	111.532	148.956	102.649	1.00200.91	A	N	-5.351	10.203	0.19184	49.994	0.972116	1.37596	78.8366	191.163	131.163
ATOM	387	CA	ALA	D	78	112.611	149.202	103.638	1.00200.91	A	C	-4.362	11.282	0.212127	50.24	0.9769	1.35697	77.7488	192.251	132.251
ATOM	388	C	ALA	D	78	113.472	147.944	103.809	1.00200.91	A	C	-4.191	12.143	0.228316	48.982	0.952438	1.33552	76.5196	193.48	133.48
ATOM	389	O	ALA	D	78	114.756	148.018	103.764	1.00200.91	A	O	-4.236	13.427	0.252458	49.056	0.953877	1.31206	75.1757	194.824	134.824
ATOM	390	CB	ALA	D	78	112.017	149.659	104.942	1.00200.91	A	C	-3.058	10.688	0.200959	50.697	0.985786	1.3697	78.4778	191.522	131.522
ATOM	391	N	ALA	D	79	112.778	146.808	103.88	1.00197.50	A	N	-4.12	11.449	0.215267	47.846	0.930349	1.34341	76.972	193.028	133.028
ATOM	392	CA	ALA	D	79	113.478	145.542	104.148	1.00197.50	A	C	-3.852	12.149	0.228429	46.58	0.905732	1.32374	75.845	194.155	134.155
ATOM	393	C	ALA	D	79	114.434	145.268	102.998	1.00197.50	A	C	-5.002	13.105	0.246404	46.306	0.900404	1.30368	74.6952	195.305	135.305
ATOM	394	O	ALA	D	79	115.605	145.064	103.261	1.00197.50	A	O	-4.739	14.276	0.268422	46.102	0.896438	1.27986	73.3307	196.669	136.669
ATOM	395	CB	ALA	D	79	112.472	144.432	104.281	1.00197.50	A	C	-3.719	11.143	0.209514	45.47	0.884149	1.33812	76.6687	193.331	133.331
ATOM	396	N	ALA	D	80	113.95	145.419	101.771	1.00194.48	A	N	-6.229	12.621	0.237304	46.457	0.903341	1.3139	75.2812	194.719	134.719
ATOM	397	CA	ALA	D	80	114.761	145.102	100.582	1.00194.48	A	C	-7.418	13.432	0.252552	46.14	0.897177	1.2964	74.2783	195.722	135.722
ATOM	398	C	ALA	D	80	115.955	146.043	100.529	1.00194.48	A	C	-7.471	14.626	0.275002	47.081	0.915474	1.27898	73.2801	196.72	136.72
ATOM	399	O	ALA	D	80	117.019	145.544	100.251	1.00194.48	A	O	-7.749	15.69	0.295008	46.582	0.905771	1.25593	71.9597	198.04	138.04
ATOM	400	CB	ALA	D	80	113.94	145.145	99.316	1.00194.48	A	C	-8.684	12.611	0.237116	46.183	0.898013	1.31264	75.2089	194.791	134.791
ATOM	401	N	ALA	D	81	115.791	147.332	100.825	1.00190.09	A	N	-7.175	14.462	0.271919	48.37	0.940538	1.28936	73.8749	196.125	136.125
ATOM	402	CA	ALA	D	81	116.986	148.197	100.719	1.00190.09	A	C	-7.281	15.657	0.294388	49.235	0.957358	1.27247	72.9073	197.093	137.093
ATOM	403	C	ALA	D	81	118.051	147.721	101.717	1.00190.09	A	C	-6.283	16.722	0.314412	48.759	0.948102	1.25059	71.6533	198.347	138.347
ATOM	404	O	ALA	D	81	119.221	147.438	101.295	1.00190.09	A	O	-6.705	17.892	0.336411	48.476	0.942599	1.22799	70.3587	199.641	139.641
ATOM	405	CB	ALA	D	81	116.579	149.626	100.966	1.00190.09	A	C	-7.034	15.25	0.286735	50.664	0.985144	1.28756	73.7719	196.228	136.228
ATOM	406	N	ALA	D	82	117.637	147.475	102.959	1.00185.73	A	N	-5.041	16.308	0.306628	48.513	0.943319	1.25652	71.9931	198.007	138.007
ATOM	407	CA	ALA	D	82	118.673	147.04	103.922	1.00185.73	A	C	-4.078	17.344	0.326107	48.078	0.93486	1.23516	70.7697	199.23	139.23
ATOM	408	C	ALA	D	82	119.262	145.676	103.515	1.00185.73	A	C	-4.485	17.933	0.337182	46.714	0.908338	1.21536	69.6347	200.365	140.365
ATOM	409	O	ALA	D	82	120.511	145.491	103.584	1.00185.73	A	O	-4.416	19.182	0.360666	46.529	0.904741	1.19146	68.2658	201.734	141.734
ATOM	410	CB	ALA	D	82	118.097	147.036	105.314	1.00185.73	A	C	-2.686	16.768	0.315277	48.074	0.934783	1.2455	71.3621	198.638	138.638
ATOM	411	N	ALA	D	83	118.404	144.755	103.069	1.00182.62	A	N	-4.931	17.075	0.321049	45.793	0.890429	1.22475	70.173	199.827	139.827
ATOM	412	CA	ALA	D	83	118.855	143.393	102.702	1.00182.62	A	C	-5.298	17.526	0.329529	44.431	0.863946	1.20641	69.122	200.878	140.878
ATOM	413	C	ALA	D	83	119.792	143.492	101.511	1.00182.62	A	C	-6.489	18.463	0.347147	44.53	0.865871	1.1895	68.1531	201.847	141.847
ATOM	414	O	ALA	D	83	120.735	142.769	101.48	1.00182.62	A	O	-6.52	19.406	0.364877	43.807	0.851812	1.16609	66.8119	203.188	143.188
ATOM	415	CB	ALA	D	83	117.701	142.466	102.407	1.00182.62	A	C	-5.593	16.372	0.307831	43.504	0.845921	1.22179	70.0035	199.996	139.996
ATOM	416	N	ALA	D	84	119.494	144.367	100.562	1.00179.12	A	N	-7.438	18.165	0.341544	45.405	0.882885	1.20168	68.8511	201.149	141.149
ATOM	417	CA	ALA	D	84	120.329	144.513	99.361	1.00179.12	A	C	-8.639	19	0.357244	45.551	0.885724	1.18742	68.034	201.966	141.966
ATOM	418	C	ALA	D	84	121.712	144.953	99.826	1.00179.12	A	C	-8.174	20.383	0.383247	45.991	0.894279	1.16592	66.8022	203.198	143.198
ATOM	419	O	ALA	D	84	122.685	144.312	99.4	1.00179.12	A	O	-8.6	21.356	0.401542	45.35	0.881815	1.1435	65.5175	204.483	144.483
ATOM	420	CB	ALA	D	84	119.705	145.52	98.433	1.00179.12	A	C	-9.567	18.376	0.345511	46.558	0.905305	1.20621	69.1106	200.889	140.889
ATOM	421	N	ALA	D	85	121.79	145.925	100.742	1.00176.51	A	N	-7.258	20.461	0.384714	46.963	0.91318	1.17207	67.1548	202.845	142.845
ATOM	422	CA	ALA	D	85	123.148	146.338	101.171	1.00176.51	A	C	-6.829	21.819	0.410247	47.376	0.92121	1.15183	65.9949	204.005	144.005
ATOM	423	C	ALA	D	85	123.864	145.151	101.83	1.00176.51	A	C	-6.17	22.535	0.42371	46.189	0.898129	1.12999	64.7435	205.256	145.256
ATOM	424	O	ALA	D	85	125.037	144.823	101.452	1.00176.51	A	O	-6.548	23.708	0.445765	45.861	0.891752	1.10725	63.4407	206.559	146.559
ATOM	425	CB	ALA	D	85	123.048	147.507	102.12	1.00176.51	A	C	-5.88	21.719	0.408367	48.545	0.943941	1.16249	66.6058	203.394	143.394
ATOM	426	N	ALA	D	86	123.152	144.454	102.713	1.00171.42	A	N	-5.287	21.823	0.410322	45.492	0.884576	1.13647	65.1152	204.885	144.885
ATOM	427	CA	ALA	D	86	123.823	143.333	103.409	1.00171.42	A	C	-4.591	22.494	0.422939	44.371	0.862779	1.11502	63.8857	206.114	146.114
ATOM	428	C	ALA	D	86	124.211	142.224	102.419	1.00171.42	A	C	-5.581	22.882	0.430234	43.262	0.841215	1.09804	62.9128	207.087	147.087
ATOM	429	O	ALA	D	86	125.237	141.598	102.637	1.00171.42	A	O	-5.363	23.908	0.449525	42.636	0.829043	1.07394	61.5325	208.468	148.468
ATOM	430	CB	ALA	D	86	122.999	142.854	104.583	1.00171.42	A	C	-3.417	21.67	0.407446	43.892	0.853465	1.12539	64.4801	205.52	145.52
ATOM	431	N	ALA	D	87	123.366	141.966	101.42	1.00163.95	A	N	-6.58	22.037	0.414346	43.004	0.836198	1.11075	63.641	206.359	146.359
ATOM	432	CA	ALA	D	87	123.557	140.912	100.403	1.00163.95	A	C	-7.597	22.228	0.417937	41.95	0.815704	1.09731	62.871	207.129	147.129
ATOM	433	C	ALA	D	87	124.806	141.25	99.609	1.00163.95	A	C	-8.391	23.477	0.441421	42.288	0.822276	1.07812	61.7718	208.228	148.228
ATOM	434	O	ALA	D	87	125.57	140.349	99.315	1.00163.95	A	O	-8.685	24.241	0.455786	41.387	0.804756	1.05548	60.4743	209.526	149.526
ATOM	435	CB	ALA	D	87	122.359	140.827	99.499	1.00163.95	A	C	-8.501	21.03	0.395412	41.865	0.814051	1.11863	64.0926	205.907	145.907
ATOM	436	N	ALA	D	88	124.991	142.526	99.28	1.00168.95	A	N	-8.72	23.662	0.4449	43.564	0.847087	1.08718	62.291	207.709	147.709
ATOM	437	CA	ALA	D	88	126.209	142.916	98.535	1.00168.95	A	C	-9.465	24.88	0.467801	43.954	0.854671	1.06999	61.3061	208.694	148.694
ATOM	438	C	ALA	D	88	127.418	142.625	99.426	1.00168.95	A	C	-8.574	26.089	0.490533	43.663	0.849012	1.04688	59.982	210.018	150.018
ATOM	439	O	ALA	D	88	128.395	142.013	98.937	1.00168.95	A	O	-9.063	27.066	0.508903	43.051	0.837112	1.02457	58.7035	211.297	151.297
ATOM	440	CB	ALA	D	88	126.135	144.376	98.16	1.00168.95	A	C	-9.84	24.806	0.46641	45.414	0.88306	1.08486	62.1581	207.842	147.842
ATOM	441	N	ALA	D	89	127.311	142.977	100.712	1.00169.32	A	N	-7.288	25.982	0.488521	44.015	0.855857	1.05213	60.2824	209.718	149.718
ATOM	442	CA	ALA	D	89	128.44	142.717	101.632	1.00169.32	A	C	-6.368	27.111	0.509749	43.755	0.850801	1.03101	59.0725	210.928	150.928
ATOM	443	C	ALA	D	89	128.711	141.209	101.695	1.00169.32	A	C	-6.305	27.382	0.514844	42.247	0.821479	1.01095	57.9234	212.077	152.077
ATOM	444	O	ALA	D	89	129.889	140.808	101.635	1.00169.32	A	O	-6.365	28.56	0.536994	41.846	0.813681	0.987454	56.577	213.423	153.423
ATOM	445	CB	ALA	D	89	128.095	143.261	102.995	1.00169.32	A	C	-5.005	26.766	0.503262	44.299	0.861379	1.04204	59.7043	210.296	150.296
ATOM	446	N	ALA	D	90	127.647	140.411	101.782	1.00167.04	A	N	-6.218	26.318	0.494839	41.449	0.805962	1.02017	58.4512	211.549	151.549
ATOM	447	CA	ALA	D	90	127.748	138.941	101.894	1.00167.04	A	C	-6.106	26.419	0.496738	39.979	0.777378	1.0022	57.4218	212.578	152.578
ATOM	448	C	ALA	D	90	128.351	138.366	100.618	1.00167.04	A	C	-7.382	27.022	0.508076	39.404	0.766197	0.985258	56.4511	213.549	153.549
ATOM	449	O	ALA	D	90	129.025	137.367	100.713	1.00167.04	A	O	-7.287	27.696	0.520748	38.405	0.746772	0.961863	55.1107	214.889	154.889
ATOM	450	CB	ALA	D	90	126.4	138.347	102.198	1.00167.04	A	C	-5.802	25.071	0.471392	39.385	0.765828	1.01903	58.3863	211.614	151.614
ATOM	451	N	ALA	D	91	127.996	138.947	99.475	1.00163.38	A	N	-8.525	26.667	0.501401	39.985	0.777495	0.99802	57.1823	212.818	152.818
ATOM	452	CA	ALA	D	91	128.472	138.56	98.131	1.00163.38	A	C	-9.869	27.143	0.510351	39.598	0.76997	0.985462	56.4628	213.537	153.537
ATOM	453	C	ALA	D	91	129.982	138.786	98.085	1.00163.38	A	C	-9.915	28.653	0.538742	39.824	0.774364	0.962947	55.1728	214.827	154.827
ATOM	454	O	ALA	D	91	130.71	137.923	97.564	1.00163.38	A	O	-10.436	29.381	0.55243	38.961	0.757583	0.94074	53.9005	216.1	156.1
ATOM	455	CB	ALA	D	91	127.765	139.415	97.11	1.00163.38	A	C	-10.89	26.436	0.497057	40.453	0.786595	1.00724	57.7108	212.289	152.289
ATOM	456	N	ALA	D	92	130.426	139.911	98.649	1.00165.68	A	N	-9.351	29.097	0.54709	40.949	0.796239	0.968786	55.5073	214.493	154.493
ATOM	457	CA	ALA	D	92	131.872	140.219	98.734	1.00165.68	A	C	-9.266	30.543	0.574278	41.257	0.802228	0.949509	54.4029	215.597	155.597
ATOM	458	C	ALA	D	92	132.535	139.164	99.622	1.00165.68	A	C	-8.378	31.206	0.586744	40.202	0.781714	0.92692	53.1086	216.891	156.891
ATOM	459	O	ALA	D	92	133.635	138.676	99.283	1.00165.68	A	O	-8.717	32.306	0.607427	39.714	0.772225	0.904284	51.8117	218.188	158.188
ATOM	460	CB	ALA	D	92	132.055	141.594	99.319	1.00165.68	A	C	-8.681	30.726	0.577719	42.632	0.828965	0.962143	55.1267	214.873	154.873
ATOM	461	N	ALA	D	93	131.854	138.817	100.719	1.00163.76	A	N	-7.281	30.525	0.57394	39.855	0.774967	0.933339	53.4764	216.524	156.524
ATOM	462	CA	ALA	D	93	132.352	137.792	101.66	1.00163.76	A	C	-6.34	31.023	0.583304	38.83	0.755036	0.913018	52.3121	217.688	157.688
ATOM	463	C	ALA	D	93	132.457	136.449	100.93	1.00163.76	A	C	-7.07	31.128	0.585278	37.487	0.728922	0.894268	51.2378	218.762	158.762
ATOM	464	O	ALA	D	93	133.419	135.723	101.191	1.00163.76	A	O	-6.809	32.09	0.603366	36.761	0.714805	0.869739	49.8324	220.168	160.168
ATOM	465	CB	ALA	D	93	131.417	137.714	102.839	1.00163.76	A	C	-5.161	30.088	0.565723	38.752	0.753519	0.9268	53.1017	216.898	156.898
ATOM	466	N	ALA	D	94	131.473	136.143	100.077	1.00159.32	A	N	-7.923	30.144	0.566776	37.181	0.722972	0.905917	51.9052	218.095	158.095
ATOM	467	CA	ALA	D	94	131.388	134.904	99.275	1.00159.32	A	C	-8.725	30.059	0.565178	35.942	0.69888	0.890778	51.0378	218.962	158.962
ATOM	468	C	ALA	D	94	132.573	134.877	98.322	1.00159.32	A	C	-9.678	31.244	0.587459	35.915	0.698355	0.871431	49.9293	220.071	160.071
ATOM	469	O	ALA	D	94	133.129	133.789	98.132	1.00159.32	A	O	-9.868	31.8	0.597913	34.827	0.677199	0.847498	48.5581	221.442	161.442
ATOM	470	CB	ALA	D	94	130.102	134.887	98.492	1.00159.32	A	C	-9.508	28.773	0.540998	35.925	0.698549	0.911824	52.2437	217.756	157.756
ATOM	471	N	ALA	D	95	132.902	136.036	97.739	1.00156.23	A	N	-10.261	31.573	0.593645	37.074	0.720891	0.881897	50.529	219.471	159.471
ATOM	472	CA	ALA	D	95	134.05	136.176	96.815	1.00156.23	A	C	-11.185	32.721	0.61523	37.214	0.723614	0.866175	49.6282	220.372	160.372
ATOM	473	C	ALA	D	95	135.328	135.872	97.598	1.00156.23	A	C	-10.402	33.999	0.639259	36.91	0.717702	0.843142	48.3085	221.692	161.692
ATOM	474	O	ALA	D	95	136.205	135.114	97.096	1.00156.23	A	O	-10.904	34.876	0.655749	36.152	0.702963	0.820134	46.9902	223.01	163.01
ATOM	475	CB	ALA	D	95	134.065	137.568	96.245	1.00156.23	A	C	-11.755	32.736	0.615512	38.606	0.750681	0.884015	50.6504	219.35	159.35
ATOM	476	N	ALA	D	96	135.395	136.38	98.83	1.00155.69	A	N	-9.17	34.066	0.640519	37.418	0.72758	0.848949	48.6412	221.359	161.359
ATOM	477	CA	ALA	D	96	136.568	136.096	99.685	1.00155.69	A	C	-8.315	35.239	0.662574	37.134	0.722058	0.828332	47.4599	222.54	162.54
ATOM	478	C	ALA	D	96	136.638	134.585	99.919	1.00155.69	A	C	-8.081	35.309	0.66389	35.623	0.692677	0.806615	46.2157	223.784	163.784
ATOM	479	O	ALA	D	96	137.713	133.988	99.701	1.00155.69	A	O	-8.299	36.384	0.684103	35.026	0.681069	0.783176	44.8727	225.127	165.127
ATOM	480	CB	ALA	D	96	136.425	136.84	100.989	1.00155.69	A	C	-7.011	35.096	0.659885	37.878	0.736525	0.840226	48.1414	221.859	161.859
ATOM	481	N	ALA	D	97	135.491	133.981	100.215	1.00151.11	A	N	-7.785	34.162	0.642324	35.019	0.680933	0.814567	46.6712	223.329	163.329
ATOM	482	CA	ALA	D	97	135.454	132.536	100.484	1.00151.11	A	C	-7.516	34.125	0.641628	33.574	0.652835	0.794055	45.496	224.504	164.504
ATOM	483	C	ALA	D	97	135.971	131.797	99.255	1.00151.11	A	C	-8.745	34.642	0.651349	32.835	0.638465	0.77541	44.4277	225.572	165.572
ATOM	484	O	ALA	D	97	136.939	131.028	99.403	1.00151.11	A	O	-8.597	35.61	0.66955	32.066	0.623512	0.74981	42.9609	227.039	167.039
ATOM	485	CB	ALA	D	97	134.024	132.14	100.748	1.00151.11	A	C	-7.252	32.695	0.614741	33.178	0.645135	0.809518	46.382	223.618	163.618
ATOM	486	N	ALA	D	98	135.479	132.161	98.077	1.00144.14	A	N	-9.923	34.15	0.642098	33.199	0.645543	0.788074	45.1533	224.847	164.847
ATOM	487	CA	ALA	D	98	135.869	131.404	96.873	1.00144.14	A	C	-11.127	34.54	0.649431	32.442	0.630824	0.770865	44.1673	225.833	165.833
ATOM	488	C	ALA	D	98	137.379	131.517	96.657	1.00144.14	A	C	-11.343	36.05	0.677823	32.555	0.633021	0.751234	43.0425	226.957	166.957
ATOM	489	O	ALA	D	98	138.057	130.456	96.584	1.00144.14	A	O	-11.416	36.728	0.690571	31.494	0.61239	0.725468	41.5662	228.434	168.434
ATOM	490	CB	ALA	D	98	135.088	131.923	95.693	1.00144.14	A	C	-12.307	33.759	0.634747	32.961	0.640915	0.790234	45.2771	224.723	164.723
ATOM	491	N	ALA	D	99	137.914	132.733	96.749	1.00145.20	A	N	-11.251	36.585	0.687882	33.771	0.656666	0.762185	43.67	226.33	166.33
ATOM	492	CA	ALA	D	99	139.36	132.869	96.463	1.00145.20	A	C	-11.537	38.031	0.71507	33.907	0.65931	0.744849	42.6767	227.323	167.323
ATOM	493	C	ALA	D	99	140.195	132.081	97.484	1.00145.20	A	C	-10.516	38.866	0.73077	33.119	0.643988	0.722356	41.388	228.612	168.612
ATOM	494	O	ALA	D	99	141.088	131.266	97.066	1.00145.20	A	O	-10.934	39.759	0.74756	32.304	0.62814	0.698808	40.0388	229.961	169.961
ATOM	495	CB	ALA	D	99	139.723	134.332	96.451	1.00145.20	A	C	-11.549	38.394	0.721895	35.37	0.687758	0.761186	43.6127	226.387	166.387
ATOM	496	N	ALA	D	100	139.843	132.216	98.764	1.00141.84	A	N	-9.236	38.514	0.724152	33.254	0.646613	0.728892	41.7625	228.238	168.238
ATOM	497	CA	ALA	D	100	140.658	131.564	99.807	1.00141.84	A	C	-8.193	39.329	0.739475	32.602	0.633935	0.708703	40.6057	229.394	169.394
ATOM	498	C	ALA	D	100	140.624	130.061	99.584	1.00141.84	A	C	-8.416	39.295	0.738836	31.099	0.604709	0.685897	39.299	230.701	170.701
ATOM	499	O	ALA	D	100	141.696	129.465	99.506	1.00141.84	A	O	-8.494	40.367	0.758992	30.503	0.59312	0.663332	38.0061	231.994	171.994
ATOM	500	CB	ALA	D	100	140.102	131.905	101.164	1.00141.84	A	C	-6.836	38.773	0.729021	32.943	0.640565	0.720902	41.3046	228.695	168.695
ATOM	501	N	ALA	D	101	139.437	129.517	99.345	1.00137.27	A	N	-8.655	38.108	0.716518	30.555	0.594132	0.69229	39.6653	230.335	170.335
ATOM	502	CA	ALA	D	101	139.357	128.05	99.185	1.00137.27	A	C	-8.815	38.028	0.715014	29.088	0.565606	0.669255	38.3455	231.654	171.654
ATOM	503	C	ALA	D	101	140.11	127.576	97.931	1.00137.27	A	C	-10.069	38.781	0.729172	28.614	0.55639	0.651797	37.3452	232.655	172.655
ATOM	504	O	ALA	D	101	140.789	126.568	98.021	1.00137.27	A	O	-9.979	39.46	0.741939	27.606	0.536789	0.626321	35.8856	234.114	174.114
ATOM	505	CB	ALA	D	101	137.931	127.564	99.285	1.00137.27	A	C	-8.715	36.602	0.688202	28.602	0.556156	0.679679	38.9427	231.057	171.057
ATOM	506	N	ALA	D	102	140.031	128.276	96.804	1.00133.27	A	N	-11.196	38.702	0.727686	29.314	0.570001	0.664478	38.0718	231.928	171.928
ATOM	507	CA	ALA	D	102	140.778	127.754	95.634	1.00133.27	A	C	-12.366	39.449	0.741732	28.792	0.559851	0.646559	37.0451	232.955	172.955
ATOM	508	C	ALA	D	102	142.292	127.746	95.922	1.00133.27	A	C	-12.078	40.963	0.770198	28.784	0.559695	0.628415	36.0055	233.994	173.994
ATOM	509	O	ALA	D	102	143.007	126.703	95.639	1.00133.27	A	O	-12.361	41.678	0.783642	27.741	0.539414	0.602859	34.5413	235.459	175.459
ATOM	510	CB	ALA	D	102	140.434	128.59	94.426	1.00133.27	A	C	-13.574	39.105	0.735264	29.628	0.576106	0.664622	38.08	231.92	171.92
ATOM	511	N	ALA	D	103	142.788	128.826	96.54	1.00130.12	A	N	-11.46	41.459	0.779524	29.864	0.580695	0.640252	36.6837	233.316	173.316
ATOM	512	CA	ALA	D	103	144.242	128.882	96.832	1.00130.12	A	C	-11.168	42.913	0.806863	29.92	0.581784	0.624711	35.7933	234.207	174.207
ATOM	513	C	ALA	D	103	144.622	127.768	97.816	1.00130.12	A	C	-10.184	43.293	0.814008	28.806	0.560123	0.602698	34.5321	235.468	175.468
ATOM	514	O	ALA	D	103	145.685	127.063	97.645	1.00130.12	A	O	-10.355	44.356	0.833995	28.101	0.546414	0.580006	33.2319	236.768	176.768
ATOM	515	CB	ALA	D	103	144.557	130.232	97.407	1.00130.12	A	C	-10.593	43.228	0.812786	31.27	0.608035	0.642276	36.7997	233.2	173.2
ATOM	516	N	ALA	D	104	143.735	127.584	98.796	1.00127.18	A	N	-9.204	42.406	0.79733	28.622	0.556545	0.60939	34.9155	235.085	175.085
ATOM	517	CA	ALA	D	104	143.866	126.58	99.868	1.00127.18	A	C	-8.132	42.537	0.799793	27.618	0.537023	0.591308	33.8795	236.121	176.121
ATOM	518	C	ALA	D	104	143.888	125.189	99.241	1.00127.18	A	C	-8.759	42.559	0.800207	26.227	0.509975	0.567398	32.5095	237.49	177.49
ATOM	519	O	ALA	D	104	144.591	124.373	99.777	1.00127.18	A	O	-8.223	43.262	0.813425	25.411	0.494108	0.545873	31.2762	238.724	178.724
ATOM	520	CB	ALA	D	104	142.74	126.731	100.856	1.00127.18	A	C	-7.144	41.411	0.778622	27.769	0.539959	0.606337	34.7405	235.259	175.259
ATOM	521	N	ALA	D	105	143.096	124.953	98.191	1.00124.39	A	N	-9.809	41.767	0.785315	25.991	0.505386	0.571824	32.7631	237.237	177.237
ATOM	522	CA	ALA	D	105	143.014	123.672	97.457	1.00124.39	A	C	-10.543	41.685	0.783774	24.71	0.480478	0.549946	31.5096	238.49	178.49
ATOM	523	C	ALA	D	105	144.379	123.364	96.855	1.00124.39	A	C	-11.145	43.05	0.809439	24.402	0.474489	0.530207	30.3786	239.621	179.621
ATOM	524	O	ALA	D	105	144.84	122.222	97.033	1.00124.39	A	O	-10.967	43.511	0.818107	23.26	0.452283	0.505022	28.9356	241.064	181.064
ATOM	525	CB	ALA	D	105	141.963	123.755	96.381	1.00124.39	A	C	-11.619	40.634	0.764012	24.793	0.482091	0.562902	32.2519	237.748	177.748
ATOM	526	N	ALA	D	106	145.041	124.349	96.24	1.00123.29	A	N	-11.76	43.712	0.821886	25.387	0.493642	0.540876	30.9899	239.01	179.01
ATOM	527	CA	ALA	D	106	146.393	123.987	95.725	1.00123.29	A	C	-12.275	45.064	0.847307	25.025	0.486603	0.521303	29.8685	240.132	180.132
ATOM	528	C	ALA	D	106	147.322	123.589	96.891	1.00123.29	A	C	-11.109	45.993	0.864774	24.627	0.478864	0.505713	28.9752	241.025	181.025
ATOM	529	O	ALA	D	106	148.034	122.446	96.876	1.00123.29	A	O	-11.124	46.705	0.878161	23.484	0.456638	0.479514	27.4742	242.526	182.526
ATOM	530	CB	ALA	D	106	146.963	125.159	94.967	1.00123.29	A	C	-13.033	45.634	0.858024	26.197	0.509392	0.53576	30.6968	239.303	179.303
ATOM	531	N	ALA	D	107	147.237	124.412	97.948	1.00120.88	A	N	-10.052	45.908	0.863176	25.45	0.494867	0.520563	29.826	240.174	180.174
ATOM	532	CA	ALA	D	107	148.11	124.15	99.111	1.00120.88	A	C	-8.889	46.781	0.87959	25.188	0.489772	0.508063	29.1099	240.89	180.89
ATOM	533	C	ALA	D	107	147.805	122.762	99.68	1.00120.88	A	C	-8.32	46.476	0.873855	23.8	0.462783	0.487037	27.9051	242.095	182.095
ATOM	534	O	ALA	D	107	148.76	122.009	99.93	1.00120.88	A	O	-8.07	47.431	0.891812	23.047	0.448141	0.465651	26.6798	243.32	183.32
ATOM	535	CB	ALA	D	107	147.89	125.217	100.152	1.00120.88	A	C	-7.848	46.561	0.875454	26.255	0.51052	0.527937	30.2485	239.751	179.751
ATOM	536	N	ALA	D	108	146.516	122.44	99.792	1.00116.48	A	N	-8.208	45.187	0.849619	23.478	0.456522	0.49306	28.2503	241.75	181.75
ATOM	537	CA	ALA	D	108	145.965	121.181	100.342	1.00116.48	A	C	-7.658	44.636	0.839259	22.219	0.432041	0.475408	27.2389	242.761	182.761
ATOM	538	C	ALA	D	108	146.359	119.976	99.474	1.00116.48	A	C	-8.526	45.03	0.846667	21.014	0.40861	0.449639	25.7624	244.238	184.238
ATOM	539	O	ALA	D	108	146.53	118.908	100.054	1.00116.48	A	O	-7.946	45.201	0.849882	19.946	0.387843	0.428121	24.5295	245.47	185.47
ATOM	540	CB	ALA	D	108	144.484	121.274	100.634	1.00116.48	A	C	-7.366	43.155	0.811413	22.312	0.433849	0.491008	28.1327	241.867	181.867
ATOM	541	N	ALA	D	109	146.474	120.108	98.152	1.00111.91	A	N	-9.848	45.145	0.84883	21.146	0.411177	0.451093	25.8458	244.154	184.154
ATOM	542	CA	ALA	D	109	146.924	118.943	97.366	1.00111.91	A	C	-10.634	45.595	0.857291	19.981	0.388524	0.425512	24.38	245.62	185.62
ATOM	543	C	ALA	D	109	148.306	118.533	97.877	1.00111.91	A	C	-10.123	46.977	0.883275	19.571	0.380551	0.406808	23.3084	246.692	186.692
ATOM	544	O	ALA	D	109	148.495	117.296	98.415	1.00111.91	A	O	-9.585	47.166	0.886829	18.334	0.356498	0.382223	21.8997	248.1	188.1
ATOM	545	CB	ALA	D	109	147.088	119.432	95.958	1.00111.91	A	C	-12.042	45.759	0.860374	20.47	0.398032	0.433305	24.8265	245.173	185.173
ATOM	546	N	ALA	D	110	149.178	119.56	97.953	1.00117.25	A	N	-10.047	47.849	0.899671	20.598	0.400521	0.418844	23.998	246.002	186.002
ATOM	547	CA	ALA	D	110	150.542	119.208	98.437	1.00117.25	A	C	-9.563	49.213	0.925317	20.246	0.393677	0.402252	23.0473	246.953	186.953
ATOM	548	C	ALA	D	110	150.464	118.646	99.868	1.00117.25	A	C	-8.132	49.135	0.923851	19.684	0.382749	0.39277	22.5041	247.496	187.496
ATOM	549	O	ALA	D	110	150.961	117.488	100.154	1.00117.25	A	O	-7.846	49.632	0.933195	18.526	0.360232	0.368397	21.1076	248.892	188.892
ATOM	550	CB	ALA	D	110	151.434	120.427	98.383	1.00117.25	A	C	-9.617	50.105	0.942089	21.465	0.41738	0.417048	23.8951	246.105	186.105
ATOM	551	N	ALA	D	111	149.659	119.328	100.672	1.00117.07	A	N	-7.328	48.33	0.908715	20.366	0.39601	0.410975	23.5471	246.453	186.453
ATOM	552	CA	ALA	D	111	149.549	118.952	102.082	1.00117.07	A	C	-5.918	48.22	0.906647	19.99	0.388699	0.405018	23.2058	246.794	186.794
ATOM	553	C	ALA	D	111	149.05	117.522	102.248	1.00117.07	A	C	-5.752	47.721	0.897264	18.56	0.360893	0.382414	21.9107	248.089	188.089
ATOM	554	O	ALA	D	111	149.766	116.862	102.852	1.00117.07	A	O	-5.148	48.437	0.910727	17.9	0.348059	0.365049	20.9157	249.084	189.084
ATOM	555	CB	ALA	D	111	148.691	119.95	102.818	1.00117.07	A	C	-5.182	47.362	0.890514	20.988	0.408105	0.429718	24.621	245.379	185.379
ATOM	556	N	ALA	D	112	148.002	117.02	101.6	1.00109.54	A	N	-6.4	46.673	0.877559	18.058	0.351132	0.380612	21.8075	248.193	188.193
ATOM	557	CA	ALA	D	112	147.523	115.654	101.969	1.00109.54	A	C	-6.031	46.194	0.868553	16.692	0.32457	0.357622	20.4903	249.51	189.51
ATOM	558	C	ALA	D	112	148.579	114.57	101.657	1.00109.54	A	C	-6.343	47.25	0.888408	15.608	0.303492	0.329184	18.8609	251.139	191.139
ATOM	559	O	ALA	D	112	148.814	113.554	102.543	1.00109.54	A	O	-5.457	47.485	0.892827	14.592	0.283736	0.307702	17.63	252.37	192.37
ATOM	560	CB	ALA	D	112	146.131	115.357	101.393	1.00109.54	A	C	-6.607	44.802	0.84238	16.395	0.318795	0.361788	20.7289	249.271	189.271
ATOM	561	N	ALA	D	113	149.245	114.737	100.488	1.00109.66	A	N	-7.512	47.916	0.900931	15.775	0.30674	0.328159	18.8021	251.198	191.198
ATOM	562	CA	ALA	D	113	150.17	113.598	100.201	1.00109.66	A	C	-7.799	48.841	0.918323	14.636	0.284592	0.300518	17.2184	252.782	192.782
ATOM	563	C	ALA	D	113	151.312	113.57	101.233	1.00109.66	A	C	-6.767	49.983	0.939795	14.608	0.284048	0.293514	16.8171	253.183	193.183
ATOM	564	O	ALA	D	113	151.527	112.435	102.017	1.00109.66	A	O	-5.983	50.198	0.943838	13.473	0.261978	0.270751	15.5129	254.487	194.487
ATOM	565	CB	ALA	D	113	150.661	113.672	98.781	1.00109.66	A	C	-9.219	49.332	0.927555	14.71	0.286031	0.299119	17.1382	252.862	192.862
ATOM	566	N	ALA	D	114	151.768	114.834	101.449	1.00 30.00	A	N	-6.551	50.439	0.948369	15.872	0.308626	0.314619	18.0263	251.974	191.974
ATOM	567	CA	ALA	D	114	152.753	115.214	102.482	1.00 30.00	A	C	-5.518	51.424	0.966889	16.252	0.316015	0.315892	18.0993	251.901	191.901
ATOM	568	C	ALA	D	114	152.189	114.71	103.8	1.00 30.00	A	C	-4.2	50.86	0.956285	15.748	0.306215	0.309896	17.7557	252.244	192.244
ATOM	569	O	ALA	D	114	152.79	113.713	104.233	1.00 30.00	A	O	-3.767	51.461	0.967585	14.751	0.286828	0.288185	16.5118	253.488	193.488
ATOM	570	CB	ALA	D	114	153.003	116.701	102.504	1.00 30.00	A	C	-5.496	51.674	0.97159	17.739	0.344929	0.341135	19.5456	250.454	190.454
ATOM	571	N	ALA	D	115	150.87	114.836	104.127	1.00 30.00	A	N	-3.873	49.541	0.931484	15.874	0.308665	0.319981	18.3336	251.666	191.666
ATOM	572	CA	ALA	D	115	149.983	114.465	105.294	1.00 30.00	A	C	-2.706	48.654	0.914807	15.503	0.301451	0.318318	18.2383	251.762	191.762
ATOM	573	C	ALA	D	115	149.837	112.928	105.489	1.00 30.00	A	C	-2.511	48.508	0.912062	13.966	0.271564	0.289389	16.5808	253.419	193.419
ATOM	574	O	ALA	D	115	148.969	112.083	105.164	1.00 30.00	A	O	-2.836	47.64	0.895741	13.121	0.255133	0.277481	15.8985	254.101	194.101
ATOM	575	CB	ALA	D	115	148.635	115.161	105.317	1.00 30.00	A	C	-2.683	47.306	0.889461	16.199	0.314984	0.340348	19.5005	250.499	190.499
ATOM	576	N	ALA	D	116	151.045	112.677	105.699	1.00 30.00	A	N	-2.301	49.716	0.934775	13.715	0.266684	0.277909	15.923	254.077	194.077
ATOM	577	CA	ALA	D	116	151.827	111.73	106.525	1.00 30.00	A	C	-1.475	50.498	0.949478	12.768	0.248269	0.255754	14.6536	255.346	195.346
ATOM	578	C	ALA	D	116	152.616	110.678	105.793	1.00 30.00	A	C	-2.207	51.287	0.964313	11.716	0.227814	0.231991	13.2921	256.708	196.708
ATOM	579	O	ALA	D	116	153.01	109.827	106.483	1.00 30.00	A	O	-1.517	51.681	0.971721	10.865	0.211266	0.214083	12.266	257.734	197.734
ATOM	580	CB	ALA	D	116	151.143	111.355	107.817	1.00 30.00	A	C	-0.183	49.814	0.936617	12.393	0.240978	0.251823	14.4284	255.572	195.572
ATOM	581	N	ALA	D	117	152.98	110.986	104.53	1.00 30.00	A	N	-3.47	51.651	0.971157	12.024	0.233803	0.236251	13.5362	256.464	196.464
ATOM	582	CA	ALA	D	117	153.374	110.107	103.416	1.00 30.00	A	C	-4.584	52.045	0.978565	11.145	0.216711	0.21794	12.4871	257.513	197.513
ATOM	583	C	ALA	D	117	152.049	109.385	103.197	1.00 30.00	A	C	-4.803	50.72	0.953652	10.423	0.202672	0.209406	11.9981	258.002	198.002
ATOM	584	O	ALA	D	117	152.081	108.024	103.168	1.00 30.00	A	O	-4.832	50.752	0.954254	9.062	0.176208	0.182598	10.4621	259.538	199.538
ATOM	585	CB	ALA	D	117	154.514	109.177	103.744	1.00 30.00	A	C	-4.256	53.185	1	10.215	0.198627	0.196075	11.2343	258.766	198.766
ATOM	586	N	ALA	D	118	150.949	110.228	103.179	1.00 30.00	A	N	-4.821	49.62	0.93297	11.266	0.219064	0.230625	13.2138	256.786	196.786
ATOM	587	CA	ALA	D	118	149.65	109.453	103.141	1.00 30.00	A	C	-4.859	48.321	0.908546	10.491	0.203994	0.220865	12.6546	257.345	197.345
ATOM	588	C	ALA	D	118	149.543	108.449	104.335	1.00 30.00	A	C	-3.665	48.214	0.906534	9.487	0.184471	0.20075	11.5021	258.498	198.498
ATOM	589	O	ALA	D	118	149.524	106.997	104.26	1.00 30.00	A	O	-3.74	48.195	0.906177	8.035	0.156238	0.170736	9.78244	260.218	200.218
ATOM	590	CB	ALA	D	118	149.335	108.873	101.784	1.00 30.00	A	C	-6.216	48.006	0.902623	9.911	0.192716	0.210348	12.0521	257.948	197.948
ATOM	591	N	ALA	D	119	149.787	109.127	105.485	1.00 30.00	A	N	-2.515	48.458	0.911122	10.165	0.197655	0.213626	12.2399	257.76	197.76
ATOM	592	CA	ALA	D	119	149.791	108.464	106.808	1.00 30.00	A	C	-1.192	48.462	0.911197	9.502	0.184763	0.200057	11.4624	258.538	198.538
ATOM	593	C	ALA	D	119	150.826	107.344	106.75	1.00 30.00	A	C	-1.25	49.497	0.930657	8.382	0.162985	0.173371	9.93342	260.067	200.067
ATOM	594	O	ALA	D	119	150.41	106.224	106.915	1.00 30.00	A	O	-1.085	49.081	0.922835	7.262	0.141207	0.151837	8.6996	261.3	201.3
ATOM	595	CB	ALA	D	119	148.411	107.943	107.127	1.00 30.00	A	C	-0.873	47.082	0.88525	8.981	0.174632	0.194768	11.1594	258.841	198.841
ATOM	596	N	ALA	D	120	151.992	107.504	106.073	1.00 30.00	A	N	-1.927	50.663	0.952581	8.542	0.166096	0.172629	9.89091	260.109	200.109
ATOM	597	CA	ALA	D	120	153.22	106.72	105.726	1.00 30.00	A	C	-2.274	51.891	0.97567	7.758	0.150852	0.153399	8.7891	261.211	201.211
ATOM	598	C	ALA	D	120	152.909	105.466	104.876	1.00 30.00	A	C	-3.124	51.58	0.969822	6.504	0.126468	0.129672	7.42964	262.57	202.57
ATOM	599	O	ALA	D	120	152.952	105.198	103.64	1.00 30.00	A	O	-4.36	51.623	0.970631	6.236	0.121257	0.124282	7.12083	262.879	202.879
ATOM	600	CB	ALA	D	120	153.936	106.332	106.991	1.00 30.00	A	C	-1.009	52.607	0.989132	7.37	0.143307	0.143881	8.24375	261.756	201.756
ATOM	601	N	ALA	D	121	152.182	104.858	105.684	1.00164.95	A	N	-2.316	50.853	0.956153	5.896	0.114646	0.119333	6.8373	263.163	203.163
ATOM	602	CA	ALA	D	121	152.048	103.399	105.918	1.00164.95	A	C	-2.082	50.719	0.953634	4.437	0.086276	0.0902251	5.16952	264.83	204.83
ATOM	603	C	ALA	D	121	150.606	102.972	105.955	1.00164.95	A	C	-2.045	49.277	0.926521	4.01	0.0779731	0.083959	4.8105	265.19	205.19
ATOM	604	O	ALA	D	121	150.348	101.841	105.89	1.00164.95	A	O	-2.11	49.019	0.92167	2.879	0.0559812	0.0606643	3.47581	266.524	206.524
ATOM	605	CB	ALA	D	121	152.75	103.023	107.198	1.00164.95	A	C	-0.802	51.421	0.966833	4.061	0.0789648	0.0814928	4.66919	265.331	205.331
ATOM	606	N	ALA	D	122	149.721	103.966	105.95	1.00168.26	A	N	-2.05	48.392	0.909881	5.004	0.0973011	0.106533	6.10392	263.896	203.896
ATOM	607	CA	ALA	D	122	148.359	103.744	105.503	1.00168.26	A	C	-2.497	47.03	0.884272	4.782	0.0929844	0.104769	6.0028	263.997	203.997
ATOM	608	C	ALA	D	122	148.761	103.571	104.045	1.00168.26	A	C	-3.955	47.432	0.89183	4.609	0.0896204	0.100154	5.73841	264.262	204.262
ATOM	609	O	ALA	D	122	148.465	102.422	103.582	1.00168.26	A	O	-4.418	47.136	0.886265	3.46	0.0672785	0.0757671	4.34114	265.659	205.659
ATOM	610	CB	ALA	D	122	147.516	104.968	105.746	1.00168.26	A	C	-2.254	46.187	0.868422	6.006	0.116785	0.133677	7.65914	262.341	202.341
ATOM	611	N	ALA	D	123	149.622	104.5	103.482	1.00165.24	A	N	-4.518	48.293	0.908019	5.538	0.107685	0.118041	6.76328	263.237	203.237
ATOM	612	CA	ALA	D	123	149.946	104.086	102.076	1.00165.24	A	C	-5.924	48.617	0.914111	5.124	0.0996344	0.108567	6.22045	263.78	203.78
ATOM	613	C	ALA	D	123	150.69	102.724	101.967	1.00165.24	A	C	-6.033	49.361	0.9281	3.762	0.0731508	0.0786552	4.50661	265.493	205.493
ATOM	614	O	ALA	D	123	150.215	101.749	101.195	1.00165.24	A	O	-6.805	48.886	0.919169	2.787	0.0541923	0.0588897	3.37413	266.626	206.626
ATOM	615	CB	ALA	D	123	150.697	105.177	101.352	1.00165.24	A	C	-6.648	49.368	0.928232	6.215	0.120849	0.129464	7.41774	262.582	202.582
ATOM	616	N	ALA	D	124	151.679	102.534	102.844	1.00167.94	A	N	-5.156	50.35	0.946695	3.572	0.0694563	0.0732359	4.19611	265.804	205.804
ATOM	617	CA	ALA	D	124	152.506	101.31	102.711	1.00167.94	A	C	-5.289	51.177	0.962245	2.348	0.0456561	0.0474119	2.7165	267.283	207.283
ATOM	618	C	ALA	D	124	151.702	100.019	102.944	1.00167.94	A	C	-5.056	50.373	0.947128	1.057	0.020553	0.0216969	1.24314	268.757	208.757
ATOM	619	O	ALA	D	124	151.825	99.026	102.16	1.00167.94	A	O	-5.84	50.496	0.949441	0.064	0.00124446	0.00131073	0.0750991	269.925	209.925
ATOM	620	CB	ALA	D	124	153.673	101.42	103.656	1.00167.94	A	C	-4.344	52.344	0.984187	2.458	0.047795	0.0485248	2.78026	267.22	207.22
ATOM	621	N	ALA	D	125	150.843	100.037	103.958	1.00178.07	A	N	-4.042	49.514	0.930977	1.075	0.020903	0.022449	1.28623	268.714	208.714
ATOM	622	CA	ALA	D	125	150.164	98.784	104.351	1.00178.07	A	C	-3.649	48.835	0.91821	-0.178	-0.00346115	-0.00376944	-0.215973	270.216	210.216
ATOM	623	C	ALA	D	125	148.945	98.583	103.477	1.00178.07	A	C	-4.523	47.616	0.89529	-0.379	-0.00736953	-0.00823125	-0.471616	270.472	210.472
ATOM	624	O	ALA	D	125	148.42	97.505	103.534	1.00178.07	A	O	-4.466	47.091	0.885419	-1.457	-0.0283309	-0.0319862	-1.83268	271.833	211.833
ATOM	625	CB	ALA	D	125	149.865	98.679	105.828	1.00178.07	A	C	-2.172	48.536	0.912588	-0.283	-0.00550284	-0.00602985	-0.345485	270.345	210.345
ATOM	626	N	ALA	D	126	148.494	99.611	102.752	1.00180.18	A	N	-5.248	47.165	0.88681	0.649	0.0126196	0.0142294	0.815282	269.185	209.185
ATOM	627	CA	ALA	D	126	147.424	99.358	101.762	1.00180.18	A	C	-6.238	46.095	0.866692	0.396	0.00770009	0.00888422	0.509029	269.491	209.491
ATOM	628	C	ALA	D	126	148.05	98.445	100.699	1.00180.18	A	C	-7.301	46.721	0.878462	-0.517	-0.0100529	-0.0114432	-0.655649	270.656	210.656
ATOM	629	O	ALA	D	126	147.433	97.376	100.353	1.00180.18	A	O	-7.647	46.104	0.866861	-1.586	-0.0308392	-0.0355608	-2.03748	272.037	212.037
ATOM	630	CB	ALA	D	126	146.905	100.654	101.198	1.00180.18	A	C	-6.802	45.576	0.856933	1.692	0.0329004	0.0383743	2.19869	267.801	207.801
ATOM	631	N	ALA	D	127	149.292	98.766	100.284	1.00183.85	A	N	-7.716	47.963	0.901814	-0.196	-0.00381115	-0.00422607	-0.242136	270.242	210.242
ATOM	632	CA	ALA	D	127	149.922	97.796	99.344	1.00183.85	A	C	-8.656	48.593	0.91366	-1.166	-0.0226725	-0.0248099	-1.4215	271.422	211.422
ATOM	633	C	ALA	D	127	150.082	96.416	100.021	1.00183.85	A	C	-7.979	48.753	0.916668	-2.546	-0.0495061	-0.0539542	-3.09135	273.091	213.091
ATOM	634	O	ALA	D	127	149.718	95.324	99.388	1.00183.85	A	O	-8.612	48.389	0.909824	-3.638	-0.0707397	-0.0775948	-4.44586	274.446	214.446
ATOM	635	CB	ALA	D	127	151.252	98.321	98.862	1.00183.85	A	C	-9.138	49.923	0.938667	-0.641	-0.012464	-0.0132777	-0.760754	270.761	210.761
ATOM	636	N	ALA	D	128	150.501	96.425	101.299	1.00188.62	A	N	-6.701	49.172	0.924546	-2.537	-0.0493311	-0.0533065	-3.05424	273.054	213.054
ATOM	637	CA	ALA	D	128	150.7	95.132	102.007	1.00188.62	A	C	-5.993	49.371	0.928288	-3.83	-0.074473	-0.0800548	-4.5868	274.587	214.587
ATOM	638	C	ALA	D	128	149.387	94.336	102.078	1.00188.62	A	C	-5.922	48.058	0.903601	-4.626	-0.089951	-0.0992204	-5.68491	275.685	215.685
ATOM	639	O	ALA	D	128	149.425	93.099	101.9	1.00188.62	A	O	-6.1	48.096	0.904315	-5.863	-0.114004	-0.125405	-7.18519	277.185	217.185
ATOM	640	CB	ALA	D	128	151.244	95.382	103.388	1.00188.62	A	C	-4.612	49.915	0.938516	-3.58	-0.0696119	-0.0740367	-4.24199	274.242	214.242
ATOM	641	N	ALA	D	129	148.275	95.037	102.318	1.00190.12	A	N	-5.682	46.946	0.882692	-3.925	-0.0763203	-0.0862486	-4.94168	274.942	214.942
ATOM	642	CA	ALA	D	129	146.911	94.486	102.462	1.00190.12	A	C	-5.538	45.582	0.857046	-4.476	-0.0870343	-0.101205	-5.79859	275.799	215.799
ATOM	643	C	ALA	D	129	146.516	93.788	101.167	1.00190.12	A	C	-6.833	45.187	0.849619	-5.174	-0.100607	-0.117865	-6.75317	276.753	216.753
ATOM	644	O	ALA	D	129	146.084	92.622	101.258	1.00190.12	A	O	-6.742	44.755	0.841497	-6.34	-0.123279	-0.145465	-8.33454	278.335	218.335
ATOM	645	CB	ALA	D	129	145.943	95.606	102.759	1.00190.12	A	C	-5.241	44.614	0.838846	-3.356	-0.0652563	-0.0776366	-4.44825	274.448	214.448
ATOM	646	N	ALA	D	130	146.751	94.425	100.016	1.00194.93	A	N	-7.984	45.422	0.854038	-4.537	-0.0882204	-0.102933	-5.89762	275.898	215.898
ATOM	647	CA	ALA	D	130	146.36	93.712	98.774	1.00194.93	A	C	-9.226	45.031	0.846686	-5.25	-0.102084	-0.11999	-6.87493	276.875	216.875
ATOM	648	C	ALA	D	130	147.153	92.397	98.657	1.00194.93	A	C	-9.343	45.824	0.861596	-6.565	-0.127654	-0.14709	-8.42764	278.428	218.428
ATOM	649	O	ALA	D	130	146.497	91.299	98.465	1.00194.93	A	O	-9.535	45.168	0.849262	-7.663	-0.149004	-0.173684	-9.95135	279.951	219.951
ATOM	650	CB	ALA	D	130	146.574	94.608	97.575	1.00194.93	A	C	-10.425	45.245	0.85071	-4.354	-0.0846621	-0.0991927	-5.68332	275.683	215.683
ATOM	651	N	ALA	D	131	148.472	92.45	98.917	1.00196.53	A	N	-9.083	47.143	0.886397	-6.512	-0.126624	-0.141892	-8.12982	278.13	218.13
ATOM	652	CA	ALA	D	131	149.221	91.174	98.75	1.00196.53	A	C	-9.25	47.892	0.900479	-7.788	-0.151435	-0.166613	-9.54619	279.546	219.546
ATOM	653	C	ALA	D	131	148.727	90.086	99.724	1.00196.53	A	C	-8.276	47.398	0.891191	-8.876	-0.172591	-0.191295	-10.9604	280.96	220.96
ATOM	654	O	ALA	D	131	148.487	88.878	99.291	1.00196.53	A	O	-8.709	47.158	0.886679	-10.084	-0.19608	-0.217637	-12.4697	282.47	222.47
ATOM	655	CB	ALA	D	131	150.695	91.432	98.931	1.00196.53	A	C	-9.069	49.366	0.928194	-7.53	-0.146418	-0.156456	-8.96428	278.964	218.964
ATOM	656	N	ALA	D	132	148.501	90.505	100.975	1.00197.09	A	N	-7.025	47.172	0.886942	-8.457	-0.164443	-0.183323	-10.5037	280.504	220.504
ATOM	657	CA	ALA	D	132	148.106	89.578	102.06	1.00197.09	A	C	-5.94	46.777	0.879515	-9.384	-0.182469	-0.204563	-11.7206	281.721	221.721
ATOM	658	C	ALA	D	132	146.769	88.924	101.707	1.00197.09	A	C	-6.293	45.44	0.854376	-10.038	-0.195186	-0.224599	-12.8686	282.869	222.869
ATOM	659	O	ALA	D	132	146.633	87.684	101.882	1.00197.09	A	O	-6.118	45.304	0.851819	-11.278	-0.219297	-0.251974	-14.437	284.437	224.437
ATOM	660	CB	ALA	D	132	148.02	90.35	103.353	1.00197.09	A	C	-4.647	46.691	0.877898	-8.612	-0.167457	-0.188484	-10.7993	280.799	220.799
ATOM	661	N	ALA	D	133	145.845	89.732	101.179	1.00198.65	A	N	-6.821	44.516	0.837003	-9.23	-0.179474	-0.211226	-12.1024	282.102	222.102
ATOM	662	CA	ALA	D	133	144.491	89.265	100.808	1.00198.65	A	C	-7.192	43.162	0.811545	-9.697	-0.188555	-0.22829	-13.0801	283.08	223.08
ATOM	663	C	ALA	D	133	144.581	88.218	99.699	1.00198.65	A	C	-8.301	43.252	0.813237	-10.744	-0.208913	-0.251454	-14.4073	284.407	224.407
ATOM	664	O	ALA	D	133	143.885	87.192	99.818	1.00198.65	A	O	-8.182	42.556	0.80015	-11.77	-0.228864	-0.278588	-15.9619	285.962	225.962
ATOM	665	CB	ALA	D	133	143.646	90.437	100.383	1.00198.65	A	C	-7.617	42.317	0.795657	-8.525	-0.165766	-0.2054	-11.7686	281.769	221.769
ATOM	666	N	ALA	D	134	145.429	88.441	98.689	1.00200.70	A	N	-9.311	44.1	0.829181	-10.521	-0.204577	-0.241891	-13.8593	283.859	223.859
ATOM	667	CA	ALA	D	134	145.491	87.398	97.636	1.00200.70	A	C	-10.364	44.162	0.830347	-11.564	-0.224858	-0.264457	-15.1523	285.152	225.152
ATOM	668	C	ALA	D	134	145.952	86.067	98.253	1.00200.70	A	C	-9.747	44.623	0.839015	-12.895	-0.250739	-0.290401	-16.6387	286.639	226.639
ATOM	669	O	ALA	D	134	145.251	85.004	98.046	1.00200.70	A	O	-9.954	43.922	0.825834	-13.958	-0.271409	-0.317528	-18.193	288.193	228.193
ATOM	670	CB	ALA	D	134	146.413	87.845	96.528	1.00200.70	A	C	-11.472	45.084	0.847683	-11.117	-0.216166	-0.249687	-14.306	284.306	224.306
ATOM	671	N	ALA	D	135	146.991	86.127	99.099	1.00202.48	A	N	-8.901	45.662	0.85855	-12.835	-0.249572	-0.282894	-16.2086	286.209	226.209
ATOM	672	CA	ALA	D	135	147.46	84.841	99.684	1.00202.48	A	C	-8.316	46.131	0.867369	-14.121	-0.274578	-0.306583	-17.5659	287.566	227.566
ATOM	673	C	ALA	D	135	146.355	84.167	100.525	1.00202.48	A	C	-7.475	45.026	0.846592	-14.795	-0.287684	-0.327572	-18.7685	288.768	228.768
ATOM	674	O	ALA	D	135	146.13	82.91	100.395	1.00202.48	A	O	-7.605	44.801	0.842362	-16.052	-0.312126	-0.354852	-20.3315	290.332	230.332
ATOM	675	CB	ALA	D	135	148.701	85.099	100.504	1.00202.48	A	C	-7.496	47.372	0.890702	-13.863	-0.269561	-0.293876	-16.8379	286.838	226.838
ATOM	676	N	ALA	D	136	145.65	84.975	101.325	1.00204.43	A	N	-6.675	44.321	0.833336	-13.987	-0.271972	-0.315467	-18.0749	288.075	228.075
ATOM	677	CA	ALA	D	136	144.588	84.455	102.217	1.00204.43	A	C	-5.783	43.259	0.813368	-14.507	-0.282084	-0.333829	-19.127	289.127	229.127
ATOM	678	C	ALA	D	136	143.451	83.83	101.398	1.00204.43	A	C	-6.602	42.122	0.79199	-15.132	-0.294237	-0.355712	-20.3808	290.381	230.381
ATOM	679	O	ALA	D	136	142.919	82.785	101.83	1.00204.43	A	O	-6.17	41.59	0.781987	-16.177	-0.314556	-0.382447	-21.9126	291.913	231.913
ATOM	680	CB	ALA	D	136	144.094	85.558	103.112	1.00204.43	A	C	-4.888	42.765	0.80408	-13.404	-0.260636	-0.313456	-17.9597	287.96	227.96
ATOM	681	N	ALA	D	137	143.075	84.45	100.275	1.00204.40	A	N	-7.725	41.746	0.784921	-14.512	-0.282181	-0.345115	-19.7736	289.774	229.774
ATOM	682	CA	ALA	D	137	141.988	83.901	99.429	1.00204.40	A	C	-8.571	40.659	0.764482	-15.061	-0.292856	-0.365833	-20.9607	290.961	230.961
ATOM	683	C	ALA	D	137	142.403	82.523	98.891	1.00204.40	A	C	-9.109	41.074	0.772285	-16.439	-0.319651	-0.392433	-22.4848	292.485	232.485
ATOM	684	O	ALA	D	137	141.558	81.58	98.907	1.00204.40	A	O	-9.093	40.229	0.756397	-17.382	-0.337987	-0.420221	-24.0769	294.077	234.077
ATOM	685	CB	ALA	D	137	141.652	84.87	98.322	1.00204.40	A	C	-9.678	40.323	0.758165	-14.092	-0.274014	-0.34681	-19.8707	289.871	229.871
ATOM	686	N	ALA	D	138	143.666	82.375	98.471	1.00204.24	A	N	-9.529	42.337	0.796033	-16.587	-0.322529	-0.384955	-22.0563	292.056	232.056
ATOM	687	CA	ALA	D	138	144.058	81.024	97.994	1.00204.24	A	C	-10.006	42.729	0.803403	-17.938	-0.348798	-0.409596	-23.4681	293.468	233.468
ATOM	688	C	ALA	D	138	143.934	80.001	99.138	1.00204.24	A	C	-8.862	42.605	0.801072	-18.961	-0.36869	-0.431342	-24.7141	294.714	234.714
ATOM	689	O	ALA	D	138	143.407	78.857	98.897	1.00204.24	A	O	-9.103	42.078	0.791163	-20.105	-0.390935	-0.458938	-26.2952	296.295	236.295
ATOM	690	CB	ALA	D	138	145.455	81.059	97.435	1.00204.24	A	C	-10.565	44.126	0.82967	-17.903	-0.348118	-0.397276	-22.7622	292.762	232.762
ATOM	691	N	ALA	D	139	144.356	80.391	100.354	1.00204.06	A	N	-7.646	43.027	0.809006	-18.571	-0.361107	-0.419821	-24.054	294.054	234.054
ATOM	692	CA	ALA	D	139	144.256	79.465	101.516	1.00204.06	A	C	-6.484	42.927	0.807126	-19.497	-0.379113	-0.439121	-25.1598	295.16	235.16
ATOM	693	C	ALA	D	139	142.785	79.09	101.785	1.00204.06	A	C	-6.215	41.456	0.779468	-19.872	-0.386404	-0.460224	-26.3689	296.369	236.369
ATOM	694	O	ALA	D	139	142.493	77.897	102.118	1.00204.06	A	O	-5.882	41.164	0.773978	-21.065	-0.409602	-0.486747	-27.8885	297.889	237.889
ATOM	695	CB	ALA	D	139	144.91	80.08	102.728	1.00204.06	A	C	-5.272	43.581	0.819423	-18.882	-0.367154	-0.421243	-24.1354	294.135	234.135
ATOM	696	N	ALA	D	140	141.883	80.065	101.648	1.00203.55	A	N	-6.352	40.554	0.762508	-18.897	-0.367446	-0.449056	-25.729	295.729	235.729
ATOM	697	CA	ALA	D	140	140.436	79.824	101.842	1.00203.55	A	C	-6.158	39.107	0.735301	-19.138	-0.372132	-0.468511	-26.8437	296.844	236.844
ATOM	698	C	ALA	D	140	139.914	78.798	100.817	1.00203.55	A	C	-7.183	38.585	0.725487	-20.164	-0.392082	-0.495474	-28.3886	298.389	238.389
ATOM	699	O	ALA	D	140	139.126	77.898	101.219	1.00203.55	A	O	-6.781	37.797	0.71067	-21.064	-0.409582	-0.522835	-29.9562	299.956	239.956
ATOM	700	CB	ALA	D	140	139.698	81.136	101.756	1.00203.55	A	C	-6.244	38.369	0.721425	-17.826	-0.346621	-0.447899	-25.6627	295.663	235.663
ATOM	701	N	ALA	D	141	140.333	78.896	99.547	1.00202.71	A	N	-8.453	39.004	0.733365	-20.066	-0.390177	-0.488947	-28.0146	298.015	238.015
ATOM	702	CA	ALA	D	141	139.883	77.895	98.544	1.00202.71	A	C	-9.456	38.554	0.724904	-21.067	-0.409641	-0.51436	-29.4706	299.471	239.471
ATOM	703	C	ALA	D	141	140.379	76.491	98.94	1.00202.71	A	C	-9.06	39.05	0.73423	-22.471	-0.436941	-0.53681	-30.7569	300.757	240.757
ATOM	704	O	ALA	D	141	139.602	75.485	98.792	1.00202.71	A	O	-9.208	38.273	0.71962	-23.477	-0.456502	-0.565306	-32.3896	302.39	242.39
ATOM	705	CB	ALA	D	141	140.35	78.29	97.168	1.00202.71	A	C	-10.832	39.021	0.733684	-20.672	-0.40196	-0.501203	-28.7168	298.717	238.717
ATOM	706	N	ALA	D	142	141.619	76.402	99.444	1.00200.21	A	N	-8.556	40.29	0.757544	-22.56	-0.438672	-0.524888	-30.0739	300.074	240.074
ATOM	707	CA	ALA	D	142	142.131	75.074	99.88	1.00200.21	A	C	-8.12	40.802	0.767171	-23.888	-0.464494	-0.544427	-31.1934	301.193	241.193
ATOM	708	C	ALA	D	142	141.266	74.509	101.024	1.00200.21	A	C	-6.976	39.937	0.750907	-24.453	-0.47548	-0.56448	-32.3423	302.342	242.342
ATOM	709	O	ALA	D	142	140.988	73.25	101.049	1.00200.21	A	O	-6.951	39.659	0.74568	-25.712	-0.499961	-0.590636	-33.8409	303.841	243.841
ATOM	710	CB	ALA	D	142	143.575	75.195	100.293	1.00200.21	A	C	-7.707	42.246	0.794322	-23.767	-0.462141	-0.526934	-30.1911	300.191	240.191
ATOM	711	N	ALA	D	143	140.86	75.392	101.948	1.00199.60	A	N	-6.052	39.531	0.743273	-23.57	-0.458311	-0.552544	-31.6584	301.658	241.658
ATOM	712	CA	ALA	D	143	139.993	75.002	103.089	1.00199.60	A	C	-4.911	38.664	0.726972	-23.96	-0.465894	-0.56993	-32.6546	302.655	242.655
ATOM	713	C	ALA	D	143	138.66	74.453	102.559	1.00199.60	A	C	-5.441	37.331	0.701908	-24.509	-0.476569	-0.596467	-34.175	304.175	244.175
ATOM	714	O	ALA	D	143	138.158	73.428	103.106	1.00199.60	A	O	-4.894	36.829	0.69247	-25.534	-0.4965	-0.622044	-35.6405	305.64	245.64
ATOM	715	CB	ALA	D	143	139.769	76.197	103.976	1.00199.60	A	C	-4.024	38.44	0.72276	-22.765	-0.442658	-0.549527	-31.4856	301.486	241.486
ATOM	716	N	ALA	D	144	138.114	75.096	101.521	1.00197.47	A	N	-6.479	36.785	0.691642	-23.866	-0.464066	-0.590971	-33.8601	303.86	243.86
ATOM	717	CA	ALA	D	144	136.847	74.619	100.912	1.00197.47	A	C	-7.088	35.518	0.66782	-24.343	-0.473341	-0.616598	-35.3285	305.328	245.328
ATOM	718	C	ALA	D	144	137.043	73.202	100.356	1.00197.47	A	C	-7.644	35.714	0.671505	-25.76	-0.500894	-0.64089	-36.7203	306.72	246.72
ATOM	719	O	ALA	D	144	136.13	72.351	100.528	1.00197.47	A	O	-7.472	34.801	0.654339	-26.611	-0.517442	-0.669097	-38.3365	308.336	248.336
ATOM	720	CB	ALA	D	144	136.401	75.567	99.826	1.00197.47	A	C	-8.174	35.072	0.659434	-23.395	-0.454908	-0.603879	-34.5997	304.6	244.6
ATOM	721	N	ALA	D	145	138.191	72.948	99.719	1.00195.90	A	N	-8.281	36.862	0.69309	-26.014	-0.505833	-0.630463	-36.1228	306.123	246.123
ATOM	722	CA	ALA	D	145	138.434	71.581	99.193	1.00195.90	A	C	-8.807	37.105	0.697659	-27.381	-0.532414	-0.65186	-37.3488	307.349	247.349
ATOM	723	C	ALA	D	145	138.44	70.552	100.34	1.00195.90	A	C	-7.66	37.111	0.697772	-28.41	-0.552423	-0.669657	-38.3685	308.368	248.368
ATOM	724	O	ALA	D	145	137.813	69.448	100.196	1.00195.90	A	O	-7.804	36.484	0.685983	-29.514	-0.57389	-0.69666	-39.9157	309.916	249.916
ATOM	725	CB	ALA	D	145	139.725	71.571	98.418	1.00195.90	A	C	-9.582	38.396	0.721933	-27.391	-0.532609	-0.635617	-36.4182	306.418	246.418
ATOM	726	N	ALA	D	146	139.074	70.889	101.47	1.00193.47	A	N	-6.53	37.745	0.709693	-28.073	-0.54587	-0.655654	-37.5662	307.566	247.566
ATOM	727	CA	ALA	D	146	139.072	69.922	102.603	1.00193.47	A	C	-5.397	37.743	0.709655	-29.04	-0.564673	-0.672114	-38.5093	308.509	248.509
ATOM	728	C	ALA	D	146	137.634	69.658	103.085	1.00193.47	A	C	-4.915	36.305	0.682617	-29.304	-0.569806	-0.695566	-39.853	309.853	249.853
ATOM	729	O	ALA	D	146	137.257	68.457	103.391	1.00193.47	A	O	-4.609	35.928	0.675529	-30.505	-0.593159	-0.720564	-41.2853	311.285	251.285
ATOM	730	CB	ALA	D	146	139.924	70.447	103.731	1.00193.47	A	C	-4.269	38.595	0.725675	-28.515	-0.554464	-0.652444	-37.3823	307.382	247.382
ATOM	731	N	ALA	D	147	136.83	70.726	103.14	1.00189.41	A	N	-4.86	35.501	0.6675	-28.236	-0.549039	-0.688329	-39.4383	309.438	249.438
ATOM	732	CA	ALA	D	147	135.418	70.588	103.572	1.00189.41	A	C	-4.428	34.089	0.640951	-28.374	-0.551723	-0.710723	-40.7215	310.721	250.721
ATOM	733	C	ALA	D	147	134.66	69.649	102.615	1.00189.41	A	C	-5.385	33.331	0.626699	-29.313	-0.569981	-0.738038	-42.2864	312.286	252.286
ATOM	734	O	ALA	D	147	133.826	68.831	103.108	1.00189.41	A	O	-4.892	32.497	0.611018	-30.131	-0.585887	-0.764405	-43.7972	313.797	253.797
ATOM	735	CB	ALA	D	147	134.787	71.953	103.643	1.00189.41	A	C	-4.357	33.458	0.629087	-27.009	-0.525181	-0.695621	-39.8561	309.856	249.856
ATOM	736	N	ALA	D	148	134.934	69.758	101.307	1.00189.85	A	N	-6.693	33.605	0.631851	-29.204	-0.567862	-0.732112	-41.9469	311.947	251.947
ATOM	737	CA	ALA	D	148	134.315	68.895	100.268	1.00189.85	A	C	-7.732	32.986	0.620212	-30.067	-0.584643	-0.755885	-43.309	313.309	253.309
ATOM	738	C	ALA	D	148	134.675	67.424	100.511	1.00189.85	A	C	-7.489	33.346	0.626981	-31.538	-0.613246	-0.774324	-44.3655	314.365	254.365
ATOM	739	O	ALA	D	148	133.799	66.554	100.299	1.00189.85	A	O	-7.701	32.47	0.61051	-32.408	-0.630163	-0.801237	-45.9075	315.907	255.907
ATOM	740	CB	ALA	D	148	134.755	69.34	98.897	1.00189.85	A	C	-9.103	33.426	0.628485	-29.622	-0.57599	-0.741842	-42.5044	312.504	252.504
ATOM	741	N	ALA	D	149	135.92	67.149	100.911	1.00186.17	A	N	-7.089	34.591	0.65039	-31.813	-0.618593	-0.760346	-43.5646	313.565	253.565
ATOM	742	CA	ALA	D	149	136.299	65.742	101.207	1.00186.17	A	C	-6.793	34.97	0.657516	-33.22	-0.645952	-0.776526	-44.4917	314.492	254.492
ATOM	743	C	ALA	D	149	135.433	65.199	102.355	1.00186.17	A	C	-5.645	34.104	0.641233	-33.763	-0.65651	-0.797169	-45.6744	315.674	255.674
ATOM	744	O	ALA	D	149	134.856	64.025	102.259	1.00186.17	A	O	-5.741	33.527	0.630385	-34.937	-0.679338	-0.822758	-47.1406	317.141	257.141
ATOM	745	CB	ALA	D	149	137.757	65.697	101.582	1.00186.17	A	C	-6.418	36.428	0.68493	-33.265	-0.646827	-0.756795	-43.3611	313.361	253.361
ATOM	746	N	ALA	D	150	135.258	66.034	103.385	1.00184.14	A	N	-4.615	33.929	0.637943	-32.928	-0.640274	-0.787222	-45.1045	315.104	255.104
ATOM	747	CA	ALA	D	150	134.39	65.565	104.498	1.00184.14	A	C	-3.502	33.061	0.621623	-33.397	-0.649393	-0.807244	-46.2517	316.252	256.252
ATOM	748	C	ALA	D	150	132.959	65.277	103.985	1.00184.14	A	C	-4.015	31.63	0.594717	-33.685	-0.654993	-0.833593	-47.7614	317.761	257.761
ATOM	749	O	ALA	D	150	132.344	64.189	104.319	1.00184.14	A	O	-3.681	31.015	0.583153	-34.773	-0.676149	-0.859112	-49.2235	319.223	259.223
ATOM	750	CB	ALA	D	150	134.381	66.614	105.582	1.00184.14	A	C	-2.418	33.052	0.621453	-32.348	-0.628996	-0.79143	-45.3456	315.346	255.346
ATOM	751	N	ALA	D	151	132.45	66.177	103.138	1.00178.97	A	N	-4.862	31.121	0.585146	-32.785	-0.637493	-0.828187	-47.4516	317.452	257.452
ATOM	752	CA	ALA	D	151	131.09	66.008	102.582	1.00178.97	A	C	-5.418	29.761	0.559575	-32.954	-0.640779	-0.852945	-48.8702	318.87	258.87
ATOM	753	C	ALA	D	151	130.987	64.699	101.794	1.00178.97	A	C	-6.206	29.658	0.557638	-34.263	-0.666232	-0.873896	-50.0706	320.071	260.071
ATOM	754	O	ALA	D	151	129.961	64.046	101.925	1.00178.97	A	O	-6.075	28.632	0.538347	-34.916	-0.67893	-0.900378	-51.5879	321.588	261.588
ATOM	755	CB	ALA	D	151	130.763	67.179	101.696	1.00178.97	A	C	-6.304	29.434	0.553427	-31.783	-0.61801	-0.840474	-48.1556	318.156	258.156
ATOM	756	N	ALA	D	152	132.002	64.332	101.008	1.00181.15	A	N	-6.992	30.673	0.576723	-34.63	-0.673369	-0.862556	-49.4208	319.421	259.421
ATOM	757	CA	ALA	D	152	131.933	63.079	100.214	1.00181.15	A	C	-7.786	30.604	0.575425	-35.883	-0.697733	-0.88117	-50.4873	320.487	260.487
ATOM	758	C	ALA	D	152	131.766	61.865	101.142	1.00181.15	A	C	-6.858	30.437	0.572285	-37.097	-0.721339	-0.900114	-51.5727	321.573	261.573
ATOM	759	O	ALA	D	152	130.873	60.958	100.858	1.00181.15	A	O	-7.142	29.544	0.555495	-38.004	-0.738975	-0.926202	-53.0674	323.067	263.067
ATOM	760	CB	ALA	D	152	133.19	62.955	99.392	1.00181.15	A	C	-8.608	31.861	0.59906	-36.007	-0.700144	-0.863046	-49.4489	319.449	259.449
ATOM	761	N	ALA	D	153	132.529	61.841	102.247	1.00180.93	A	N	-5.753	31.2	0.586632	-37.121	-0.721805	-0.888342	-50.8983	320.898	260.898
ATOM	762	CA	ALA	D	153	132.329	60.671	103.147	1.00180.93	A	C	-4.853	31	0.582871	-38.291	-0.744555	-0.906604	-51.9446	321.945	261.945
ATOM	763	C	ALA	D	153	130.88	60.636	103.675	1.00180.93	A	C	-4.325	29.551	0.555627	-38.326	-0.745236	-0.930136	-53.2928	323.293	263.293
ATOM	764	O	ALA	D	153	130.182	59.521	103.637	1.00180.93	A	O	-4.363	28.853	0.542503	-39.441	-0.766917	-0.955134	-54.7251	324.725	264.725
ATOM	765	CB	ALA	D	153	133.31	60.75	104.284	1.00180.93	A	C	-3.716	31.981	0.601316	-38.212	-0.743019	-0.890418	-51.0172	321.017	261.017
ATOM	766	N	ALA	D	154	130.38	61.819	104.066	1.00180.80	A	N	-3.934	29.051	0.546225	-37.143	-0.722233	-0.923275	-52.8998	322.9	262.9
ATOM	767	CA	ALA	D	154	128.988	61.88	104.581	1.00180.80	A	C	-3.419	27.659	0.520053	-37.082	-0.721047	-0.945953	-54.1991	324.199	264.199
ATOM	768	C	ALA	D	154	127.995	61.386	103.515	1.00180.80	A	C	-4.485	26.666	0.501382	-37.576	-0.730653	-0.969385	-55.5416	325.542	265.542
ATOM	769	O	ALA	D	154	127.073	60.638	103.876	1.00180.80	A	O	-4.124	25.744	0.484046	-38.324	-0.745197	-0.994734	-56.9941	326.994	266.994
ATOM	770	CB	ALA	D	154	128.651	63.277	105.049	1.00180.80	A	C	-2.951	27.322	0.513716	-35.685	-0.693883	-0.9335	-53.4856	323.486	263.486
ATOM	771	N	ALA	D	155	128.194	61.746	102.245	1.00177.88	A	N	-5.755	26.865	0.505124	-37.216	-0.723652	-0.961401	-55.0842	325.084	265.084
ATOM	772	CA	ALA	D	155	127.258	61.346	101.168	1.00177.88	A	C	-6.832	25.929	0.487525	-37.616	-0.73143	-0.982884	-56.3151	326.315	266.315
ATOM	773	C	ALA	D	155	127.194	59.828	101.076	1.00177.88	A	C	-6.924	25.865	0.486321	-39.134	-0.760947	-1.00212	-57.4174	327.417	267.417
ATOM	774	O	ALA	D	155	126.066	59.304	101.013	1.00177.88	A	O	-6.987	24.737	0.465112	-39.658	-0.771136	-1.02806	-58.9036	328.904	268.904
ATOM	775	CB	ALA	D	155	127.691	61.932	99.847	1.00177.88	A	C	-8.153	26.362	0.495666	-37.03	-0.720036	-0.967904	-55.4568	325.457	265.457
ATOM	776	N	ALA	D	156	128.339	59.146	101.131	1.00181.15	A	N	-6.869	27.01	0.50785	-39.816	-0.774209	-0.990243	-56.7367	326.737	266.737
ATOM	777	CA	ALA	D	156	128.215	57.668	101.028	1.00181.15	A	C	-6.972	26.886	0.505518	-41.294	-0.802948	-1.00891	-57.8064	327.806	267.806
ATOM	778	C	ALA	D	156	127.385	57.091	102.192	1.00181.15	A	C	-5.808	26.056	0.489913	-41.871	-0.814167	-1.0291	-58.9632	328.963	268.963
ATOM	779	O	ALA	D	156	126.38	56.271	101.944	1.00181.15	A	O	-6.056	25.051	0.471016	-42.691	-0.830112	-1.05468	-60.4289	330.429	270.429
ATOM	780	CB	ALA	D	156	129.594	57.066	101	1.00181.15	A	C	-7	28.265	0.531447	-41.896	-0.814653	-0.992764	-56.8812	326.881	266.881
ATOM	781	N	ALA	D	157	127.675	57.572	103.414	1.00181.12	A	N	-4.586	26.346	0.495365	-41.39	-0.804814	-1.01906	-58.3876	328.388	268.388
ATOM	782	CA	ALA	D	157	126.907	57.01	104.559	1.00181.12	A	C	-3.441	25.578	0.480925	-41.952	-0.815742	-1.03809	-59.4783	329.478	269.478
ATOM	783	C	ALA	D	157	125.406	57.285	104.398	1.00181.12	A	C	-3.602	24.077	0.452703	-41.677	-0.810395	-1.06136	-60.8114	330.811	270.811
ATOM	784	O	ALA	D	157	124.572	56.352	104.609	1.00181.12	A	O	-3.391	23.243	0.437022	-42.61	-0.828537	-1.08542	-62.1901	332.19	272.19
ATOM	785	CB	ALA	D	157	127.412	57.584	105.857	1.00181.12	A	C	-2.143	26.083	0.49042	-41.378	-0.804581	-1.0234	-58.6362	328.636	268.636
ATOM	786	N	ALA	D	158	125.082	58.507	103.968	1.00180.78	A	N	-4.032	23.753	0.446611	-40.455	-0.786634	-1.05443	-60.4143	330.414	270.414
ATOM	787	CA	ALA	D	158	123.677	58.938	103.798	1.00180.78	A	C	-4.202	22.348	0.420194	-40.024	-0.778253	-1.07573	-61.6345	331.635	271.635
ATOM	788	C	ALA	D	158	122.96	58.091	102.738	1.00180.78	A	C	-5.262	21.631	0.406712	-40.871	-0.794723	-1.09778	-62.8982	332.898	272.898
ATOM	789	O	ALA	D	158	121.803	57.74	102.974	1.00180.78	A	O	-5.026	20.474	0.384958	-41.222	-0.801548	-1.12306	-64.3465	334.346	274.346
ATOM	790	CB	ALA	D	158	123.615	60.418	103.502	1.00180.78	A	C	-4.498	22.286	0.419028	-38.544	-0.749475	-1.061	-60.7907	330.791	270.791
ATOM	791	N	ALA	D	159	123.604	57.759	101.618	1.00181.26	A	N	-6.382	22.275	0.418821	-41.203	-0.801178	-1.08911	-62.4014	332.401	272.401
ATOM	792	CA	ALA	D	159	122.868	56.925	100.636	1.00181.26	A	C	-7.364	21.539	0.404983	-42.037	-0.817395	-1.11079	-63.6437	333.644	273.644
ATOM	793	C	ALA	D	159	122.511	55.572	101.272	1.00181.26	A	C	-6.728	21.182	0.39827	-43.39	-0.843704	-1.12976	-64.7304	334.73	274.73
ATOM	794	O	ALA	D	159	121.327	55.119	101.099	1.00181.26	A	O	-6.901	19.998	0.376008	-43.843	-0.852512	-1.1554	-66.1997	336.2	276.2
ATOM	795	CB	ALA	D	159	123.671	56.744	99.372	1.00181.26	A	C	-8.628	22.342	0.420081	-42.218	-0.820915	-1.09781	-62.9001	332.9	272.9
ATOM	796	N	ALA	D	160	123.45	54.958	102.014	1.00180.15	A	N	-5.986	22.121	0.415926	-44.004	-0.855643	-1.11833	-64.0757	334.076	274.076
ATOM	797	CA	ALA	D	160	123.031	53.65	102.597	1.00180.15	A	C	-5.403	21.702	0.408047	-45.312	-0.881076	-1.13708	-65.15	335.15	275.15
ATOM	798	C	ALA	D	160	121.85	53.833	103.566	1.00180.15	A	C	-4.434	20.521	0.385842	-45.129	-0.877518	-1.15654	-66.2651	336.265	276.265
ATOM	799	O	ALA	D	160	120.821	53.051	103.488	1.00180.15	A	O	-4.512	19.492	0.366494	-45.911	-0.892724	-1.18124	-67.6801	337.68	277.68
ATOM	800	CB	ALA	D	160	124.19	52.972	103.276	1.00180.15	A	C	-4.724	22.861	0.429839	-45.99	-0.89426	-1.12274	-64.328	334.328	274.328
ATOM	801	N	ALA	D	161	121.924	54.881	104.392	1.00180.62	A	N	-3.608	20.595	0.387233	-44.081	-0.85714	-1.14647	-65.6878	335.688	275.688
ATOM	802	CA	ALA	D	161	120.819	55.1	105.358	1.00180.62	A	C	-2.642	19.49	0.366457	-43.862	-0.852882	-1.16498	-66.7483	336.748	276.748
ATOM	803	C	ALA	D	161	119.482	55.335	104.628	1.00180.62	A	C	-3.372	18.153	0.341318	-43.627	-0.848312	-1.18827	-68.0826	338.083	278.083
ATOM	804	O	ALA	D	161	118.431	54.827	105.099	1.00180.62	A	O	-2.901	17.102	0.321557	-44.135	-0.85819	-1.2123	-69.4594	339.459	279.459
ATOM	805	CB	ALA	D	161	121.168	56.252	106.265	1.00180.62	A	C	-1.735	19.839	0.373019	-42.71	-0.830481	-1.14864	-65.8123	335.812	275.812
ATOM	806	N	ALA	D	162	119.519	56.084	103.521	1.00179.21	A	N	-4.479	18.19	0.342014	-42.878	-0.833748	-1.18152	-67.696	337.696	277.696
ATOM	807	CA	ALA	D	162	118.321	56.43	102.725	1.00179.21	A	C	-5.275	16.992	0.319489	-42.532	-0.82702	-1.20214	-68.8778	338.878	278.878
ATOM	808	C	ALA	D	162	117.694	55.151	102.176	1.00179.21	A	C	-5.824	16.365	0.3077	-43.811	-0.85189	-1.22418	-70.1405	340.14	280.14
ATOM	809	O	ALA	D	162	116.451	55.049	102.18	1.00179.21	A	O	-5.82	15.122	0.284328	-43.913	-0.853873	-1.24936	-71.5829	341.583	281.583
ATOM	810	CB	ALA	D	162	118.707	57.372	101.614	1.00179.21	A	C	-6.386	17.378	0.326746	-41.59	-0.808703	-1.18681	-67.9995	337.999	277.999
ATOM	811	N	ALA	D	163	118.527	54.212	101.725	1.00178.33	A	N	-6.275	17.198	0.323362	-44.75	-0.870149	-1.215	-69.6141	339.614	279.614
ATOM	812	CA	ALA	D	163	117.957	52.948	101.203	1.00178.33	A	C	-6.797	16.628	0.312645	-46.014	-0.894727	-1.23463	-70.739	340.739	280.739
ATOM	813	C	ALA	D	163	117.186	52.243	102.322	1.00178.33	A	C	-5.678	15.857	0.298148	-46.719	-0.908435	-1.25367	-71.8302	341.83	281.83
ATOM	814	O	ALA	D	163	115.996	51.815	102.095	1.00178.33	A	O	-5.905	14.667	0.275773	-47.147	-0.916757	-1.27859	-73.258	343.258	283.258
ATOM	815	CB	ALA	D	163	119.069	52.072	100.693	1.00178.33	A	C	-7.307	17.74	0.333553	-46.89	-0.91176	-1.22009	-69.9058	339.906	279.906
ATOM	816	N	ALA	D	164	117.781	52.201	103.519	1.00176.94	A	N	-4.481	16.452	0.309335	-46.761	-0.909252	-1.24287	-71.2113	341.211	281.211
ATOM	817	CA	ALA	D	164	117.031	51.531	104.613	1.00176.94	A	C	-3.387	15.702	0.295234	-47.431	-0.92228	-1.26099	-72.2495	342.249	282.249
ATOM	818	C	ALA	D	164	115.688	52.243	104.88	1.00176.94	A	C	-3.12	14.359	0.269982	-46.719	-0.908435	-1.28192	-73.4483	343.448	283.448
ATOM	819	O	ALA	D	164	114.607	51.553	105.034	1.00176.94	A	O	-2.966	13.278	0.249657	-47.409	-0.921852	-1.30632	-74.8466	344.847	284.847
ATOM	820	CB	ALA	D	164	117.885	51.5	105.855	1.00176.94	A	C	-2.145	16.556	0.311291	-47.462	-0.922882	-1.24548	-71.3606	341.361	281.361
ATOM	821	N	ALA	D	165	115.719	53.577	104.88	1.00175.70	A	N	-3.12	14.39	0.270565	-45.385	-0.882496	-1.2733	-72.9549	342.955	282.955
ATOM	822	CA	ALA	D	165	114.483	54.35	105.153	1.00175.70	A	C	-2.847	13.154	0.247325	-44.612	-0.867465	-1.29305	-74.0865	344.086	284.086
ATOM	823	C	ALA	D	165	113.418	54.041	104.097	1.00175.70	A	C	-3.903	12.089	0.227301	-44.921	-0.873474	-1.31622	-75.4136	345.414	285.414
ATOM	824	O	ALA	D	165	112.251	53.794	104.478	1.00175.70	A	O	-3.522	10.922	0.205359	-45.168	-0.878276	-1.3411	-76.8395	346.84	286.84
ATOM	825	CB	ALA	D	165	114.797	55.827	105.162	1.00175.70	A	C	-2.838	13.468	0.253229	-43.135	-0.838745	-1.27758	-73.2002	343.2	283.2
ATOM	826	N	ALA	D	166	113.817	53.979	102.826	1.00174.55	A	N	-5.174	12.488	0.234803	-44.983	-0.874679	-1.30853	-74.9735	344.974	284.974
ATOM	827	CA	ALA	D	166	112.819	53.717	101.766	1.00174.55	A	C	-6.234	11.49	0.216038	-45.245	-0.879774	-1.33	-76.2034	346.203	286.203
ATOM	828	C	ALA	D	166	112.163	52.359	102.025	1.00174.55	A	C	-5.975	10.834	0.203704	-46.603	-0.90618	-1.34968	-77.3308	347.331	287.331
ATOM	829	O	ALA	D	166	110.915	52.299	101.988	1.00174.55	A	O	-6.012	9.586	0.180239	-46.663	-0.907346	-1.37471	-78.7648	348.765	288.765
ATOM	830	CB	ALA	D	166	113.481	53.761	100.412	1.00174.55	A	C	-7.588	12.152	0.228485	-45.201	-0.878918	-1.31646	-75.4278	345.428	285.428
ATOM	831	N	ALA	D	167	112.951	51.337	102.372	1.00171.03	A	N	-5.628	11.622	0.21852	-47.625	-0.926052	-1.33907	-76.7228	346.723	286.723
ATOM	832	CA	ALA	D	167	112.288	50.027	102.586	1.00171.03	A	C	-5.414	10.959	0.206054	-48.935	-0.951524	-1.35754	-77.7812	347.781	287.781
ATOM	833	C	ALA	D	167	111.253	50.086	103.727	1.00171.03	A	C	-4.273	9.924	0.186594	-48.876	-0.950377	-1.37693	-78.892	348.892	288.892
ATOM	834	O	ALA	D	167	110.029	49.677	103.506	1.00171.03	A	O	-4.494	8.7	0.16358	-49.285	-0.95833	-1.40173	-80.3134	350.313	290.313
ATOM	835	CB	ALA	D	167	113.349	48.996	102.87	1.00171.03	A	C	-5.13	12.02	0.226004	-49.966	-0.971572	-1.34224	-76.9049	346.905	286.905
ATOM	836	N	ALA	D	168	111.634	50.682	104.868	1.00169.98	A	N	-3.132	10.305	0.193758	-48.28	-0.938788	-1.36726	-78.3384	348.338	288.338
ATOM	837	CA	ALA	D	168	110.635	50.697	105.975	1.00169.98	A	C	-2.025	9.306	0.174974	-48.265	-0.938497	-1.38647	-79.439	349.439	289.439
ATOM	838	C	ALA	D	168	109.385	51.503	105.58	1.00169.98	A	C	-2.42	8.056	0.151471	-47.459	-0.922824	-1.40811	-80.6787	350.679	290.679
ATOM	839	O	ALA	D	168	108.23	51.055	105.887	1.00169.98	A	O	-2.113	6.901	0.129755	-47.907	-0.931535	-1.4324	-82.0702	352.07	292.07
ATOM	840	CB	ALA	D	168	111.248	51.187	107.264	1.00169.98	A	C	-0.736	9.919	0.1865	-47.775	-0.928969	-1.37267	-78.6482	348.648	288.648
ATOM	841	N	ALA	D	169	109.601	52.624	104.876	1.00168.56	A	N	-3.124	8.272	0.155533	-46.338	-0.901027	-1.39986	-80.2063	350.206	290.206
ATOM	842	CA	ALA	D	169	108.5	53.522	104.458	1.00168.56	A	C	-3.542	7.171	0.134831	-45.44	-0.883565	-1.41937	-81.3237	351.324	291.324
ATOM	843	C	ALA	D	169	107.526	52.749	103.573	1.00168.56	A	C	-4.427	6.197	0.116518	-46.213	-0.898596	-1.44185	-82.6119	352.612	292.612
ATOM	844	O	ALA	D	169	106.322	52.788	103.863	1.00168.56	A	O	-4.137	4.993	0.0938799	-46.174	-0.897838	-1.46661	-84.0307	354.031	294.031
ATOM	845	CB	ALA	D	169	109.071	54.692	103.696	1.00168.56	A	C	-4.304	7.742	0.145567	-44.27	-0.860815	-1.40328	-80.4019	350.402	290.402
ATOM	846	N	ALA	D	170	108.045	51.981	102.618	1.00164.09	A	N	-5.382	6.716	0.126276	-46.981	-0.91353	-1.43344	-82.1299	352.13	292.13
ATOM	847	CA	ALA	D	170	107.135	51.254	101.71	1.00164.09	A	C	-6.29	5.806	0.109166	-47.708	-0.927666	-1.45366	-83.2884	353.288	293.288
ATOM	848	C	ALA	D	170	106.271	50.293	102.527	1.00164.09	A	C	-5.473	4.942	0.0929209	-48.669	-0.946352	-1.47292	-84.3922	354.392	294.392
ATOM	849	O	ALA	D	170	105.021	50.356	102.371	1.00164.09	A	O	-5.629	3.692	0.0694181	-48.606	-0.945127	-1.49748	-85.7993	355.799	295.799
ATOM	850	CB	ALA	D	170	107.946	50.519	100.671	1.00164.09	A	C	-7.329	6.617	0.124415	-48.443	-0.941958	-1.43948	-82.4759	352.476	292.476
ATOM	851	N	ALA	D	171	106.879	49.55	103.462	1.00165.09	A	N	-4.538	5.55	0.104353	-49.412	-0.9608	-1.46261	-83.8014	353.801	293.801
ATOM	852	CA	ALA	D	171	106.016	48.59	104.203	1.00165.09	A	C	-3.797	4.687	0.0881264	-50.372	-0.979466	-1.48106	-84.8587	354.859	294.859
ATOM	853	C	ALA	D	171	104.905	49.302	104.997	1.00165.09	A	C	-3.003	3.576	0.067237	-49.66	-0.965622	-1.50128	-86.0169	356.017	296.017
ATOM	854	O	ALA	D	171	103.659	48.919	104.875	1.00165.09	A	O	-3.125	2.33	0.0438093	-50.043	-0.973069	-1.5258	-87.4222	357.422	297.422
ATOM	855	CB	ALA	D	171	106.881	47.777	105.129	1.00165.09	A	C	-2.871	5.552	0.10439	-51.185	-0.995275	-1.46629	-84.0124	354.012	294.012
ATOM	856	N	ALA	D	172	105.294	50.367	105.702	1.00163.30	A	N	-2.298	3.965	0.0745511	-48.595	-0.944913	-1.49206	-85.4889	355.489	295.489
ATOM	857	CA	ALA	D	172	104.274	51.046	106.531	1.00163.30	A	C	-1.469	2.945	0.0553728	-47.916	-0.93171	-1.51143	-86.5988	356.599	296.599
ATOM	858	C	ALA	D	172	103.157	51.6	105.64	1.00163.30	A	C	-2.36	1.828	0.0343706	-47.362	-0.920938	-1.53349	-87.8626	357.863	297.863
ATOM	859	O	ALA	D	172	101.96	51.329	105.914	1.00163.30	A	O	-2.086	0.631	0.0118642	-47.633	-0.926208	-1.55799	-89.2661	359.266	299.266
ATOM	860	CB	ALA	D	172	104.935	52.144	107.325	1.00163.30	A	C	-0.675	3.606	0.0678011	-46.818	-0.91036	-1.49646	-85.7406	355.741	295.741
ATOM	861	N	ALA	D	173	103.539	52.239	104.537	1.00161.89	A	N	-3.463	2.21	0.0415531	-46.723	-0.908513	-1.52509	-87.3813	357.381	297.381
ATOM	862	CA	ALA	D	173	102.516	52.873	103.682	1.00161.89	A	C	-4.318	1.187	0.0223183	-46.089	-0.896185	-1.5459	-88.5734	358.573	298.573
ATOM	863	C	ALA	D	173	101.571	51.815	103.137	1.00161.89	A	C	-4.863	0.242	0.00455016	-47.147	-0.916757	-1.56583	-89.7156	359.716	299.716
ATOM	864	O	ALA	D	173	100.381	52.089	103.15	1.00161.89	A	O	-4.85	-0.948	-0.0178246	-46.873	-0.91143	1.55124	88.8796	181.12	121.12
ATOM	865	CB	ALA	D	173	103.15	53.643	102.557	1.00161.89	A	C	-5.443	1.821	0.034239	-45.319	-0.881213	-1.53196	-87.7749	357.775	297.775
ATOM	866	N	ALA	D	174	102.077	50.656	102.701	1.00163.34	A	N	-5.299	0.748	0.0140641	-48.306	-0.939294	-1.55582	-89.1422	359.142	299.142
ATOM	867	CA	ALA	D	174	101.135	49.669	102.116	1.00163.34	A	C	-5.884	-0.194	-0.00364765	-49.293	-0.958486	1.56699	89.782	359.782	299.782
ATOM	868	C	ALA	D	174	100.113	49.211	103.162	1.00163.34	A	C	-4.838	-1.216	-0.0228636	-49.751	-0.967391	1.54717	88.6461	358.646	298.646
ATOM	869	O	ALA	D	174	98.892	49.186	102.832	1.00163.34	A	O	-5.168	-2.437	-0.0458212	-49.776	-0.967877	1.52349	87.2895	357.29	297.29
ATOM	870	CB	ALA	D	174	101.887	48.511	101.529	1.00163.34	A	C	-6.471	0.558	0.0104917	-50.451	-0.981003	-1.5601	-89.3873	359.387	299.387
ATOM	871	N	ALA	D	175	100.561	48.931	104.393	1.00164.64	A	N	-3.607	-0.768	-0.0144402	-50.031	-0.972836	1.55595	89.1496	0.8504	300.85
ATOM	872	CA	ALA	D	175	99.537	48.485	105.374	1.00164.64	A	C	-2.626	-1.792	-0.0336937	-50.477	-0.981508	1.53648	88.0339	1.96611	301.966
ATOM	873	C	ALA	D	175	98.499	49.595	105.605	1.00164.64	A	C	-2.395	-2.83	-0.0532105	-49.367	-0.959925	1.51542	86.8272	3.17277	303.173
ATOM	874	O	ALA	D	175	97.232	49.344	105.536	1.00164.64	A	O	-2.464	-4.097	-0.077033	-49.618	-0.964805	1.49112	85.435	4.56499	304.565
ATOM	875	CB	ALA	D	175	100.223	48.119	106.667	1.00164.64	A	C	-1.333	-1.106	-0.0207953	-50.843	-0.988625	1.54976	88.795	1.20502	301.205
ATOM	876	N	ALA	D	176	99.01	50.818	105.756	1.00164.40	A	N	-2.244	-2.319	-0.0436025	-48.144	-0.936144	1.52425	87.3333	2.66672	302.667
ATOM	877	CA	ALA	D	176	98.101	51.947	106.041	1.00164.40	A	C	-1.959	-3.228	-0.0606938	-47.015	-0.914191	1.5045	86.2017	3.79834	303.798
ATOM	878	C	ALA	D	176	97.134	52.15	104.881	1.00164.40	A	C	-3.119	-4.195	-0.0788756	-46.812	-0.910243	1.48436	85.0475	4.9525	304.952
ATOM	879	O	ALA	D	176	96.025	52.531	105.192	1.00164.40	A	O	-2.808	-5.304	-0.0997274	-46.431	-0.902835	1.46078	83.6966	6.30335	306.303
ATOM	880	CB	ALA	D	176	98.857	53.208	106.348	1.00164.40	A	C	-1.652	-2.472	-0.0464793	-45.754	-0.889671	1.5186	87.0094	2.9906	302.991
ATOM	881	N	ALA	D	177	97.594	51.992	103.629	1.00165.61	A	N	-4.371	-3.735	-0.0702266	-46.97	-0.913316	1.49406	85.6031	4.39693	304.397
ATOM	882	CA	ALA	D	177	96.834	52.146	102.357	1.00165.61	A	C	-5.643	-4.495	-0.0845163	-46.816	-0.910321	1.47822	84.6957	5.30427	305.304
ATOM	883	C	ALA	D	177	95.726	51.086	102.221	1.00165.61	A	C	-5.779	-5.603	-0.105349	-47.876	-0.930933	1.45811	83.5436	6.45643	306.456
ATOM	884	O	ALA	D	177	94.707	51.374	101.576	1.00165.61	A	O	-6.424	-6.622	-0.124509	-47.588	-0.925333	1.43704	82.3366	7.66345	307.663
ATOM	885	CB	ALA	D	177	97.772	52.198	101.177	1.00165.61	A	C	-6.823	-3.557	-0.0668798	-46.764	-0.90931	1.49738	85.7935	4.20653	304.207
ATOM	886	N	ALA	D	178	95.957	49.855	102.695	1.00168.86	A	N	-5.305	-5.372	-0.101006	-49.107	-0.954869	1.46541	83.9617	6.03829	306.038
ATOM	887	CA	ALA	D	178	94.834	48.884	102.731	1.00168.86	A	C	-5.269	-6.495	-0.122121	-50.078	-0.97375	1.44603	82.8517	7.14832	307.148
ATOM	888	C	ALA	D	178	93.786	49.438	103.713	1.00168.86	A	C	-4.287	-7.543	-0.141826	-49.524	-0.962977	1.42457	81.6218	8.3782	308.378
ATOM	889	O	ALA	D	178	92.552	49.496	103.395	1.00168.86	A	O	-4.605	-8.777	-0.165028	-49.466	-0.96185	1.40088	80.2644	9.73564	309.736
ATOM	890	CB	ALA	D	178	95.335	47.534	103.155	1.00168.86	A	C	-4.845	-5.994	-0.112701	-51.428	-1	1.45857	83.5698	6.43016	306.43
ATOM	891	N	ALA	D	179	94.252	49.968	104.85	1.00169.00	A	N	-3.15	-7.077	-0.133064	-48.994	-0.952672	1.43202	82.0487	7.95131	307.951
ATOM	892	CA	ALA	D	179	93.272	50.655	105.729	1.00169.00	A	C	-2.271	-8.057	-0.15149	-48.307	-0.939313	1.4109	80.8384	9.16163	309.162
ATOM	893	C	ALA	D	179	92.64	51.872	105.012	1.00169.00	A	C	-2.988	-8.689	-0.163373	-47.09	-0.915649	1.39423	79.8836	10.1164	310.116
ATOM	894	O	ALA	D	179	91.501	52.21	105.356	1.00169.00	A	O	-2.644	-9.828	-0.184789	-46.752	-0.909077	1.37026	78.51	11.49	311.49
ATOM	895	CB	ALA	D	179	93.888	51.012	107.058	1.00169.00	A	C	-0.942	-7.441	-0.139908	-47.95	-0.932371	1.42185	81.4661	8.5339	308.534
ATOM	896	N	ALA	D	180	93.383	52.579	104.143	1.00169.10	A	N	-3.857	-7.946	-0.149403	-46.383	-0.901902	1.40663	80.5942	9.40582	309.406
ATOM	897	CA	ALA	D	180	92.915	53.734	103.339	1.00169.10	A	C	-4.661	-8.414	-0.158203	-45.228	-0.879443	1.39281	79.8022	10.1978	310.198
ATOM	898	C	ALA	D	180	91.781	53.299	102.401	1.00169.10	A	C	-5.599	-9.548	-0.179524	-45.663	-0.887902	1.3713	78.5695	11.4305	311.431
ATOM	899	O	ALA	D	180	90.845	54.08	102.225	1.00169.10	A	O	-5.775	-10.484	-0.197123	-44.882	-0.872715	1.34865	77.272	12.728	312.728
ATOM	900	CB	ALA	D	180	94.06	54.347	102.57	1.00169.10	A	C	-5.43	-7.269	-0.136674	-44.615	-0.867524	1.41454	81.0469	8.95307	308.953
ATOM	901	N	ALA	D	181	91.872	52.119	101.776	1.00171.67	A	N	-6.224	-9.457	-0.177813	-46.843	-0.910846	1.378	78.9538	11.0462	311.046
ATOM	902	CA	ALA	D	181	90.741	51.61	100.951	1.00171.67	A	C	-7.049	-10.588	-0.199079	-47.352	-0.920744	1.35786	77.7996	12.2004	312.2
ATOM	903	C	ALA	D	181	89.536	51.351	101.871	1.00171.67	A	C	-6.129	-11.793	-0.221735	-47.611	-0.92578	1.33571	76.5307	13.4693	313.469
ATOM	904	O	ALA	D	181	88.383	51.621	101.469	1.00171.67	A	O	-6.531	-12.946	-0.243414	-47.341	-0.92053	1.31228	75.1884	14.8116	314.812
ATOM	905	CB	ALA	D	181	91.132	50.402	100.129	1.00171.67	A	C	-7.871	-10.197	-0.191727	-48.56	-0.944233	1.37047	78.5221	11.4779	311.478
ATOM	906	N	ALA	D	182	89.783	50.855	103.091	1.00172.29	A	N	-4.909	-11.546	-0.217091	-48.107	-0.935424	1.34276	76.9342	13.0658	313.066
ATOM	907	CA	ALA	D	182	88.644	50.714	104.032	1.00172.29	A	C	-3.968	-12.685	-0.238507	-48.248	-0.938166	1.32184	75.736	14.264	314.264
ATOM	908	C	ALA	D	182	88.038	52.096	104.337	1.00172.29	A	C	-3.663	-13.291	-0.249901	-46.866	-0.911293	1.30315	74.6649	15.3351	315.335
ATOM	909	O	ALA	D	182	86.789	52.225	104.476	1.00172.29	A	O	-3.524	-14.54	-0.273385	-46.737	-0.908785	1.27858	73.2574	16.7426	316.743
ATOM	910	CB	ALA	D	182	89.12	50.053	105.29	1.00172.29	A	C	-2.71	-12.209	-0.229557	-48.909	-0.951019	1.33395	76.4295	13.5705	313.57
ATOM	911	N	ALA	D	183	88.899	53.1	104.488	1.00169.34	A	N	-3.512	-12.43	-0.233713	-45.862	-0.891771	1.31448	75.3144	14.6856	314.686
ATOM	912	CA	ALA	D	183	88.487	54.498	104.724	1.00169.34	A	C	-3.276	-12.842	-0.241459	-44.464	-0.864587	1.29846	74.3962	15.6038	315.604
ATOM	913	C	ALA	D	183	87.669	55.021	103.533	1.00169.34	A	C	-4.467	-13.66	-0.256839	-43.941	-0.854418	1.27879	73.2691	16.7309	316.731
ATOM	914	O	ALA	D	183	86.861	55.906	103.769	1.00169.34	A	O	-4.231	-14.468	-0.272032	-43.056	-0.837209	1.25663	71.9996	18.0004	318
ATOM	915	CB	ALA	D	183	89.717	55.317	104.976	1.00169.34	A	C	-3.024	-11.612	-0.218332	-43.645	-0.848662	1.31899	75.5726	14.4274	314.427
ATOM	916	N	ALA	D	184	88.013	54.614	102.3	1.00173.93	A	N	-5.7	-13.316	-0.250371	-44.348	-0.862332	1.28822	73.8098	16.1902	316.19
ATOM	917	CA	ALA	D	184	87.308	54.941	101.026	1.00173.93	A	C	-6.974	-14.021	-0.263627	-44.021	-0.855973	1.27203	72.882	17.118	317.118
ATOM	918	C	ALA	D	184	85.914	54.299	101.02	1.00173.93	A	C	-6.98	-15.415	-0.289837	-44.663	-0.868457	1.24868	71.5442	18.4558	318.456
ATOM	919	O	ALA	D	184	84.999	54.826	100.328	1.00173.93	A	O	-7.672	-16.33	-0.307041	-44.136	-0.85821	1.22722	70.3143	19.6857	319.686
ATOM	920	CB	ALA	D	184	88.117	54.556	99.81	1.00173.93	A	C	-8.19	-13.212	-0.248416	-44.406	-0.86346	1.29066	73.9496	16.0504	316.05
ATOM	921	N	ALA	D	185	85.79	53.116	101.644	1.00178.55	A	N	-6.356	-15.539	-0.292169	-45.846	-0.89146	1.25409	71.8539	18.1461	318.146
ATOM	922	CA	ALA	D	185	84.45	52.511	101.862	1.00178.55	A	C	-6.138	-16.879	-0.317364	-46.451	-0.903224	1.2329	70.6402	19.3598	319.36
ATOM	923	C	ALA	D	185	83.689	53.446	102.809	1.00178.55	A	C	-5.191	-17.64	-0.331672	-45.516	-0.885043	1.21224	69.4564	20.5436	320.544
ATOM	924	O	ALA	D	185	82.487	53.729	102.579	1.00178.55	A	O	-5.421	-18.842	-0.354273	-45.233	-0.87954	1.18788	68.0608	21.9392	321.939
ATOM	925	CB	ALA	D	185	84.573	51.127	102.429	1.00178.55	A	C	-5.571	-16.756	-0.315051	-47.835	-0.930135	1.24421	71.288	18.712	318.712
ATOM	926	N	ALA	D	186	84.387	53.962	103.828	1.00181.47	A	N	-4.172	-16.942	-0.318548	-45	-0.87501	1.22166	69.9959	20.0041	320.004
ATOM	927	CA	ALA	D	186	83.769	55.012	104.675	1.00181.47	A	C	-3.325	-17.56	-0.330168	-43.95	-0.854593	1.20212	68.8762	21.1238	321.124
ATOM	928	C	ALA	D	186	83.467	56.284	103.851	1.00181.47	A	C	-4.149	-17.862	-0.335847	-42.678	-0.829859	1.18624	67.9667	22.0333	322.033
ATOM	929	O	ALA	D	186	82.593	57.015	104.28	1.00181.47	A	O	-3.72	-18.736	-0.35228	-41.947	-0.815645	1.16309	66.6403	23.3597	323.36
ATOM	930	CB	ALA	D	186	84.577	55.291	105.922	1.00181.47	A	C	-2.078	-16.752	-0.314976	-43.671	-0.849168	1.2156	69.649	20.351	320.351
ATOM	931	N	ALA	D	187	84.257	56.616	102.818	1.00184.38	A	N	-5.182	-17.072	-0.320993	-42.346	-0.823404	1.19908	68.7023	21.2977	321.298
ATOM	932	CA	ALA	D	187	84.008	57.765	101.904	1.00184.38	A	C	-6.096	-17.321	-0.325675	-41.197	-0.801062	1.18465	67.8756	22.1244	322.124
ATOM	933	C	ALA	D	187	82.702	57.538	101.139	1.00184.38	A	C	-6.861	-18.627	-0.35023	-41.424	-0.805476	1.16064	66.5	23.5	323.5
ATOM	934	O	ALA	D	187	82.012	58.518	100.819	1.00184.38	A	O	-7.181	-19.317	-0.363204	-40.444	-0.78642	1.13814	65.2104	24.7896	324.79
ATOM	935	CB	ALA	D	187	85.153	57.963	100.949	1.00184.38	A	C	-7.051	-16.176	-0.304146	-40.999	-0.797212	1.20633	69.1175	20.8825	320.882
ATOM	936	N	ALA	D	188	82.439	56.283	100.769	1.00185.57	A	N	-7.231	-18.89	-0.355175	-42.679	-0.829879	1.1664	66.8298	23.1702	323.17
ATOM	937	CA	ALA	D	188	81.144	55.906	100.151	1.00185.57	A	C	-7.849	-20.185	-0.379524	-43.056	-0.837209	1.14518	65.6142	24.3858	324.386
ATOM	938	C	ALA	D	188	80.031	56.166	101.177	1.00185.57	A	C	-6.823	-21.298	-0.400451	-42.796	-0.832154	1.12228	64.3021	25.6979	325.698
ATOM	939	O	ALA	D	188	78.941	56.665	100.784	1.00185.57	A	O	-7.216	-22.388	-0.420946	-42.297	-0.822451	1.09774	62.8958	27.1042	327.104
ATOM	940	CB	ALA	D	188	81.177	54.457	99.737	1.00185.57	A	C	-8.263	-20.152	-0.378904	-44.505	-0.865385	1.1581	66.3541	23.6459	323.646
ATOM	941	N	ALA	D	189	80.299	55.834	102.454	1.00186.94	A	N	-5.546	-21.03	-0.395412	-43.128	-0.838609	1.1302	64.7557	25.2443	325.244
ATOM	942	CA	ALA	D	189	79.358	56.133	103.569	1.00186.94	A	C	-4.431	-21.971	-0.413105	-42.829	-0.832795	1.11032	63.6165	26.3835	326.384
ATOM	943	C	ALA	D	189	79.187	57.655	103.714	1.00186.94	A	C	-4.286	-22.142	-0.41632	-41.307	-0.803201	1.0926	62.6011	27.3989	327.399
ATOM	944	O	ALA	D	189	78.096	58.107	104.112	1.00186.94	A	O	-3.888	-23.233	-0.436834	-40.855	-0.794412	1.06804	61.1943	28.8057	328.806
ATOM	945	CB	ALA	D	189	79.822	55.502	104.859	1.00186.94	A	C	-3.141	-21.507	-0.404381	-43.46	-0.845065	1.12448	64.4279	25.5721	325.572
ATOM	946	N	ALA	D	190	80.27	58.404	103.489	1.00188.45	A	N	-4.511	-21.059	-0.395958	-40.558	-0.788637	1.10549	63.3398	26.6602	326.66
ATOM	947	CA	ALA	D	190	80.274	59.882	103.516	1.00188.45	A	C	-4.484	-21.055	-0.395882	-39.08	-0.759897	1.09052	62.4819	27.5181	327.518
ATOM	948	C	ALA	D	190	79.375	60.385	102.388	1.00188.45	A	C	-5.612	-21.954	-0.412786	-38.577	-0.750117	1.06773	61.1762	28.8238	328.824
ATOM	949	O	ALA	D	190	78.747	61.426	102.587	1.00188.45	A	O	-5.413	-22.582	-0.424593	-37.536	-0.729875	1.04392	59.812	30.188	330.188
ATOM	950	CB	ALA	D	190	81.676	60.419	103.386	1.00188.45	A	C	-4.614	-19.653	-0.369521	-38.543	-0.749456	1.11272	63.7542	26.2458	326.246
ATOM	951	N	ALA	D	191	79.403	59.712	101.229	1.00188.03	A	N	-6.771	-21.926	-0.412259	-39.25	-0.763203	1.07553	61.6234	28.3766	328.377
ATOM	952	CA	ALA	D	191	78.509	60.027	100.087	1.00188.03	A	C	-7.913	-22.82	-0.429068	-38.935	-0.757078	1.05519	60.4579	29.5421	329.542
ATOM	953	C	ALA	D	191	77.059	59.777	100.525	1.00188.03	A	C	-7.475	-24.27	-0.456332	-39.185	-0.761939	1.03118	59.0823	30.9177	330.918
ATOM	954	O	ALA	D	191	76.175	60.529	100.077	1.00188.03	A	O	-7.923	-25.154	-0.472953	-38.433	-0.747317	1.00656	57.6716	32.3284	332.328
ATOM	955	CB	ALA	D	191	78.885	59.236	98.861	1.00188.03	A	C	-9.139	-22.444	-0.421999	-39.726	-0.772459	1.07079	61.352	28.648	328.648
ATOM	956	N	ALA	D	192	76.815	58.722	101.32	1.00190.59	A	N	-6.68	-24.514	-0.460919	-40.24	-0.782453	1.03845	59.499	30.501	330.501
ATOM	957	CA	ALA	D	192	75.456	58.474	101.875	1.00190.59	A	C	-6.125	-25.873	-0.486472	-40.488	-0.787275	1.01731	58.2873	31.7127	331.713
ATOM	958	C	ALA	D	192	75.06	59.64	102.796	1.00190.59	A	C	-5.204	-26.269	-0.493917	-39.322	-0.764603	0.997253	57.1384	32.8616	332.862
ATOM	959	O	ALA	D	192	73.869	60.077	102.783	1.00190.59	A	O	-5.217	-27.46	-0.516311	-38.885	-0.756106	0.97167	55.6726	34.3274	334.327
ATOM	960	CB	ALA	D	192	75.417	57.156	102.609	1.00190.59	A	C	-5.391	-25.912	-0.487205	-41.806	-0.812903	1.03086	59.0641	30.9359	330.936
ATOM	961	N	ALA	D	193	76.028	60.134	103.576	1.00192.46	A	N	-4.424	-25.301	-0.475717	-38.828	-0.754997	1.00854	57.7853	32.2147	332.215
ATOM	962	CA	ALA	D	193	75.808	61.306	104.46	1.00192.46	A	C	-3.54	-25.521	-0.479853	-37.656	-0.732208	0.990669	56.7611	33.2389	333.239
ATOM	963	C	ALA	D	193	75.483	62.532	103.596	1.00192.46	A	C	-4.404	-25.846	-0.485964	-36.43	-0.708369	0.969506	55.5486	34.4514	334.451
ATOM	964	O	ALA	D	193	74.613	63.348	103.992	1.00192.46	A	O	-4.008	-26.716	-0.502322	-35.614	-0.692502	0.943244	54.0439	35.9561	335.956
ATOM	965	CB	ALA	D	193	77.028	61.549	105.31	1.00192.46	A	C	-2.69	-24.301	-0.456915	-37.413	-0.727483	1.00999	57.8681	32.1319	332.132
ATOM	966	N	ALA	D	194	76.174	62.647	102.453	1.00194.48	A	N	-5.547	-25.155	-0.472972	-36.315	-0.706133	0.980624	56.1856	33.8144	333.814
ATOM	967	CA	ALA	D	194	75.974	63.722	101.456	1.00194.48	A	C	-6.544	-25.355	-0.476732	-35.24	-0.68523	0.962945	55.1727	34.8273	334.827
ATOM	968	C	ALA	D	194	74.542	63.611	100.925	1.00194.48	A	C	-7.075	-26.787	-0.503657	-35.351	-0.687388	0.938452	53.7693	36.2307	336.231
ATOM	969	O	ALA	D	194	73.906	64.645	100.749	1.00194.48	A	O	-7.251	-27.423	-0.515615	-34.317	-0.667282	0.912919	52.3064	37.6936	337.694
ATOM	970	CB	ALA	D	194	77.007	63.613	100.355	1.00194.48	A	C	-7.645	-24.322	-0.457309	-35.349	-0.687349	0.983724	56.3633	33.6367	333.637
ATOM	971	N	ALA	D	195	74.059	62.389	100.698	1.00195.71	A	N	-7.302	-27.27	-0.512739	-36.573	-0.71115	0.946115	54.2084	35.7916	335.792
ATOM	972	CA	ALA	D	195	72.667	62.181	100.244	1.00195.71	A	C	-7.756	-28.662	-0.538911	-36.781	-0.715194	0.925048	53.0013	36.9987	336.999
ATOM	973	C	ALA	D	195	71.697	62.714	101.306	1.00195.71	A	C	-6.694	-29.632	-0.55715	-36.248	-0.70483	0.901891	51.6746	38.3254	338.325
ATOM	974	O	ALA	D	195	70.776	63.479	100.933	1.00195.71	A	O	-7.067	-30.553	-0.574466	-35.483	-0.689955	0.876482	50.2187	39.7813	339.781
ATOM	975	CB	ALA	D	195	72.435	60.716	99.977	1.00195.71	A	C	-8.023	-28.894	-0.543273	-38.246	-0.74368	0.939879	53.8511	36.1489	336.149
ATOM	976	N	ALA	D	196	71.923	62.41	102.588	1.00198.09	A	N	-5.412	-29.406	-0.5529	-36.552	-0.710741	0.909664	52.1199	37.8801	337.88
ATOM	977	CA	ALA	D	196	70.967	62.964	103.583	1.00198.09	A	C	-4.417	-30.362	-0.570875	-35.998	-0.699969	0.886632	50.8003	39.1997	339.2
ATOM	978	C	ALA	D	196	71.024	64.499	103.579	1.00198.09	A	C	-4.421	-30.305	-0.569804	-34.463	-0.670121	0.866129	49.6255	40.3745	340.374
ATOM	979	O	ALA	D	196	69.946	65.161	103.641	1.00198.09	A	O	-4.359	-31.383	-0.590072	-33.801	-0.657249	0.839203	48.0828	41.9172	341.917
ATOM	980	CB	ALA	D	196	71.256	62.42	104.957	1.00198.09	A	C	-3.043	-30.073	-0.565441	-36.542	-0.710547	0.898632	51.4878	38.5122	338.512
ATOM	981	N	ALA	D	197	72.241	65.049	103.491	1.00199.77	A	N	-4.509	-29.088	-0.546921	-33.913	-0.659427	0.878391	50.3281	39.6719	339.672
ATOM	982	CA	ALA	D	197	72.413	66.522	103.509	1.00199.77	A	C	-4.491	-28.916	-0.543687	-32.44	-0.630785	0.859422	49.2412	40.7588	340.759
ATOM	983	C	ALA	D	197	71.737	67.152	102.284	1.00199.77	A	C	-5.716	-29.592	-0.556397	-31.81	-0.618535	0.838235	48.0273	41.9727	341.973
ATOM	984	O	ALA	D	197	71.22	68.262	102.418	1.00199.77	A	O	-5.582	-30.109	-0.566118	-30.7	-0.596951	0.811902	46.5185	43.4815	343.481
ATOM	985	CB	ALA	D	197	73.874	66.885	103.616	1.00199.77	A	C	-4.384	-27.455	-0.516217	-32.077	-0.623726	0.879431	50.3877	39.6123	339.612
ATOM	986	N	ALA	D	198	71.818	66.48	101.132	1.00201.38	A	N	-6.868	-29.511	-0.554874	-32.482	-0.631601	0.849976	48.7	41.3	341.3
ATOM	987	CA	ALA	D	198	71.233	66.892	99.834	1.00201.38	A	C	-8.166	-30.096	-0.565874	-32.07	-0.62359	0.833883	47.778	42.222	342.222
ATOM	988	C	ALA	D	198	69.706	66.93	99.96	1.00201.38	A	C	-8.04	-31.623	-0.594585	-32.032	-0.622851	0.808612	46.3301	43.6699	343.67
ATOM	989	O	ALA	D	198	69.069	67.885	99.436	1.00201.38	A	O	-8.564	-32.26	-0.606562	-31.077	-0.604282	0.783515	44.8921	45.1079	345.108
ATOM	990	CB	ALA	D	198	71.684	65.918	98.771	1.00201.38	A	C	-9.229	-29.645	-0.557394	-33.044	-0.642529	0.85623	49.0584	40.9416	340.942
ATOM	991	N	ALA	D	199	69.14	65.932	100.651	1.00200.00	A	N	-7.349	-32.189	-0.605227	-33.03	-0.642257	0.815073	46.7003	43.2997	343.3
ATOM	992	CA	ALA	D	199	67.679	65.916	100.895	1.00200.00	A	C	-7.105	-33.65	-0.632697	-33.046	-0.642568	0.793138	45.4435	44.5565	344.557
ATOM	993	C	ALA	D	199	67.335	67.139	101.751	1.00200.00	A	C	-6.249	-33.994	-0.639165	-31.823	-0.618787	0.7692	44.0719	45.9281	345.928
ATOM	994	O	ALA	D	199	66.353	67.865	101.423	1.00200.00	A	O	-6.577	-34.976	-0.657629	-31.097	-0.604671	0.743469	42.5976	47.4024	347.402
ATOM	995	CB	ALA	D	199	67.293	64.642	101.603	1.00200.00	A	C	-6.397	-34.036	-0.639955	-34.32	-0.667341	0.806344	46.2001	43.7999	343.8
ATOM	996	N	ALA	D	200	68.174	67.402	102.762	1.00202.90	A	N	-5.238	-33.155	-0.62339	-31.56	-0.613673	0.777544	44.55	45.45	345.45
ATOM	997	CA	ALA	D	200	67.976	68.581	103.635	1.00202.90	A	C	-4.365	-33.353	-0.627113	-30.381	-0.590748	0.755548	43.2897	46.7103	346.71
ATOM	998	C	ALA	D	200	68.055	69.867	102.794	1.00202.90	A	C	-5.206	-33.274	-0.625628	-29.095	-0.565742	0.735175	42.1224	47.8776	347.878
ATOM	999	O	ALA	D	200	67.258	70.776	103.04	1.00202.90	A	O	-4.96	-34.071	-0.640613	-28.186	-0.548067	0.707699	40.5482	49.4518	349.452
ATOM	1000	CB	ALA	D	200	69.008	68.57	104.735	1.00202.90	A	C	-3.265	-32.321	-0.607709	-30.392	-0.590962	0.771428	44.1996	45.8004	345.8
ATOM	1001	N	ALA	D	201	68.979	69.927	101.83	1.00203.19	A	N	-6.17	-32.35	-0.608254	-29.035	-0.564576	0.748173	42.8672	47.1328	347.133
ATOM	1002	CA	ALA	D	201	69.161	71.105	100.95	1.00203.19	A	C	-7.05	-32.168	-0.604832	-27.857	-0.54167	0.730363	41.8467	48.1533	348.153
ATOM	1003	C	ALA	D	201	67.886	71.347	100.143	1.00203.19	A	C	-7.857	-33.443	-0.628805	-27.615	-0.536964	0.706779	40.4955	49.5045	349.505
ATOM	1004	O	ALA	D	201	67.44	72.508	100.089	1.00203.19	A	O	-7.911	-33.889	-0.637191	-26.454	-0.514389	0.679162	38.9131	51.0869	351.087
ATOM	1005	CB	ALA	D	201	70.325	70.849	100.024	1.00203.19	A	C	-7.976	-31.004	-0.582946	-28.113	-0.546648	0.753275	43.1595	46.8405	346.841
ATOM	1006	N	ALA	D	202	67.303	70.281	99.578	1.00202.56	A	N	-8.422	-34.026	-0.639767	-28.681	-0.557692	0.716965	41.079	48.921	348.921
ATOM	1007	CA	ALA	D	202	66.057	70.454	98.792	1.00202.56	A	C	-9.208	-35.272	-0.663195	-28.508	-0.554328	0.696219	39.8904	50.1096	350.11
ATOM	1008	C	ALA	D	202	64.948	70.965	99.719	1.00202.56	A	C	-8.281	-36.381	-0.684046	-27.997	-0.544392	0.6722	38.5142	51.4858	351.486
ATOM	1009	O	ALA	D	202	64.203	71.922	99.329	1.00202.56	A	O	-8.671	-37.126	-0.698054	-27.04	-0.525784	0.645555	36.9876	53.0124	353.012
ATOM	1010	CB	ALA	D	202	65.673	69.15	98.145	1.00202.56	A	C	-9.855	-35.656	-0.670415	-29.812	-0.579684	0.712947	40.8488	49.1512	349.151
ATOM	1011	N	ALA	D	203	64.886	70.398	100.933	1.00204.67	A	N	-7.067	-36.443	-0.685212	-28.564	-0.555417	0.681157	39.0274	50.9726	350.973
ATOM	1012	CA	ALA	D	203	63.85	70.811	101.907	1.00204.67	A	C	-6.093	-37.479	-0.704691	-28.151	-0.547387	0.660418	37.8392	52.1608	352.161
ATOM	1013	C	ALA	D	203	64.034	72.291	102.243	1.00204.67	A	C	-5.757	-37.295	-0.701232	-26.671	-0.518609	0.636791	36.4855	53.5145	353.515
ATOM	1014	O	ALA	D	203	63.021	72.981	102.348	1.00204.67	A	O	-5.652	-38.308	-0.720278	-25.981	-0.505192	0.611654	35.0452	54.9548	354.955
ATOM	1015	CB	ALA	D	203	63.943	69.964	103.151	1.00204.67	A	C	-4.849	-37.386	-0.702943	-28.998	-0.563856	0.676043	38.7344	51.2656	351.266
ATOM	1016	N	ALA	D	204	65.289	72.723	102.417	1.00205.74	A	N	-5.583	-36.04	-0.677635	-26.239	-0.510208	0.645371	36.977	53.023	353.023
ATOM	1017	CA	ALA	D	204	65.674	74.11	102.767	1.00205.74	A	C	-5.233	-35.655	-0.670396	-24.852	-0.483239	0.624567	35.785	54.215	354.215
ATOM	1018	C	ALA	D	204	65.277	75.053	101.633	1.00205.74	A	C	-6.367	-36.052	-0.67786	-23.909	-0.464902	0.601158	34.4438	55.5562	355.556
ATOM	1019	O	ALA	D	204	64.783	76.155	101.917	1.00205.74	A	O	-6.083	-36.546	-0.687149	-22.807	-0.443474	0.573123	32.8375	57.1625	357.162
ATOM	1020	CB	ALA	D	204	67.149	74.18	103.068	1.00205.74	A	C	-4.932	-34.18	-0.642662	-24.782	-0.481878	0.643382	36.8631	53.1369	353.137
ATOM	1021	N	ALA	D	205	65.459	74.612	100.387	1.00205.30	A	N	-7.613	-35.87	-0.674438	-24.35	-0.473477	0.612089	35.0701	54.9299	354.93
ATOM	1022	CA	ALA	D	205	65.053	75.442	99.232	1.00205.30	A	C	-8.768	-36.276	-0.682072	-23.52	-0.457338	0.590661	33.8424	56.1576	356.158
ATOM	1023	C	ALA	D	205	63.539	75.647	99.319	1.00205.30	A	C	-8.681	-37.79	-0.710539	-23.315	-0.453352	0.567922	32.5395	57.4605	357.46
ATOM	1024	O	ALA	D	205	63.083	76.793	99.135	1.00205.30	A	O	-8.865	-38.246	-0.719113	-22.169	-0.431069	0.540012	30.9404	59.0596	359.06
ATOM	1025	CB	ALA	D	205	65.433	74.748	97.948	1.00205.30	A	C	-10.052	-35.896	-0.674927	-24.214	-0.470833	0.609117	34.8998	55.1002	355.1
ATOM	1026	N	ALA	D	206	62.801	74.574	99.626	1.00204.49	A	N	-8.374	-38.528	-0.724415	-24.388	-0.474216	0.579616	33.2096	56.7904	356.79
ATOM	1027	CA	ALA	D	206	61.331	74.683	99.777	1.00204.49	A	C	-8.223	-39.998	-0.752054	-24.279	-0.472097	0.56057	32.1183	57.8817	357.882
ATOM	1028	C	ALA	D	206	60.968	75.616	100.943	1.00204.49	A	C	-7.057	-40.361	-0.758879	-23.346	-0.453955	0.539089	30.8875	59.1125	359.113
ATOM	1029	O	ALA	D	206	60.056	76.446	100.781	1.00204.49	A	O	-7.219	-41.273	-0.776027	-22.516	-0.437816	0.513662	29.4307	60.5693	360.569
ATOM	1030	CB	ALA	D	206	60.759	73.307	100.006	1.00204.49	A	C	-7.994	-40.57	-0.762809	-25.655	-0.498853	0.57916	33.1834	56.8166	356.817
ATOM	1031	N	ALA	D	207	61.675	75.491	102.067	1.00204.80	A	N	-5.933	-39.654	-0.745586	-23.471	-0.456386	0.549281	31.4715	58.5285	358.529
ATOM	1032	CA	ALA	D	207	61.394	76.289	103.284	1.00204.80	A	C	-4.716	-39.935	-0.75087	-22.673	-0.440869	0.530913	30.4191	59.5809	359.581
ATOM	1033	C	ALA	D	207	62.16	77.617	103.235	1.00204.80	A	C	-4.765	-39.169	-0.736467	-21.345	-0.415046	0.513197	29.404	60.596	360.596
ATOM	1034	O	ALA	D	207	61.662	78.592	103.839	1.00204.80	A	O	-4.161	-39.667	-0.745831	-20.37	-0.396088	0.488193	27.9714	62.0286	362.029
ATOM	1035	CB	ALA	D	207	61.748	75.477	104.509	1.00204.80	A	C	-3.491	-39.581	-0.744214	-23.485	-0.456658	0.550368	31.5337	58.4663	358.466
TER
ATOM	1036	N	ALA	E	1	61.327	77.745	113.738	1.00235.06	A	N	5.738	-37.433	-0.724898	-22.009	-0.41781	0.522864	29.9579	60.0421	0.0420792
ATOM	1037	CA	ALA	E	1	61.513	79.03	113.075	1.00235.06	A	C	5.075	-37.247	-0.721296	-20.724	-0.393416	0.499328	28.6094	61.3906	1.39062
ATOM	1038	C	ALA	E	1	60.298	79.38	112.226	1.00235.06	A	C	4.226	-38.462	-0.744825	-20.374	-0.386772	0.478952	27.4419	62.5581	2.55807
ATOM	1039	O	ALA	E	1	59.93	80.554	112.105	1.00235.06	A	O	4.105	-38.83	-0.751951	-19.2	-0.364485	0.451349	25.8604	64.1396	4.13962
ATOM	1040	CB	ALA	E	1	62.779	79.006	112.22	1.00235.06	A	C	4.22	-35.981	-0.69678	-20.748	-0.393872	0.514495	29.4784	60.5216	0.521608
ATOM	1041	N	ALA	E	2	59.645	78.341	111.721	1.00232.45	A	N	3.721	-39.115	-0.75747	-21.413	-0.406496	0.492536	28.2202	61.7798	1.77978
ATOM	1042	CA	ALA	E	2	58.308	78.589	111.154	1.00232.45	A	C	3.154	-40.452	-0.783361	-21.165	-0.401788	0.473916	27.1534	62.8466	2.84659
ATOM	1043	C	ALA	E	2	57.435	78.987	112.352	1.00232.45	A	C	4.352	-41.325	-0.800267	-20.767	-0.394233	0.457731	26.2261	63.7739	3.77393
ATOM	1044	O	ALA	E	2	56.408	79.615	112.131	1.00232.45	A	O	4.131	-42.352	-0.820155	-20.139	-0.382311	0.436198	24.9923	65.0077	5.00767
ATOM	1045	CB	ALA	E	2	57.792	77.341	110.491	1.00232.45	A	C	2.491	-40.968	-0.793354	-22.413	-0.42548	0.492268	28.2049	61.7951	1.79511
ATOM	1046	N	ALA	E	3	57.832	78.589	113.571	1.00231.42	A	N	5.571	-40.928	-0.792579	-21.165	-0.401788	0.469182	26.8822	63.1178	3.11783
ATOM	1047	CA	ALA	E	3	57.115	78.939	114.817	1.00231.42	A	C	6.817	-41.645	-0.806464	-20.815	-0.395144	0.455592	26.1035	63.8965	3.89649
ATOM	1048	C	ALA	E	3	57.186	80.453	114.963	1.00231.42	A	C	6.963	-41.574	-0.805089	-19.301	-0.366403	0.427094	24.4707	65.5293	5.52932
ATOM	1049	O	ALA	E	3	56.126	81.121	115.196	1.00231.42	A	O	7.196	-42.634	-0.825616	-18.633	-0.353722	0.404775	23.1919	66.8081	6.80808
ATOM	1050	CB	ALA	E	3	57.83	78.289	115.974	1.00231.42	A	C	7.974	-40.93	-0.792618	-21.465	-0.407483	0.474862	27.2076	62.7924	2.79239
ATOM	1051	N	ALA	E	4	58.398	80.969	114.747	1.00230.05	A	N	6.747	-40.362	-0.781619	-18.785	-0.356607	0.428033	24.5245	65.4755	5.47553
ATOM	1052	CA	ALA	E	4	58.614	82.427	114.833	1.00230.05	A	C	6.833	-40.146	-0.777436	-17.327	-0.328929	0.400256	22.933	67.067	7.06702
ATOM	1053	C	ALA	E	4	57.794	83.087	113.726	1.00230.05	A	C	5.726	-40.966	-0.793315	-16.667	-0.3164	0.3795	21.7437	68.2563	8.25627
ATOM	1054	O	ALA	E	4	57.212	84.093	114.02	1.00230.05	A	O	6.02	-41.548	-0.804586	-15.661	-0.297302	0.353949	20.2798	69.7202	9.72023
ATOM	1055	CB	ALA	E	4	60.081	82.782	114.772	1.00230.05	A	C	6.772	-38.679	-0.749027	-16.972	-0.32219	0.40622	23.2747	66.7253	6.7253
ATOM	1056	N	ALA	E	5	57.75	82.511	112.521	1.00228.00	A	N	4.521	-41.01	-0.794167	-17.243	-0.327335	0.390956	22.4001	67.5999	7.59985
ATOM	1057	CA	ALA	E	5	56.974	83.1	111.401	1.00228.00	A	C	3.401	-41.786	-0.809195	-16.654	-0.316153	0.372464	21.3406	68.6594	8.65936
ATOM	1058	C	ALA	E	5	55.466	83.065	111.678	1.00228.00	A	C	3.678	-43.294	-0.838397	-16.689	-0.316818	0.361297	20.7008	69.2992	9.29918
ATOM	1059	O	ALA	E	5	54.773	83.865	111.084	1.00228.00	A	O	3.084	-43.987	-0.851817	-15.889	-0.301631	0.340325	19.4992	70.5008	10.5008
ATOM	1060	CB	ALA	E	5	57.332	82.467	110.08	1.00228.00	A	C	2.08	-41.428	-0.802262	-17.287	-0.32817	0.388289	22.2473	67.7527	7.7527
ATOM	1061	N	ALA	E	6	54.968	82.058	112.4	1.00226.82	A	N	4.4	-43.792	-0.848041	-17.696	-0.335934	0.377165	21.61	68.39	8.39002
ATOM	1062	CA	ALA	E	6	53.536	81.955	112.778	1.00226.82	A	C	4.778	-45.224	-0.875772	-17.799	-0.337889	0.368222	21.0976	68.9024	8.90245
ATOM	1063	C	ALA	E	6	53.234	83.132	113.706	1.00226.82	A	C	5.706	-45.526	-0.88162	-16.622	-0.315546	0.343709	19.6931	70.3069	10.3069
ATOM	1064	O	ALA	E	6	52.231	83.914	113.498	1.00226.82	A	O	5.498	-46.529	-0.901044	-15.84	-0.3007	0.322103	18.4551	71.5449	11.5449
ATOM	1065	CB	ALA	E	6	53.326	80.645	113.493	1.00226.82	A	C	5.493	-45.434	-0.879839	-19.109	-0.362758	0.391065	22.4064	67.5936	7.59363
ATOM	1066	N	ALA	E	7	54.182	83.342	114.627	1.00223.88	A	N	6.627	-44.578	-0.863262	-16.412	-0.311559	0.34636	19.845	70.155	10.155
ATOM	1067	CA	ALA	E	7	54.124	84.505	115.535	1.00223.88	A	C	7.535	-44.636	-0.864385	-15.249	-0.289481	0.323158	18.5156	71.4844	11.4844
ATOM	1068	C	ALA	E	7	54.202	85.78	114.678	1.00223.88	A	C	6.678	-44.558	-0.862875	-13.974	-0.265277	0.298263	17.0892	72.9108	12.9108
ATOM	1069	O	ALA	E	7	53.529	86.732	115.031	1.00223.88	A	O	7.031	-45.231	-0.875908	-13.022	-0.247205	0.275072	15.7605	74.2395	14.2395
ATOM	1070	CB	ALA	E	7	55.243	84.416	116.545	1.00223.88	A	C	8.545	-43.517	-0.842716	-15.338	-0.291171	0.332673	19.0608	70.9392	10.9392
ATOM	1071	N	ALA	E	8	55.031	85.772	113.624	1.00223.93	A	N	5.624	-43.729	-0.846821	-13.982	-0.265429	0.303742	17.4032	72.5968	12.5968
ATOM	1072	CA	ALA	E	8	55.264	86.844	112.635	1.00223.93	A	C	4.635	-43.496	-0.842309	-12.91	-0.245078	0.283143	16.2229	73.7771	13.7771
ATOM	1073	C	ALA	E	8	53.989	87.127	111.841	1.00223.93	A	C	3.841	-44.771	-0.867	-12.627	-0.239706	0.26974	15.4549	74.5451	14.5451
ATOM	1074	O	ALA	E	8	53.884	88.226	111.399	1.00223.93	A	O	3.399	-44.876	-0.869033	-11.528	-0.218843	0.246694	14.1345	75.8655	15.8655
ATOM	1075	CB	ALA	E	8	56.435	86.527	111.737	1.00223.93	A	C	3.737	-42.325	-0.819632	-13.227	-0.251096	0.297274	17.0326	72.9674	12.9674
ATOM	1076	N	ALA	E	9	53.163	86.127	111.522	1.00222.82	A	N	3.522	-45.597	-0.882995	-13.627	-0.25869	0.284993	16.3289	73.6711	13.6711
ATOM	1077	CA	ALA	E	9	51.872	86.336	110.819	1.00222.82	A	C	2.819	-46.888	-0.907996	-13.418	-0.254722	0.273502	15.6705	74.3295	14.3295
ATOM	1078	C	ALA	E	9	50.986	87.146	111.761	1.00222.82	A	C	3.761	-47.774	-0.925153	-12.608	-0.239345	0.253158	14.5049	75.4951	15.4951
ATOM	1079	O	ALA	E	9	50.409	88.217	111.34	1.00222.82	A	O	3.34	-48.351	-0.936327	-11.537	-0.219014	0.229776	13.1652	76.8348	16.8348
ATOM	1080	CB	ALA	E	9	51.247	85.002	110.509	1.00222.82	A	C	2.509	-47.513	-0.920099	-14.752	-0.280046	0.295457	16.9284	73.0716	13.0716
ATOM	1081	N	ALA	E	10	51.016	86.739	113.045	1.00220.20	A	N	5.045	-47.744	-0.924573	-13.015	-0.247072	0.261126	14.9614	75.0386	15.0386
ATOM	1082	CA	ALA	E	10	50.282	87.52	114.071	1.00220.20	A	C	6.071	-48.478	-0.938787	-12.234	-0.232246	0.24252	13.8954	76.1046	16.1046
ATOM	1083	C	ALA	E	10	50.899	88.925	114.145	1.00220.20	A	C	6.145	-47.861	-0.926838	-10.829	-0.205574	0.218267	12.5058	77.4942	17.4942
ATOM	1084	O	ALA	E	10	50.143	89.914	114.263	1.00220.20	A	O	6.263	-48.617	-0.941478	-9.84	-0.186799	0.195866	11.2223	78.7777	18.7777
ATOM	1085	CB	ALA	E	10	50.337	86.815	115.404	1.00220.20	A	C	7.404	-48.423	-0.937721	-12.939	-0.245629	0.256187	14.6784	75.3216	15.3216
ATOM	1086	N	ALA	E	11	52.233	88.983	114.06	1.00215.38	A	N	6.06	-46.527	-0.901005	-10.771	-0.204473	0.223159	12.786	77.214	17.214
ATOM	1087	CA	ALA	E	11	53.082	90.188	114.085	1.00215.38	A	C	6.085	-45.678	-0.884564	-9.566	-0.181597	0.202482	11.6014	78.3986	18.3986
ATOM	1088	C	ALA	E	11	52.786	91.084	112.881	1.00215.38	A	C	4.881	-45.974	-0.890296	-8.67	-0.164588	0.182805	10.4739	79.5261	19.5261
ATOM	1089	O	ALA	E	11	52.898	92.252	113.043	1.00215.38	A	O	5.043	-45.862	-0.888127	-7.502	-0.142415	0.159001	9.11007	80.8899	20.8899
ATOM	1090	CB	ALA	E	11	54.528	89.783	114.137	1.00215.38	A	C	6.137	-44.232	-0.856562	-9.971	-0.189286	0.217488	12.4611	77.5389	17.5389
ATOM	1091	N	ALA	E	12	52.532	90.542	111.695	1.00215.75	A	N	3.695	-46.228	-0.895215	-9.212	-0.174877	0.192917	11.0533	78.9467	18.9467
ATOM	1092	CA	ALA	E	12	52.193	91.338	110.497	1.00215.75	A	C	2.497	-46.567	-0.90178	-8.416	-0.159766	0.175348	10.0467	79.9533	19.9533
ATOM	1093	C	ALA	E	12	50.839	91.989	110.763	1.00215.75	A	C	2.763	-47.921	-0.928	-7.765	-0.147408	0.157528	9.02572	80.9743	20.9743
ATOM	1094	O	ALA	E	12	50.663	93.126	110.328	1.00215.75	A	O	2.328	-48.097	-0.931408	-6.628	-0.125823	0.134277	7.69348	82.3065	22.3065
ATOM	1095	CB	ALA	E	12	52.19	90.485	109.256	1.00215.75	A	C	1.256	-46.57	-0.901838	-9.269	-0.175959	0.192691	11.0404	78.9596	18.9596
ATOM	1096	N	ALA	E	13	49.907	91.268	111.417	1.00215.18	A	N	3.417	-48.853	-0.946049	-8.486	-0.161095	0.168664	9.66374	80.3363	20.3363
ATOM	1097	CA	ALA	E	13	48.621	91.917	111.791	1.00215.18	A	C	3.791	-50.139	-0.970952	-7.837	-0.148775	0.152043	8.71142	81.2886	21.2886
ATOM	1098	C	ALA	E	13	48.919	93.066	112.768	1.00215.18	A	C	4.768	-49.841	-0.965181	-6.688	-0.126962	0.130792	7.49381	82.5062	22.5062
ATOM	1099	O	ALA	E	13	48.373	94.204	112.609	1.00215.18	A	O	4.609	-50.387	-0.975755	-5.55	-0.105359	0.10756	6.16275	83.8372	23.8372
ATOM	1100	CB	ALA	E	13	47.701	90.905	112.414	1.00215.18	A	C	4.414	-51.059	-0.988768	-8.849	-0.167986	0.168287	9.64216	80.3578	20.3578
ATOM	1101	N	ALA	E	14	49.825	92.807	113.718	1.00213.09	A	N	5.718	-48.935	-0.947636	-6.947	-0.131879	0.138278	7.92276	82.0772	22.0772
ATOM	1102	CA	ALA	E	14	50.258	93.837	114.692	1.00213.09	A	C	6.692	-48.502	-0.939251	-5.917	-0.112326	0.119026	6.81967	83.1803	23.1803
ATOM	1103	C	ALA	E	14	50.971	94.986	113.962	1.00213.09	A	C	5.962	-47.789	-0.925444	-4.768	-0.0905139	0.0974958	5.5861	84.4139	24.4139
ATOM	1104	O	ALA	E	14	50.923	96.094	114.472	1.00213.09	A	O	6.472	-47.837	-0.926373	-3.66	-0.06948	0.074862	4.28928	85.7107	25.7107
ATOM	1105	CB	ALA	E	14	51.113	93.223	115.774	1.00213.09	A	C	7.774	-47.647	-0.922694	-6.531	-0.123982	0.13357	7.65297	82.347	22.347
ATOM	1106	N	ALA	E	15	51.717	94.666	112.9	1.00210.56	A	N	4.9	-47.043	-0.910998	-5.088	-0.0965886	0.105631	6.05218	83.9478	23.9478
ATOM	1107	CA	ALA	E	15	52.489	95.553	112.004	1.00210.56	A	C	4.004	-46.271	-0.896048	-4.201	-0.0797502	0.0887683	5.08605	84.914	24.914
ATOM	1108	C	ALA	E	15	51.522	96.451	111.247	1.00210.56	A	C	3.247	-47.238	-0.914774	-3.303	-0.0627029	0.0684376	3.92119	86.0788	26.0788
ATOM	1109	O	ALA	E	15	51.933	97.538	110.924	1.00210.56	A	O	2.924	-46.827	-0.906815	-2.216	-0.0420677	0.0463574	2.65608	87.3439	27.3439
ATOM	1110	CB	ALA	E	15	53.337	94.745	111.055	1.00210.56	A	C	3.055	-45.423	-0.879626	-5.009	-0.0950889	0.107683	6.1698	83.8302	23.8302
ATOM	1111	N	ALA	E	16	50.357	95.925	110.852	1.00216.16	A	N	2.852	-48.403	-0.937334	-3.829	-0.0726883	0.077393	4.43429	85.5657	25.5657
ATOM	1112	CA	ALA	E	16	49.284	96.716	110.205	1.00216.16	A	C	2.205	-49.476	-0.958113	-3.038	-0.0576722	0.060121	3.44468	86.5553	26.5553
ATOM	1113	C	ALA	E	16	48.781	97.718	111.249	1.00216.16	A	C	3.249	-49.979	-0.967854	-2.036	-0.0386506	0.0399132	2.28686	87.7131	27.7131
ATOM	1114	O	ALA	E	16	48.58	98.925	110.914	1.00216.16	A	O	2.914	-50.18	-0.971746	-0.829	-0.0157374	0.0161936	0.927823	89.0722	29.0722
ATOM	1115	CB	ALA	E	16	48.194	95.801	109.717	1.00216.16	A	C	1.717	-50.566	-0.979221	-3.953	-0.0750422	0.0764851	4.38227	85.6177	25.6177
ATOM	1116	N	ALA	E	17	48.651	97.247	112.502	1.00216.58	A	N	4.502	-50.109	-0.970371	-2.507	-0.0475919	0.0490058	2.80783	87.1922	27.1922
ATOM	1117	CA	ALA	E	17	48.297	98.178	113.603	1.00216.58	A	C	5.603	-50.463	-0.977227	-1.576	-0.0299182	0.0306058	1.75359	88.2464	28.2464
ATOM	1118	C	ALA	E	17	49.434	99.201	113.772	1.00216.58	A	C	5.772	-49.326	-0.955208	-0.553	-0.0104979	0.0109898	0.629667	89.3703	29.3703
ATOM	1119	O	ALA	E	17	49.145	100.381	114.047	1.00216.58	A	O	6.047	-49.615	-0.960805	0.627	0.0119027	-0.0123877	-0.70976	90.7098	30.7098
ATOM	1120	CB	ALA	E	17	48.025	97.416	114.874	1.00216.58	A	C	6.874	-50.735	-0.982494	-2.338	-0.0443837	0.0451438	2.58655	87.4134	27.4134
ATOM	1121	N	ALA	E	18	50.683	98.74	113.633	1.00216.32	A	N	5.633	-48.077	-0.931021	-1.014	-0.0192494	0.0206726	1.18445	88.8155	28.8155
ATOM	1122	CA	ALA	E	18	51.919	99.547	113.716	1.00216.32	A	C	5.716	-46.841	-0.907086	-0.207	-0.00392961	0.0043321	0.248211	89.7518	29.7518
ATOM	1123	C	ALA	E	18	51.926	100.573	112.578	1.00216.32	A	C	4.578	-46.834	-0.90695	0.819	0.0155476	-0.017141	-0.982109	90.9821	30.9821
ATOM	1124	O	ALA	E	18	52.51	101.615	112.777	1.00216.32	A	O	4.777	-46.25	-0.895641	1.861	0.0353285	-0.0394245	-2.25886	92.2589	32.2589
ATOM	1125	CB	ALA	E	18	53.134	98.654	113.694	1.00216.32	A	C	5.694	-45.626	-0.883557	-1.1	-0.020882	0.0236296	1.35388	88.6461	28.6461
ATOM	1126	N	ALA	E	19	51.408	100.215	111.398	1.00216.14	A	N	3.398	-47.352	-0.916981	0.461	0.00875145	-0.00954347	-0.5468	90.5468	30.5468
ATOM	1127	CA	ALA	E	19	51.297	101.093	110.21	1.00216.14	A	C	2.21	-47.463	-0.919131	1.339	0.0254191	-0.0276485	-1.58414	91.5841	31.5841
ATOM	1128	C	ALA	E	19	50.341	102.218	110.586	1.00216.14	A	C	2.586	-48.419	-0.937644	2.464	0.0467756	-0.049845	-2.85591	92.8559	32.8559
ATOM	1129	O	ALA	E	19	50.635	103.38	110.272	1.00216.14	A	O	2.272	-48.125	-0.931951	3.626	0.0688346	-0.0737269	-4.22424	94.2242	34.2242
ATOM	1130	CB	ALA	E	19	50.783	100.311	109.025	1.00216.14	A	C	1.025	-47.977	-0.929085	0.557	0.0105739	-0.0113805	-0.652053	90.6521	30.6521
ATOM	1131	N	ALA	E	20	49.251	101.87	111.282	1.00218.80	A	N	3.282	-49.509	-0.958752	2.116	0.0401693	-0.041873	-2.39915	92.3991	32.3991
ATOM	1132	CA	ALA	E	20	48.322	102.918	111.768	1.00218.80	A	C	3.768	-50.438	-0.976742	3.164	0.0600642	-0.061417	-3.51894	93.5189	33.5189
ATOM	1133	C	ALA	E	20	49.083	103.819	112.75	1.00218.80	A	C	4.75	-49.677	-0.962005	4.065	0.0771684	-0.0800448	-4.58623	94.5862	34.5862
ATOM	1134	O	ALA	E	20	48.951	105.069	112.654	1.00218.80	A	O	4.654	-49.809	-0.964562	5.315	0.100898	-0.104226	-5.9717	95.9717	35.9717
ATOM	1135	CB	ALA	E	20	47.121	102.288	112.428	1.00218.80	A	C	4.428	-51.639	-1	2.534	0.0481045	-0.0480674	-2.75406	92.7541	32.7541
ATOM	1136	N	ALA	E	21	49.898	103.206	113.623	1.00220.70	A	N	5.623	-48.862	-0.946223	3.452	0.0655314	-0.0691454	-3.96174	93.9617	33.9617
ATOM	1137	CA	ALA	E	21	50.711	103.962	114.605	1.00220.70	A	C	6.605	-48.049	-0.930479	4.208	0.0798831	-0.0856416	-4.9069	94.9069	34.9069
ATOM	1138	C	ALA	E	21	51.693	104.874	113.864	1.00220.70	A	C	5.864	-47.067	-0.911462	5.12	0.0971961	-0.106236	-6.08688	96.0869	36.0869
ATOM	1139	O	ALA	E	21	51.91	105.985	114.336	1.00220.70	A	O	6.336	-46.85	-0.90726	6.231	0.118287	-0.129647	-7.42822	97.4282	37.4282
ATOM	1140	CB	ALA	E	21	51.434	103.014	115.527	1.00220.70	A	C	7.527	-47.326	-0.916478	3.26	0.0618866	-0.0674242	-3.86312	93.8631	33.8631
ATOM	1141	N	ALA	E	22	52.272	104.385	112.764	1.00222.35	A	N	4.764	-46.488	-0.90025	4.631	0.0879131	-0.0973455	-5.57749	95.5775	35.5775
ATOM	1142	CA	ALA	E	22	53.247	105.092	111.905	1.00222.35	A	C	3.905	-45.513	-0.881369	5.338	0.101335	-0.114471	-6.55873	96.5587	36.5587
ATOM	1143	C	ALA	E	22	52.574	106.317	111.302	1.00222.35	A	C	3.302	-46.186	-0.894402	6.563	0.124589	-0.138409	-7.93023	97.9302	37.9302
ATOM	1144	O	ALA	E	22	53.209	107.37	111.297	1.00222.35	A	O	3.297	-45.551	-0.882105	7.616	0.144579	-0.162458	-9.30816	99.3082	39.3082
ATOM	1145	CB	ALA	E	22	53.709	104.169	110.807	1.00222.35	A	C	2.807	-45.051	-0.872422	4.415	0.0838127	-0.095775	-5.48751	95.4875	35.4875
ATOM	1146	N	ALA	E	23	51.333	106.159	110.824	1.00223.86	A	N	2.824	-47.427	-0.918434	6.405	0.12159	-0.131623	-7.54145	97.5414	37.5414
ATOM	1147	CA	ALA	E	23	50.569	107.292	110.248	1.00223.86	A	C	2.248	-48.191	-0.933229	7.538	0.143099	-0.152152	-8.71766	98.7177	38.7177
ATOM	1148	C	ALA	E	23	50.306	108.306	111.365	1.00223.86	A	C	3.365	-48.454	-0.938322	8.552	0.162348	-0.171323	-9.8161	99.8161	39.8161
ATOM	1149	O	ALA	E	23	50.44	109.533	111.116	1.00223.86	A	O	3.116	-48.32	-0.935727	9.779	0.185641	-0.195849	-11.2213	101.221	41.2213
ATOM	1150	CB	ALA	E	23	49.293	106.804	109.608	1.00223.86	A	C	1.608	-49.467	-0.957939	7.05	0.133835	-0.138812	-7.95336	97.9534	37.9534
ATOM	1151	N	ALA	E	24	49.987	107.802	112.564	1.00225.98	A	N	4.564	-48.773	-0.944499	8.048	0.15278	-0.160369	-9.18845	99.1885	39.1885
ATOM	1152	CA	ALA	E	24	49.744	108.696	113.717	1.00225.98	A	C	5.717	-49.016	-0.949205	8.942	0.169752	-0.176965	-10.1393	100.139	40.1393
ATOM	1153	C	ALA	E	24	51.028	109.491	113.99	1.00225.98	A	C	5.99	-47.732	-0.92434	9.737	0.184843	-0.19737	-11.3085	101.308	41.3085
ATOM	1154	O	ALA	E	24	50.955	110.742	114.125	1.00225.98	A	O	6.125	-47.805	-0.925754	10.988	0.208592	-0.22162	-12.6979	102.698	42.6979
ATOM	1155	CB	ALA	E	24	49.357	107.86	114.912	1.00225.98	A	C	6.912	-49.403	-0.956699	8.106	0.153881	-0.15948	-9.13753	99.1375	39.1375
ATOM	1156	N	ALA	E	25	52.17	108.796	113.967	1.00229.62	A	N	5.967	-46.59	-0.902225	9.042	0.17165	-0.188005	-10.7719	100.772	40.7719
ATOM	1157	CA	ALA	E	25	53.487	109.415	114.219	1.00229.62	A	C	6.219	-45.273	-0.876721	9.661	0.183401	-0.206216	-11.8153	101.815	41.8153
ATOM	1158	C	ALA	E	25	53.758	110.455	113.132	1.00229.62	A	C	5.132	-45.002	-0.871473	10.701	0.203144	-0.229014	-13.1215	103.122	43.1215
ATOM	1159	O	ALA	E	25	54.156	111.558	113.483	1.00229.62	A	O	5.483	-44.604	-0.863766	11.804	0.224083	-0.25383	-14.5434	104.543	44.5434
ATOM	1160	CB	ALA	E	25	54.558	108.352	114.26	1.00229.62	A	C	6.26	-44.202	-0.855981	8.598	0.163221	-0.188421	-10.7957	100.796	40.7957
ATOM	1161	N	ALA	E	26	53.451	110.142	111.874	1.00232.12	A	N	3.874	-45.309	-0.877418	10.388	0.197202	-0.221079	-12.6669	102.667	42.6669
ATOM	1162	CA	ALA	E	26	53.73	111.1	110.786	1.00232.12	A	C	2.786	-45.03	-0.872015	11.346	0.215388	-0.242154	-13.8744	103.874	43.8744
ATOM	1163	C	ALA	E	26	52.936	112.372	111.055	1.00232.12	A	C	3.055	-45.824	-0.887391	12.618	0.239535	-0.263648	-15.1059	105.106	45.1059
ATOM	1164	O	ALA	E	26	53.562	113.443	111.126	1.00232.12	A	O	3.126	-45.198	-0.875269	13.689	0.259867	-0.28861	-16.5361	106.536	46.5361
ATOM	1165	CB	ALA	E	26	53.327	110.489	109.473	1.00232.12	A	C	1.473	-45.433	-0.87982	10.735	0.203789	-0.227612	-13.0412	103.041	43.0412
ATOM	1166	N	ALA	E	27	51.651	112.232	111.392	1.00232.95	A	N	3.392	-47.109	-0.912276	12.478	0.236878	-0.254046	-14.5557	104.556	44.5557
ATOM	1167	CA	ALA	E	27	50.837	113.451	111.615	1.00232.95	A	C	3.615	-47.923	-0.928039	13.697	0.260019	-0.273176	-15.6518	105.652	45.6518
ATOM	1168	C	ALA	E	27	51.406	114.27	112.778	1.00232.95	A	C	4.778	-47.354	-0.91702	14.516	0.275566	-0.291917	-16.7256	106.726	46.7256
ATOM	1169	O	ALA	E	27	51.733	115.473	112.571	1.00232.95	A	O	4.571	-47.027	-0.910688	15.719	0.298403	-0.316643	-18.1423	108.142	48.1423
ATOM	1170	CB	ALA	E	27	49.421	113.034	111.929	1.00232.95	A	C	3.929	-49.339	-0.95546	13.28	0.252102	-0.257975	-14.7809	104.781	44.7809
ATOM	1171	N	ALA	E	28	51.678	113.597	113.898	1.00233.32	A	N	5.898	-47.082	-0.911753	13.843	0.26279	-0.28062	-16.0783	106.078	46.0783
ATOM	1172	CA	ALA	E	28	52.13	114.353	115.086	1.00233.32	A	C	7.086	-46.63	-0.903	14.599	0.277142	-0.297786	-17.0619	107.062	47.0619
ATOM	1173	C	ALA	E	28	53.459	115.023	114.779	1.00233.32	A	C	6.779	-45.301	-0.877263	15.269	0.289861	-0.319122	-18.2843	108.284	48.2843
ATOM	1174	O	ALA	E	28	53.582	116.236	115	1.00233.32	A	O	7	-45.178	-0.874881	16.482	0.312888	-0.34346	-19.6788	109.679	49.6788
ATOM	1175	CB	ALA	E	28	52.278	113.431	116.273	1.00233.32	A	C	8.273	-46.482	-0.900134	13.677	0.259639	-0.280822	-16.0899	106.09	46.0899
ATOM	1176	N	ALA	E	29	54.362	114.265	114.169	1.00234.10	A	N	6.169	-44.398	-0.859777	14.511	0.275471	-0.310065	-17.7654	107.765	47.7654
ATOM	1177	CA	ALA	E	29	55.721	114.781	113.942	1.00234.10	A	C	5.942	-43.039	-0.833459	15.027	0.285267	-0.329771	-18.8945	108.894	48.8945
ATOM	1178	C	ALA	E	29	55.625	116.004	113.041	1.00234.10	A	C	5.041	-43.135	-0.835318	16.25	0.308484	-0.353765	-20.2692	110.269	50.2692
ATOM	1179	O	ALA	E	29	56.086	117.068	113.49	1.00234.10	A	O	5.49	-42.674	-0.826391	17.314	0.328682	-0.37855	-21.6893	111.689	51.6893
ATOM	1180	CB	ALA	E	29	56.56	113.702	113.318	1.00234.10	A	C	5.318	-42.2	-0.817212	13.948	0.264783	-0.313335	-17.9528	107.953	47.9528
ATOM	1181	N	ALA	E	30	54.87	115.903	111.942	1.00233.94	A	N	3.942	-43.89	-0.849939	16.149	0.306566	-0.346168	-19.834	109.834	49.834
ATOM	1182	CA	ALA	E	30	54.822	117.049	111.009	1.00233.94	A	C	3.009	-43.938	-0.850869	17.295	0.328322	-0.368263	-21.0999	111.1	51.0999
ATOM	1183	C	ALA	E	30	54.224	118.258	111.727	1.00233.94	A	C	3.727	-44.536	-0.862449	18.504	0.351273	-0.386781	-22.1609	112.161	52.1609
ATOM	1184	O	ALA	E	30	54.911	119.276	111.778	1.00233.94	A	O	3.778	-43.849	-0.849145	19.522	0.370598	-0.411518	-23.5782	113.578	53.5782
ATOM	1185	CB	ALA	E	30	54.045	116.694	109.764	1.00233.94	A	C	1.764	-44.715	-0.865915	16.94	0.321582	-0.355592	-20.3739	110.374	50.3739
ATOM	1186	N	ALA	E	31	53.107	118.091	112.438	1.00236.12	A	N	4.438	-45.653	-0.88408	18.337	0.348103	-0.375103	-21.4918	111.492	51.4918
ATOM	1187	CA	ALA	E	31	52.517	119.3	113.058	1.00236.12	A	C	5.058	-46.243	-0.895505	19.546	0.371054	-0.392817	-22.5067	112.507	52.5067
ATOM	1188	C	ALA	E	31	53.442	119.912	114.119	1.00236.12	A	C	6.119	-45.318	-0.877593	20.158	0.382672	-0.41119	-23.5595	113.559	53.5595
ATOM	1189	O	ALA	E	31	53.695	121.147	114.051	1.00236.12	A	O	6.051	-45.065	-0.872693	21.393	0.406117	-0.435554	-24.9554	114.955	54.9554
ATOM	1190	CB	ALA	E	31	51.152	118.983	113.612	1.00236.12	A	C	5.612	-47.608	-0.921939	19.229	0.365036	-0.377005	-21.6008	111.601	51.6008
ATOM	1191	N	ALA	E	32	54.014	119.089	115.003	1.00237.53	A	N	7.003	-44.746	-0.866516	19.335	0.367048	-0.400677	-22.9571	112.957	52.9571
ATOM	1192	CA	ALA	E	32	54.829	119.68	116.091	1.00237.53	A	C	8.091	-43.931	-0.850733	19.926	0.378268	-0.418385	-23.9717	113.972	53.9717
ATOM	1193	C	ALA	E	32	56.038	120.387	115.484	1.00237.53	A	C	7.484	-42.722	-0.82732	20.633	0.391689	-0.442177	-25.3349	115.335	55.3349
ATOM	1194	O	ALA	E	32	56.293	121.602	115.79	1.00237.53	A	O	7.79	-42.467	-0.822382	21.848	0.414754	-0.467108	-26.7633	116.763	56.7633
ATOM	1195	CB	ALA	E	32	55.263	118.6	117.047	1.00237.53	A	C	9.047	-43.497	-0.842328	18.846	0.357765	-0.401645	-23.0126	113.013	53.0126
ATOM	1196	N	ALA	E	33	56.656	119.694	114.527	1.00239.75	A	N	6.527	-42.104	-0.815353	19.94	0.378533	-0.434647	-24.9034	114.903	54.9034
ATOM	1197	CA	ALA	E	33	57.884	120.228	113.914	1.00239.75	A	C	5.914	-40.876	-0.791572	20.474	0.388671	-0.45643	-26.1515	116.152	56.1515
ATOM	1198	C	ALA	E	33	57.526	121.538	113.233	1.00239.75	A	C	5.233	-41.234	-0.798505	21.784	0.413539	-0.477858	-27.3793	117.379	57.3793
ATOM	1199	O	ALA	E	33	58.13	122.52	113.552	1.00239.75	A	O	5.552	-40.63	-0.786808	22.766	0.432181	-0.502293	-28.7793	118.779	58.7793
ATOM	1200	CB	ALA	E	33	58.436	119.237	112.917	1.00239.75	A	C	4.917	-40.324	-0.780883	19.483	0.369858	-0.442339	-25.3441	115.344	55.3441
ATOM	1201	N	ALA	E	34	56.432	121.552	112.495	1.00240.18	A	N	4.495	-42.328	-0.819691	21.798	0.413805	-0.467505	-26.786	116.786	56.786
ATOM	1202	CA	ALA	E	34	56.04	122.743	111.732	1.00240.18	A	C	3.732	-42.72	-0.827282	22.989	0.436414	-0.485427	-27.8129	117.813	57.8129
ATOM	1203	C	ALA	E	34	55.839	123.935	112.664	1.00240.18	A	C	4.664	-42.921	-0.831174	24.181	0.459043	-0.504594	-28.9111	118.911	58.9111
ATOM	1204	O	ALA	E	34	56.463	124.976	112.397	1.00240.18	A	O	4.397	-42.297	-0.81909	25.222	0.478805	-0.528987	-30.3087	120.309	60.3087
ATOM	1205	CB	ALA	E	34	54.729	122.406	111.088	1.00240.18	A	C	3.088	-44.031	-0.852669	22.652	0.430017	-0.467096	-26.7626	116.763	56.7626
ATOM	1206	N	ALA	E	35	55.089	123.77	113.756	1.00243.36	A	N	5.756	-43.671	-0.845698	24.016	0.455911	-0.494431	-28.3288	118.329	58.3288
ATOM	1207	CA	ALA	E	35	54.854	124.986	114.569	1.00243.36	A	C	6.569	-43.906	-0.850249	25.232	0.478995	-0.513041	-29.3951	119.395	59.3951
ATOM	1208	C	ALA	E	35	56.176	125.485	115.163	1.00243.36	A	C	7.163	-42.584	-0.824648	25.731	0.488467	-0.534764	-30.6397	120.64	60.6397
ATOM	1209	O	ALA	E	35	56.546	126.709	114.956	1.00243.36	A	O	6.956	-42.214	-0.817483	26.955	0.511703	-0.559282	-32.0445	122.045	62.0445
ATOM	1210	CB	ALA	E	35	53.816	124.704	115.623	1.00243.36	A	C	7.623	-44.944	-0.87035	24.95	0.473641	-0.498377	-28.5549	118.555	58.5549
ATOM	1211	N	ALA	E	36	56.948	124.542	115.712	1.00244.40	A	N	7.712	-41.812	-0.809698	24.788	0.470566	-0.526453	-30.1635	120.164	60.1635
ATOM	1212	CA	ALA	E	36	58.217	124.963	116.346	1.00244.40	A	C	8.346	-40.543	-0.785124	25.209	0.478558	-0.547399	-31.3636	121.364	61.3636
ATOM	1213	C	ALA	E	36	59.136	125.604	115.297	1.00244.40	A	C	7.297	-39.624	-0.767327	25.85	0.490727	-0.568978	-32.6	122.6	62.6
ATOM	1214	O	ALA	E	36	59.714	126.652	115.591	1.00244.40	A	O	7.591	-39.046	-0.756134	26.898	0.510621	-0.593959	-34.0314	124.031	64.0314
ATOM	1215	CB	ALA	E	36	58.868	123.782	117.019	1.00244.40	A	C	9.019	-39.892	-0.772517	24.028	0.456138	-0.533373	-30.56	120.56	60.56
ATOM	1216	N	ALA	E	37	59.205	125.011	114.102	1.00245.46	A	N	6.102	-39.555	-0.765991	25.257	0.479469	-0.55928	-32.0444	122.044	62.0444
ATOM	1217	CA	ALA	E	37	60.069	125.458	112.988	1.00245.46	A	C	4.988	-38.691	-0.749259	25.704	0.487955	-0.577253	-33.0742	123.074	63.0742
ATOM	1218	C	ALA	E	37	59.659	126.842	112.494	1.00245.46	A	C	4.494	-39.101	-0.757199	27.088	0.514228	-0.596574	-34.1812	124.181	64.1812
ATOM	1219	O	ALA	E	37	60.552	127.611	112.233	1.00245.46	A	O	4.233	-38.208	-0.739906	27.857	0.528827	-0.620538	-35.5542	125.554	65.5542
ATOM	1220	CB	ALA	E	37	60.056	124.455	111.864	1.00245.46	A	C	3.864	-38.704	-0.749511	24.701	0.468914	-0.55905	-32.0312	122.031	62.0312
ATOM	1221	N	ALA	E	38	58.367	127.145	112.352	1.00247.75	A	N	4.352	-40.393	-0.782219	27.391	0.51998	-0.586675	-33.614	123.614	63.614
ATOM	1222	CA	ALA	E	38	58.001	128.503	111.88	1.00247.75	A	C	3.88	-40.759	-0.789307	28.749	0.54576	-0.604959	-34.6616	124.662	64.6616
ATOM	1223	C	ALA	E	38	58.451	129.52	112.934	1.00247.75	A	C	4.934	-40.309	-0.780592	29.766	0.565066	-0.626583	-35.9006	125.901	65.9006
ATOM	1224	O	ALA	E	38	59.102	130.569	112.577	1.00247.75	A	O	4.577	-39.658	-0.767985	30.815	0.58498	-0.650952	-37.2968	127.297	67.2968
ATOM	1225	CB	ALA	E	38	56.519	128.58	111.627	1.00247.75	A	C	3.627	-42.241	-0.818006	28.826	0.547222	-0.589596	-33.7814	123.781	63.7814
ATOM	1226	N	ALA	E	39	58.22	129.176	114.212	1.00248.68	A	N	6.212	-40.54	-0.785066	29.422	0.558536	-0.61837	-35.43	125.43	65.43
ATOM	1227	CA	ALA	E	39	58.653	130.122	115.267	1.00248.68	A	C	7.267	-40.107	-0.77668	30.368	0.576494	-0.638525	-36.5848	126.585	66.5848
ATOM	1228	C	ALA	E	39	60.182	130.269	115.221	1.00248.68	A	C	7.221	-38.578	-0.747071	30.515	0.579285	-0.659565	-37.7903	127.79	67.7903
ATOM	1229	O	ALA	E	39	60.722	131.411	115.284	1.00248.68	A	O	7.284	-38.038	-0.736614	31.657	0.600964	-0.68433	-39.2092	129.209	69.2092
ATOM	1230	CB	ALA	E	39	58.174	129.613	116.604	1.00248.68	A	C	8.604	-40.586	-0.785956	29.859	0.566832	-0.624813	-35.7991	125.799	65.7991
ATOM	1231	N	ALA	E	40	60.847	129.132	115.046	1.00249.69	A	N	7.046	-37.913	-0.734193	29.378	0.557701	-0.649623	-37.2207	127.221	67.2207
ATOM	1232	CA	ALA	E	40	62.311	129.047	115.01	1.00249.69	A	C	7.01	-36.449	-0.705842	29.293	0.556087	-0.667279	-38.2323	128.232	68.2323
ATOM	1233	C	ALA	E	40	62.808	129.898	113.844	1.00249.69	A	C	5.844	-35.952	-0.696218	30.144	0.572242	-0.68797	-39.4178	129.418	69.4178
ATOM	1234	O	ALA	E	40	63.717	130.64	114.055	1.00249.69	A	O	6.055	-35.043	-0.678615	30.886	0.586328	-0.71257	-40.8272	130.827	70.8272
ATOM	1235	CB	ALA	E	40	62.705	127.599	114.863	1.00249.69	A	C	6.863	-36.055	-0.698213	27.845	0.528599	-0.648013	-37.1284	127.128	67.1284
ATOM	1236	N	ALA	E	41	62.163	129.837	112.685	1.00251.17	A	N	4.685	-36.597	-0.708709	30.083	0.571084	-0.678273	-38.8622	128.862	68.8622
ATOM	1237	CA	ALA	E	41	62.629	130.599	111.512	1.00251.17	A	C	3.512	-36.131	-0.699684	30.845	0.58555	-0.696826	-39.9252	129.925	69.9252
ATOM	1238	C	ALA	E	41	62.541	132.08	111.836	1.00251.17	A	C	3.836	-36.219	-0.701388	32.326	0.613664	-0.718789	-41.1836	131.184	71.1836
ATOM	1239	O	ALA	E	41	63.52	132.766	111.563	1.00251.17	A	O	3.563	-35.24	-0.68243	33.012	0.626687	-0.742843	-42.5618	132.562	72.5618
ATOM	1240	CB	ALA	E	41	61.816	130.253	110.292	1.00251.17	A	C	2.292	-36.944	-0.715428	30.499	0.578981	-0.680374	-38.9825	128.983	68.9825
ATOM	1241	N	ALA	E	42	61.444	132.534	112.447	1.00253.15	A	N	4.447	-37.316	-0.722632	32.78	0.622283	-0.710922	-40.7329	130.733	70.7329
ATOM	1242	CA	ALA	E	42	61.414	133.992	112.722	1.00253.15	A	C	4.722	-37.346	-0.723213	34.238	0.649961	-0.732104	-41.9465	131.946	71.9465
ATOM	1243	C	ALA	E	42	62.551	134.379	113.68	1.00253.15	A	C	5.68	-36.209	-0.701195	34.625	0.657308	-0.753104	-43.1497	133.15	73.1497
ATOM	1244	O	ALA	E	42	63.36	135.332	113.351	1.00253.15	A	O	5.351	-35.4	-0.685528	35.578	0.675399	-0.777955	-44.5736	134.574	74.5736
ATOM	1245	CB	ALA	E	42	60.076	134.386	113.288	1.00253.15	A	C	5.288	-38.684	-0.749124	34.632	0.657441	-0.720308	-41.2706	131.271	71.2706
ATOM	1246	N	ALA	E	43	62.719	133.595	114.754	1.00253.90	A	N	6.754	-36.041	-0.697941	33.841	0.642425	-0.744003	-42.6282	132.628	72.6282
ATOM	1247	CA	ALA	E	43	63.791	133.943	115.722	1.00253.90	A	C	7.722	-34.969	-0.677182	34.189	0.649031	-0.764175	-43.784	133.784	73.784
ATOM	1248	C	ALA	E	43	65.163	133.852	115.044	1.00253.90	A	C	7.044	-33.597	-0.650613	34.098	0.647303	-0.782848	-44.8539	134.854	74.8539
ATOM	1249	O	ALA	E	43	66.003	134.697	115.334	1.00253.90	A	O	7.334	-32.757	-0.634346	34.943	0.663345	-0.807741	-46.2801	136.28	76.2801
ATOM	1250	CB	ALA	E	43	63.716	133.097	116.968	1.00253.90	A	C	8.968	-35.044	-0.678634	33.343	0.632971	-0.750597	-43.006	133.006	73.006
ATOM	1251	N	ALA	E	44	65.355	132.852	114.178	1.00254.79	A	N	6.178	-33.405	-0.646895	33.098	0.62832	-0.770833	-44.1655	134.165	74.1655
ATOM	1252	CA	ALA	E	44	66.613	132.583	113.452	1.00254.79	A	C	5.452	-32.147	-0.622533	32.829	0.623213	-0.785944	-45.0313	135.031	75.0313
ATOM	1253	C	ALA	E	44	66.922	133.758	112.549	1.00254.79	A	C	4.549	-31.838	-0.61655	34.004	0.645519	-0.808348	-46.3149	136.315	76.3149
ATOM	1254	O	ALA	E	44	68.043	134.179	112.569	1.00254.79	A	O	4.569	-30.717	-0.594841	34.425	0.653511	-0.832361	-47.6908	137.691	77.6908
ATOM	1255	CB	ALA	E	44	66.486	131.346	112.609	1.00254.79	A	C	4.609	-32.274	-0.624993	31.592	0.59973	-0.764774	-43.8183	133.818	73.8183
ATOM	1256	N	ALA	E	45	65.935	134.282	111.832	1.00256.04	A	N	3.832	-32.825	-0.635663	34.528	0.655466	-0.800735	-45.8787	135.879	75.8787
ATOM	1257	CA	ALA	E	45	66.244	135.419	110.945	1.00256.04	A	C	2.945	-32.516	-0.629679	35.665	0.677051	-0.821634	-47.0762	137.076	77.0762
ATOM	1258	C	ALA	E	45	66.734	136.573	111.818	1.00256.04	A	C	3.818	-32.026	-0.62019	36.819	0.698958	-0.845038	-48.4171	138.417	78.4171
ATOM	1259	O	ALA	E	45	67.872	137.084	111.551	1.00256.04	A	O	3.551	-30.888	-0.598153	37.33	0.708658	-0.869759	-49.8335	139.834	79.8335
ATOM	1260	CB	ALA	E	45	65.006	135.804	110.179	1.00256.04	A	C	2.179	-33.754	-0.653653	36.05	0.684359	-0.808343	-46.3147	136.315	76.3147
ATOM	1261	N	ALA	E	46	66.015	136.847	112.917	1.00256.84	A	N	4.917	-32.745	-0.634114	37.093	0.704159	-0.837691	-47.9961	137.996	77.9961
ATOM	1262	CA	ALA	E	46	66.468	137.998	113.736	1.00256.84	A	C	5.736	-32.292	-0.625341	38.244	0.726009	-0.859755	-49.2603	139.26	79.2603
ATOM	1263	C	ALA	E	46	67.872	137.744	114.311	1.00256.84	A	C	6.311	-30.888	-0.598153	37.99	0.721188	-0.878384	-50.3277	140.328	80.3277
ATOM	1264	O	ALA	E	46	68.771	138.635	114.207	1.00256.84	A	O	6.207	-29.989	-0.580743	38.881	0.738102	-0.904152	-51.8041	141.804	81.8041
ATOM	1265	CB	ALA	E	46	65.462	138.251	114.827	1.00256.84	A	C	6.827	-33.298	-0.644823	38.497	0.730812	-0.847826	-48.5768	138.577	78.5768
ATOM	1266	N	ALA	E	47	68.072	136.527	114.815	1.00256.86	A	N	6.815	-30.688	-0.59428	36.773	0.698085	-0.865548	-49.5922	139.592	79.5922
ATOM	1267	CA	ALA	E	47	69.324	136.127	115.489	1.00256.86	A	C	7.489	-29.436	-0.570034	36.373	0.690491	-0.88067	-50.4587	140.459	80.4587
ATOM	1268	C	ALA	E	47	70.475	136.191	114.492	1.00256.86	A	C	6.492	-28.285	-0.547745	36.437	0.691706	-0.901029	-51.6252	141.625	81.6252
ATOM	1269	O	ALA	E	47	71.533	136.697	114.851	1.00256.86	A	O	6.851	-27.227	-0.527257	36.943	0.701312	-0.926135	-53.0636	143.064	83.0636
ATOM	1270	CB	ALA	E	47	69.163	134.737	116.058	1.00256.86	A	C	8.058	-29.597	-0.573152	34.983	0.664104	-0.858777	-49.2043	139.204	79.2043
ATOM	1271	N	ALA	E	48	70.228	135.72	113.273	1.00257.78	A	N	5.273	-28.532	-0.552528	35.966	0.682765	-0.89044	-51.0184	141.018	81.0184
ATOM	1272	CA	ALA	E	48	71.266	135.663	112.23	1.00257.78	A	C	4.23	-27.494	-0.532427	35.909	0.681683	-0.907719	-52.0084	142.008	82.0084
ATOM	1273	C	ALA	E	48	71.698	137.089	111.922	1.00257.78	A	C	3.922	-27.062	-0.524061	37.335	0.708753	-0.934106	-53.5203	143.52	83.5203
ATOM	1274	O	ALA	E	48	72.919	137.344	111.983	1.00257.78	A	O	3.983	-25.841	-0.500416	37.59	0.713594	-0.959224	-54.9595	144.959	84.9595
ATOM	1275	CB	ALA	E	48	70.728	134.967	111.005	1.00257.78	A	C	3.005	-28.032	-0.542846	35.213	0.66847	-0.888738	-50.9209	140.921	80.9209
ATOM	1276	N	ALA	E	49	70.729	137.995	111.759	1.00258.36	A	N	3.759	-28.031	-0.542826	38.241	0.725953	-0.928741	-53.2129	143.213	83.2129
ATOM	1277	CA	ALA	E	49	71.138	139.377	111.431	1.00258.36	A	C	3.431	-27.622	-0.534906	39.623	0.752188	-0.952637	-54.5821	144.582	84.5821
ATOM	1278	C	ALA	E	49	71.988	139.934	112.578	1.00258.36	A	C	4.578	-26.772	-0.518445	40.18	0.762762	-0.973828	-55.7962	145.796	85.7962
ATOM	1279	O	ALA	E	49	73.164	140.35	112.319	1.00258.36	A	O	4.319	-25.596	-0.495672	40.596	0.770659	-0.999231	-57.2517	147.252	87.2517
ATOM	1280	CB	ALA	E	49	69.909	140.22	111.213	1.00258.36	A	C	3.213	-28.851	-0.558706	40.466	0.768191	-0.941982	-53.9716	143.972	83.9716
ATOM	1281	N	ALA	E	50	71.518	139.743	113.814	1.00257.65	A	N	5.814	-27.242	-0.527547	39.989	0.759136	-0.963481	-55.2034	145.203	85.2034
ATOM	1282	CA	ALA	E	50	72.282	140.336	114.937	1.00257.65	A	C	6.937	-26.478	-0.512752	40.582	0.770393	-0.983552	-56.3534	146.353	86.3534
ATOM	1283	C	ALA	E	50	73.683	139.729	115.027	1.00257.65	A	C	7.027	-25.077	-0.485621	39.975	0.75887	-1.00154	-57.3837	147.384	87.3837
ATOM	1284	O	ALA	E	50	74.661	140.503	114.991	1.00257.65	A	O	6.991	-24.099	-0.466682	40.749	0.773563	-1.02796	-58.8979	148.898	88.8979
ATOM	1285	CB	ALA	E	50	71.527	140.14	116.228	1.00257.65	A	C	8.228	-27.233	-0.527373	40.386	0.766672	-0.968256	-55.477	145.477	85.477
ATOM	1286	N	ALA	E	51	73.774	138.401	114.948	1.00257.29	A	N	6.948	-24.986	-0.483859	38.647	0.73366	-0.987762	-56.5946	146.595	86.5946
ATOM	1287	CA	ALA	E	51	75.077	137.733	115.142	1.00257.29	A	C	7.142	-23.683	-0.458626	37.979	0.720979	-1.00424	-57.5389	147.539	87.5389
ATOM	1288	C	ALA	E	51	76.035	138.178	114.046	1.00257.29	A	C	6.046	-22.725	-0.440074	38.424	0.729427	-1.02794	-58.8968	148.897	88.8968
ATOM	1289	O	ALA	E	51	77.139	138.653	114.395	1.00257.29	A	O	6.395	-21.621	-0.418695	38.899	0.738444	-1.055	-60.4469	150.447	90.4469
ATOM	1290	CB	ALA	E	51	74.891	136.241	115.124	1.00257.29	A	C	7.124	-23.869	-0.462228	36.487	0.692655	-0.982336	-56.2837	146.284	86.2837
ATOM	1291	N	ALA	E	52	75.56	138.188	112.798	1.00257.72	A	N	4.798	-23.2	-0.449273	38.434	0.729616	-1.01886	-58.3767	148.377	88.3767
ATOM	1292	CA	ALA	E	52	76.49	138.514	111.698	1.00257.72	A	C	3.698	-22.27	-0.431263	38.76	0.735805	-1.04065	-59.625	149.625	89.625
ATOM	1293	C	ALA	E	52	77.006	139.941	111.872	1.00257.72	A	C	3.872	-21.754	-0.421271	40.187	0.762895	-1.06627	-61.0925	151.093	91.0925
ATOM	1294	O	ALA	E	52	78.257	140.118	111.959	1.00257.72	A	O	3.959	-20.503	-0.397045	40.364	0.766255	-1.09272	-62.6085	152.608	92.6085
ATOM	1295	CB	ALA	E	52	75.776	138.35	110.383	1.00257.72	A	C	2.383	-22.984	-0.44509	38.596	0.732692	-1.0249	-58.7225	148.722	88.7225
ATOM	1296	N	ALA	E	53	76.092	140.882	112.111	1.00256.69	A	N	4.111	-22.668	-0.438971	41.128	0.780758	-1.05861	-60.6537	150.654	90.6537
ATOM	1297	CA	ALA	E	53	76.574	142.277	112.178	1.00256.69	A	C	4.178	-22.186	-0.429637	42.523	0.80724	-1.0817	-61.9768	151.977	91.9768
ATOM	1298	C	ALA	E	53	77.521	142.461	113.366	1.00256.69	A	C	5.366	-21.239	-0.411298	42.707	0.810733	-1.10131	-63.1006	153.101	93.1006
ATOM	1299	O	ALA	E	53	78.635	143.017	113.163	1.00256.69	A	O	5.163	-20.125	-0.389725	43.263	0.821288	-1.12773	-64.6143	154.614	94.6143
ATOM	1300	CB	ALA	E	53	75.406	143.222	112.232	1.00256.69	A	C	4.232	-23.354	-0.452255	43.468	0.82518	-1.06944	-61.2742	151.274	91.2742
ATOM	1301	N	ALA	E	54	77.158	141.906	114.525	1.00255.71	A	N	6.525	-21.602	-0.418327	42.152	0.800197	-1.08909	-62.4003	152.4	92.4003
ATOM	1302	CA	ALA	E	54	78.001	142.155	115.713	1.00255.71	A	C	7.713	-20.759	-0.402002	42.401	0.804924	-1.10761	-63.4611	153.461	93.4611
ATOM	1303	C	ALA	E	54	79.391	141.568	115.483	1.00255.71	A	C	7.483	-19.369	-0.375085	41.814	0.793781	-1.12937	-64.7079	154.708	94.7079
ATOM	1304	O	ALA	E	54	80.395	142.31	115.662	1.00255.71	A	O	7.662	-18.365	-0.355642	42.556	0.807867	-1.1561	-66.2398	156.24	96.2398
ATOM	1305	CB	ALA	E	54	77.349	141.568	116.935	1.00255.71	A	C	8.935	-21.411	-0.414628	41.814	0.793781	-1.08943	-62.4199	152.42	92.4199
ATOM	1306	N	ALA	E	55	79.439	140.34	114.966	1.00255.42	A	N	6.966	-19.321	-0.374155	40.586	0.770469	-1.11872	-64.0979	154.098	94.0979
ATOM	1307	CA	ALA	E	55	80.757	139.693	114.806	1.00255.42	A	C	6.806	-18.003	-0.348632	39.939	0.758187	-1.1398	-65.3059	155.306	95.3059
ATOM	1308	C	ALA	E	55	81.615	140.51	113.839	1.00255.42	A	C	5.839	-17.145	-0.332016	40.756	0.773696	-1.16543	-66.7744	156.774	96.7744
ATOM	1309	O	ALA	E	55	82.774	140.855	114.212	1.00255.42	A	O	6.212	-15.986	-0.309572	41.101	0.780246	-1.19308	-68.3587	158.359	98.3587
ATOM	1310	CB	ALA	E	55	80.568	138.283	114.305	1.00255.42	A	C	6.305	-18.192	-0.352292	38.529	0.73142	-1.12193	-64.282	154.282	94.282
ATOM	1311	N	ALA	E	56	81.027	140.916	112.707	1.00254.37	A	N	4.707	-17.733	-0.343403	41.162	0.781404	-1.15673	-66.276	156.276	96.276
ATOM	1312	CA	ALA	E	56	81.862	141.627	111.712	1.00254.37	A	C	3.712	-16.898	-0.327233	41.873	0.794901	-1.18027	-67.6247	157.625	97.6247
ATOM	1313	C	ALA	E	56	82.381	142.932	112.315	1.00254.37	A	C	4.315	-16.379	-0.317183	43.178	0.819675	-1.20158	-68.8455	158.845	98.8455
ATOM	1314	O	ALA	E	56	83.607	143.163	112.252	1.00254.37	A	O	4.252	-15.153	-0.293441	43.409	0.82406	-1.2287	-70.3996	160.4	100.4
ATOM	1315	CB	ALA	E	56	81.101	141.859	110.431	1.00254.37	A	C	2.431	-17.659	-0.34197	42.105	0.799305	-1.16653	-66.8371	156.837	96.8371
ATOM	1316	N	ALA	E	57	81.512	143.683	112.993	1.00252.25	A	N	4.993	-17.248	-0.334011	43.929	0.833931	-1.18984	-68.1726	158.173	98.1726
ATOM	1317	CA	ALA	E	57	81.986	144.982	113.52	1.00252.25	A	C	5.52	-16.774	-0.324832	45.228	0.858591	-1.20911	-69.2768	159.277	99.2768
ATOM	1318	C	ALA	E	57	83.12	144.774	114.533	1.00252.25	A	C	6.533	-15.64	-0.302872	45.02	0.854642	-1.23022	-70.4865	160.486	100.486
ATOM	1319	O	ALA	E	57	84.193	145.434	114.382	1.00252.25	A	O	6.382	-14.567	-0.282093	45.68	0.867172	-1.25629	-71.9802	161.98	101.98
ATOM	1320	CB	ALA	E	57	80.824	145.723	114.135	1.00252.25	A	C	6.135	-17.936	-0.347334	45.969	0.872658	-1.192	-68.2965	158.297	98.2965
ATOM	1321	N	ALA	E	58	82.949	143.817	115.453	1.00249.69	A	N	7.453	-15.811	-0.306183	44.063	0.836475	-1.2199	-69.8954	159.895	99.8954
ATOM	1322	CA	ALA	E	58	83.994	143.642	116.488	1.00249.69	A	C	8.488	-14.766	-0.285947	43.888	0.833153	-1.24018	-71.0573	161.057	101.057
ATOM	1323	C	ALA	E	58	85.311	143.247	115.823	1.00249.69	A	C	7.823	-13.449	-0.260443	43.493	0.825654	-1.26524	-72.4928	162.493	102.493
ATOM	1324	O	ALA	E	58	86.35	143.91	116.097	1.00249.69	A	O	8.097	-12.41	-0.240322	44.156	0.838241	-1.29159	-74.0025	164.002	104.002
ATOM	1325	CB	ALA	E	58	83.563	142.598	117.49	1.00249.69	A	C	9.49	-15.197	-0.294293	42.844	0.813334	-1.22362	-70.1081	160.108	100.108
ATOM	1326	N	ALA	E	59	85.246	142.295	114.891	1.00246.30	A	N	6.891	-13.514	-0.261701	42.541	0.807582	-1.25742	-72.0448	162.045	102.045
ATOM	1327	CA	ALA	E	59	86.513	141.839	114.283	1.00246.30	A	C	6.283	-12.247	-0.237166	42.085	0.798926	-1.28223	-73.4662	163.466	103.466
ATOM	1328	C	ALA	E	59	87.182	143	113.539	1.00246.30	A	C	5.539	-11.578	-0.22421	43.246	0.820966	-1.30419	-74.7247	164.725	104.725
ATOM	1329	O	ALA	E	59	88.385	143.21	113.741	1.00246.30	A	O	5.741	-10.375	-0.200914	43.456	0.824952	-1.3319	-76.3123	166.312	106.312
ATOM	1330	CB	ALA	E	59	86.267	140.641	113.404	1.00246.30	A	C	5.404	-12.493	-0.24193	40.887	0.776183	-1.26865	-72.6882	162.688	102.688
ATOM	1331	N	ALA	E	60	86.413	143.794	112.796	1.00242.16	A	N	4.796	-12.347	-0.239102	44.04	0.836038	-1.29224	-74.0398	164.04	104.04
ATOM	1332	CA	ALA	E	60	87.044	144.893	112.031	1.00242.16	A	C	4.031	-11.716	-0.226883	45.139	0.856901	-1.31196	-75.17	165.17	105.17
ATOM	1333	C	ALA	E	60	87.721	145.899	112.97	1.00242.16	A	C	4.97	-11.039	-0.213773	46.145	0.875999	-1.33144	-76.286	166.286	106.286
ATOM	1334	O	ALA	E	60	88.893	146.258	112.702	1.00242.16	A	O	4.702	-9.867	-0.191077	46.504	0.882814	-1.35764	-77.7873	167.787	107.787
ATOM	1335	CB	ALA	E	60	86.006	145.575	111.173	1.00242.16	A	C	3.173	-12.754	-0.246984	45.821	0.869848	-1.29414	-74.1487	164.149	104.149
ATOM	1336	N	ALA	E	61	87.046	146.308	114.053	1.00238.37	A	N	6.053	-11.714	-0.226844	46.554	0.883763	-1.31954	-75.6041	165.604	105.604
ATOM	1337	CA	ALA	E	61	87.678	147.323	114.938	1.00238.37	A	C	6.938	-11.082	-0.214605	47.569	0.903032	-1.33747	-76.6317	166.632	106.632
ATOM	1338	C	ALA	E	61	88.94	146.742	115.581	1.00238.37	A	C	7.581	-9.82	-0.190166	46.988	0.892002	-1.36075	-77.9653	167.965	107.965
ATOM	1339	O	ALA	E	61	89.979	147.468	115.671	1.00238.37	A	O	7.671	-8.781	-0.170046	47.714	0.905784	-1.38522	-79.3674	169.367	109.367
ATOM	1340	CB	ALA	E	61	86.701	147.826	115.97	1.00238.37	A	C	7.97	-12.059	-0.233525	48.072	0.91258	-1.32028	-75.6463	165.646	105.646
ATOM	1341	N	ALA	E	62	88.862	145.465	115.977	1.00237.18	A	N	7.977	-9.898	-0.191677	45.711	0.86776	-1.3534	-77.5441	167.544	107.544
ATOM	1342	CA	ALA	E	62	90.017	144.809	116.626	1.00237.18	A	C	8.626	-8.743	-0.16931	45.055	0.855307	-1.37537	-78.8029	168.803	108.803
ATOM	1343	C	ALA	E	62	91.193	144.791	115.643	1.00237.18	A	C	7.643	-7.567	-0.146537	45.037	0.854965	-1.40105	-80.2743	170.274	110.274
ATOM	1344	O	ALA	E	62	92.322	145.129	116.054	1.00237.18	A	O	8.054	-6.438	-0.124673	45.375	0.861382	-1.42706	-81.7644	171.764	111.764
ATOM	1345	CB	ALA	E	62	89.616	143.419	117.047	1.00237.18	A	C	9.047	-9.144	-0.177075	43.665	0.82892	-1.36034	-77.9416	167.942	107.942
ATOM	1346	N	ALA	E	63	90.912	144.471	114.377	1.00233.63	A	N	6.377	-7.848	-0.151978	44.717	0.84889	-1.39364	-79.8498	169.85	109.85
ATOM	1347	CA	ALA	E	63	91.95	144.415	113.323	1.00233.63	A	C	5.323	-6.81	-0.131877	44.661	0.847827	-1.41649	-81.1587	171.159	111.159
ATOM	1348	C	ALA	E	63	92.563	145.803	113.15	1.00233.63	A	C	5.15	-6.197	-0.120006	46.049	0.874177	-1.43437	-82.1833	172.183	112.183
ATOM	1349	O	ALA	E	63	93.786	145.887	113.056	1.00233.63	A	O	5.056	-4.974	-0.0963225	46.133	0.875771	-1.46125	-83.7235	173.723	113.723
ATOM	1350	CB	ALA	E	63	91.351	143.935	112.025	1.00233.63	A	C	4.025	-7.409	-0.143477	44.181	0.838715	-1.40137	-80.2925	170.293	110.293
ATOM	1351	N	ALA	E	64	91.747	146.857	113.149	1.00231.66	A	N	5.149	-7.013	-0.135808	47.103	0.894185	-1.42007	-81.364	171.364	111.364
ATOM	1352	CA	ALA	E	64	92.346	148.197	112.966	1.00231.66	A	C	4.966	-6.414	-0.124208	48.443	0.919623	-1.43654	-82.3079	172.308	112.308
ATOM	1353	C	ALA	E	64	93.316	148.483	114.116	1.00231.66	A	C	6.116	-5.444	-0.105424	48.729	0.925053	-1.45732	-83.4983	173.498	113.498
ATOM	1354	O	ALA	E	64	94.495	148.842	113.838	1.00231.66	A	O	5.838	-4.265	-0.0825926	49.088	0.931868	-1.4824	-84.935	174.935	114.935
ATOM	1355	CB	ALA	E	64	91.251	149.231	112.922	1.00231.66	A	C	4.922	-7.509	-0.145413	49.477	0.939252	-1.4172	-81.1994	171.199	111.199
ATOM	1356	N	ALA	E	65	92.898	148.215	115.356	1.00226.42	A	N	7.356	-5.862	-0.113519	48.461	0.919965	-1.44802	-82.9656	172.966	112.966
ATOM	1357	CA	ALA	E	65	93.834	148.539	116.46	1.00226.42	A	C	8.46	-4.926	-0.095393	48.785	0.926116	-1.46815	-84.1191	174.119	114.119
ATOM	1358	C	ALA	E	65	95.095	147.678	116.348	1.00226.42	A	C	8.348	-3.665	-0.0709735	47.924	0.909771	-1.49294	-85.5392	175.539	115.539
ATOM	1359	O	ALA	E	65	96.201	148.224	116.506	1.00226.42	A	O	8.506	-2.559	-0.0495556	48.47	0.920136	-1.51699	-86.9172	176.917	116.917
ATOM	1360	CB	ALA	E	65	93.159	148.375	117.795	1.00226.42	A	C	9.795	-5.601	-0.108465	48.621	0.923002	-1.45382	-83.2978	173.298	113.298
ATOM	1361	N	ALA	E	66	94.919	146.399	116.007	1.00224.13	A	N	8.007	-3.841	-0.0743818	46.645	0.885491	-1.48699	-85.1984	175.198	115.198
ATOM	1362	CA	ALA	E	66	96.045	145.444	115.911	1.00224.13	A	C	7.911	-2.715	-0.0525765	45.69	0.867361	-1.51025	-86.5312	176.531	116.531
ATOM	1363	C	ALA	E	66	97.033	145.926	114.847	1.00224.13	A	C	6.847	-1.727	-0.0334437	46.172	0.876512	-1.53266	-87.8149	177.815	117.815
ATOM	1364	O	ALA	E	66	98.233	145.859	115.12	1.00224.13	A	O	7.12	-0.527	-0.0102055	46.105	0.87524	-1.55914	-89.332	179.332	119.332
ATOM	1365	CB	ALA	E	66	95.513	144.073	115.576	1.00224.13	A	C	7.576	-3.247	-0.0628788	44.319	0.841335	-1.4962	-85.7258	175.726	115.726
ATOM	1366	N	ALA	E	67	96.521	146.402	113.706	1.00222.85	A	N	5.706	-2.239	-0.0433587	46.648	0.885548	-1.52187	-87.1969	177.197	117.197
ATOM	1367	CA	ALA	E	67	97.324	146.905	112.566	1.00222.85	A	C	4.566	-1.436	-0.0278084	47.151	0.895097	-1.53974	-88.2205	178.221	118.221
ATOM	1368	C	ALA	E	67	98.12	148.143	112.986	1.00222.85	A	C	4.986	-0.64	-0.0123937	48.389	0.918598	-1.55731	-89.227	179.227	119.227
ATOM	1369	O	ALA	E	67	99.324	148.196	112.671	1.00222.85	A	O	4.671	0.564	0.010922	48.442	0.919604	1.55892	89.3195	180.68	120.68
ATOM	1370	CB	ALA	E	67	96.417	147.207	111.401	1.00222.85	A	C	3.401	-2.343	-0.0453727	47.453	0.90083	-1.52047	-87.1166	177.117	117.117
ATOM	1371	N	ALA	E	68	97.496	149.08	113.713	1.00220.27	A	N	5.713	-1.264	-0.0244776	49.326	0.936386	-1.54466	-88.5026	178.503	118.503
ATOM	1372	CA	ALA	E	68	98.271	150.26	114.176	1.00220.27	A	C	6.176	-0.489	-0.00946959	50.506	0.958787	-1.56092	-89.4341	179.434	119.434
ATOM	1373	C	ALA	E	68	99.364	149.794	115.15	1.00220.27	A	C	7.15	0.604	0.0116966	50.04	0.94994	1.55848	89.2946	180.705	120.705
ATOM	1374	O	ALA	E	68	100.52	150.294	115.067	1.00220.27	A	O	7.067	1.76	0.0340828	50.54	0.959432	1.53529	87.9655	182.035	122.035
ATOM	1375	CB	ALA	E	68	97.365	151.282	114.806	1.00220.27	A	C	6.806	-1.395	-0.0270145	51.528	0.978188	-1.54319	-88.4181	178.418	118.418
ATOM	1376	N	ALA	E	69	99.031	148.823	116.013	1.00220.17	A	N	8.013	0.271	0.00524797	49.069	0.931507	1.56516	89.6772	180.323	120.323
ATOM	1377	CA	ALA	E	69	99.996	148.288	116.997	1.00220.17	A	C	8.997	1.236	0.0239354	48.534	0.921351	1.54482	88.5119	181.488	121.488
ATOM	1378	C	ALA	E	69	101.171	147.678	116.236	1.00220.17	A	C	8.236	2.411	0.0466895	47.924	0.909771	1.51952	87.0622	182.938	122.938
ATOM	1379	O	ALA	E	69	102.312	147.941	116.609	1.00220.17	A	O	8.609	3.552	0.0687852	48.187	0.914764	1.49574	85.6998	184.3	124.3
ATOM	1380	CB	ALA	E	69	99.305	147.239	117.824	1.00220.17	A	C	9.824	0.545	0.010554	47.485	0.901437	1.55909	89.3292	180.671	120.671
ATOM	1381	N	ALA	E	70	100.865	146.935	115.174	1.00218.26	A	N	7.174	2.105	0.0407638	47.181	0.895666	1.52532	87.3941	182.606	122.606
ATOM	1382	CA	ALA	E	70	101.867	146.26	114.326	1.00218.26	A	C	6.326	3.107	0.0601677	46.506	0.882852	1.50275	86.1012	183.899	123.899
ATOM	1383	C	ALA	E	70	102.774	147.304	113.679	1.00218.26	A	C	5.679	4.014	0.0777319	47.55	0.902671	1.48489	85.0782	184.922	124.922
ATOM	1384	O	ALA	E	70	103.975	147.08	113.679	1.00218.26	A	O	5.679	5.215	0.10099	47.326	0.898419	1.45886	83.5864	186.414	126.414
ATOM	1385	CB	ALA	E	70	101.164	145.434	113.277	1.00218.26	A	C	5.277	2.404	0.046554	45.68	0.867172	1.51716	86.927	183.073	123.073
ATOM	1386	N	ALA	E	71	102.219	148.402	113.162	1.00216.78	A	N	5.162	3.459	0.0669843	48.648	0.923515	1.49839	85.8515	184.149	124.149
ATOM	1387	CA	ALA	E	71	103.091	149.427	112.542	1.00216.78	A	C	4.542	4.331	0.0838707	49.673	0.942973	1.48209	84.9173	185.083	125.083
ATOM	1388	C	ALA	E	71	104.011	150.029	113.612	1.00216.78	A	C	5.612	5.251	0.101687	50.275	0.954401	1.46465	83.9184	186.082	126.082
ATOM	1389	O	ALA	E	71	105.204	150.266	113.31	1.00216.78	A	O	5.31	6.444	0.124789	50.512	0.9589	1.44139	82.5853	187.415	127.415
ATOM	1390	CB	ALA	E	71	102.276	150.476	111.835	1.00216.78	A	C	3.835	3.516	0.0680881	50.722	0.962887	1.5002	85.9552	184.045	124.045
ATOM	1391	N	ALA	E	72	103.485	150.258	114.821	1.00214.07	A	N	6.821	4.725	0.0915006	50.504	0.958749	1.47565	84.5483	185.452	125.452
ATOM	1392	CA	ALA	E	72	104.326	150.818	115.908	1.00214.07	A	C	7.908	5.566	0.107787	51.064	0.969379	1.46006	83.6553	186.345	126.345
ATOM	1393	C	ALA	E	72	105.464	149.84	116.215	1.00214.07	A	C	8.215	6.704	0.129824	50.086	0.950813	1.4351	82.2249	187.775	127.775
ATOM	1394	O	ALA	E	72	106.657	150.261	116.316	1.00214.07	A	O	8.316	7.897	0.152927	50.507	0.958806	1.41263	80.9378	189.062	129.062
ATOM	1395	CB	ALA	E	72	103.468	151.021	117.128	1.00214.07	A	C	9.128	4.708	0.0911714	51.267	0.973233	1.47739	84.6482	185.352	125.352
ATOM	1396	N	ALA	E	73	105.113	148.555	116.282	1.00212.41	A	N	8.282	6.353	0.123027	48.801	0.926419	1.43877	82.4355	187.565	127.565
ATOM	1397	CA	ALA	E	73	106.121	147.517	116.572	1.00212.41	A	C	8.572	7.361	0.142547	47.763	0.906715	1.41486	81.0655	188.935	128.935
ATOM	1398	C	ALA	E	73	107.15	147.534	115.446	1.00212.41	A	C	7.446	8.39	0.162474	47.78	0.907037	1.39355	79.8445	190.155	130.155
ATOM	1399	O	ALA	E	73	108.321	147.563	115.756	1.00212.41	A	O	7.756	9.561	0.185151	47.809	0.907588	1.36955	78.4697	191.53	131.53
ATOM	1400	CB	ALA	E	73	105.463	146.163	116.709	1.00212.41	A	C	8.709	6.703	0.129805	46.409	0.881011	1.42451	81.6185	188.381	128.381
ATOM	1401	N	ALA	E	74	106.71	147.639	114.197	1.00210.94	A	N	6.197	7.95	0.153953	47.885	0.909031	1.40303	80.3876	189.612	129.612
ATOM	1402	CA	ALA	E	74	107.655	147.63	113.068	1.00210.94	A	C	5.068	8.895	0.172254	47.876	0.90886	1.38349	79.2682	190.732	130.732
ATOM	1403	C	ALA	E	74	108.618	148.799	113.233	1.00210.94	A	C	5.233	9.858	0.190902	49.045	0.931052	1.36856	78.4127	191.587	131.587
ATOM	1404	O	ALA	E	74	109.799	148.533	113.235	1.00210.94	A	O	5.235	11.039	0.213773	48.779	0.926002	1.34392	77.0007	192.999	132.999
ATOM	1405	CB	ALA	E	74	106.901	147.743	111.768	1.00210.94	A	C	3.768	8.141	0.157652	47.989	0.911005	1.39944	80.182	189.818	129.818
ATOM	1406	N	ALA	E	75	108.137	150.003	113.541	1.00205.89	A	N	5.541	9.377	0.181588	50.249	0.953908	1.38269	79.222	190.778	130.778
ATOM	1407	CA	ALA	E	75	109.109	151.119	113.656	1.00205.89	A	C	5.656	10.349	0.200411	51.365	0.975093	1.36809	78.3858	191.614	131.614
ATOM	1408	C	ALA	E	75	110.113	150.886	114.795	1.00205.89	A	C	6.795	11.353	0.219853	51.132	0.97067	1.34806	77.238	192.762	132.762
ATOM	1409	O	ALA	E	75	111.336	151.04	114.526	1.00205.89	A	O	6.526	12.576	0.243537	51.286	0.973594	1.32568	75.9561	194.044	134.044
ATOM	1410	CB	ALA	E	75	108.387	152.431	113.817	1.00205.89	A	C	5.817	9.627	0.186429	52.677	1	1.38648	79.4396	190.56	130.56
ATOM	1411	N	ALA	E	76	109.65	150.463	115.984	1.00201.33	A	N	7.984	10.89	0.210887	50.709	0.96264	1.35513	77.6433	192.357	132.357
ATOM	1412	CA	ALA	E	76	110.614	150.276	117.103	1.00201.33	A	C	9.103	11.854	0.229555	50.522	0.95909	1.33587	76.5397	193.46	133.46
ATOM	1413	C	ALA	E	76	111.62	149.173	116.747	1.00201.33	A	C	8.747	12.86	0.249037	49.419	0.938151	1.31133	75.1334	194.867	134.867
ATOM	1414	O	ALA	E	76	112.892	149.35	116.873	1.00201.33	A	O	8.873	14.132	0.273669	49.596	0.941511	1.28792	73.7924	196.208	136.208
ATOM	1415	CB	ALA	E	76	109.86	149.923	118.362	1.00201.33	A	C	10.362	11.1	0.214954	50.169	0.952389	1.34882	77.2815	192.719	132.719
ATOM	1416	N	ALA	E	77	111.061	148.107	116.184	1.00198.42	A	N	8.184	12.301	0.238211	48.353	0.917915	1.31688	75.4519	194.548	134.548
ATOM	1417	CA	ALA	E	77	111.864	146.93	115.822	1.00198.42	A	C	7.822	13.104	0.253762	47.176	0.895571	1.29468	74.1798	195.82	135.82
ATOM	1418	C	ALA	E	77	112.888	147.384	114.796	1.00198.42	A	C	6.796	14.128	0.273592	47.63	0.90419	1.27697	73.1651	196.835	136.835
ATOM	1419	O	ALA	E	77	114.003	147.117	115.051	1.00198.42	A	O	7.051	15.243	0.295184	47.363	0.899121	1.25358	71.8249	198.175	138.175
ATOM	1420	CB	ALA	E	77	110.989	145.827	115.277	1.00198.42	A	C	7.277	12.229	0.236817	46.073	0.874632	1.30637	74.8497	195.15	135.15
ATOM	1421	N	ALA	E	78	112.492	148.175	113.798	1.00194.22	A	N	5.798	13.732	0.265923	48.421	0.919206	1.28919	73.865	196.135	136.135
ATOM	1422	CA	ALA	E	78	113.339	148.676	112.692	1.00194.22	A	C	4.692	14.579	0.282325	48.922	0.928717	1.27568	73.091	196.909	136.909
ATOM	1423	C	ALA	E	78	114.477	149.559	113.208	1.00194.22	A	C	5.208	15.717	0.304363	49.805	0.945479	1.25936	72.1559	197.844	137.844
ATOM	1424	O	ALA	E	78	115.576	149.408	112.684	1.00194.22	A	O	4.684	16.816	0.325645	49.654	0.942613	1.23816	70.9415	199.059	139.059
ATOM	1425	CB	ALA	E	78	112.483	149.422	111.701	1.00194.22	A	C	3.701	13.723	0.265749	49.668	0.942878	1.29607	74.2596	195.74	135.74
ATOM	1426	N	ALA	E	79	114.238	150.45	114.181	1.00190.64	A	N	6.181	15.478	0.299735	50.696	0.962393	1.26887	72.7009	197.299	137.299
ATOM	1427	CA	ALA	E	79	115.384	151.263	114.665	1.00190.64	A	C	6.665	16.624	0.321927	51.509	0.977827	1.25275	71.7771	198.223	138.223
ATOM	1428	C	ALA	E	79	116.406	150.311	115.292	1.00190.64	A	C	7.292	17.646	0.341718	50.557	0.959755	1.22874	70.4018	199.598	139.598
ATOM	1429	O	ALA	E	79	117.652	150.247	114.868	1.00190.64	A	O	6.868	18.892	0.365848	50.493	0.95854	1.20619	69.1096	200.89	140.89
ATOM	1430	CB	ALA	E	79	114.889	152.24	115.698	1.00190.64	A	C	7.698	16.129	0.312341	52.486	0.996374	1.26702	72.5949	197.405	137.405
ATOM	1431	N	ALA	E	80	115.851	149.428	116.125	1.00183.36	A	N	8.125	17.091	0.330971	49.674	0.942992	1.23325	70.66	199.34	139.34
ATOM	1432	CA	ALA	E	80	116.709	148.431	116.792	1.00183.36	A	C	8.792	17.949	0.347586	48.677	0.924066	1.21102	69.3863	200.614	140.614
ATOM	1433	C	ALA	E	80	117.399	147.558	115.737	1.00183.36	A	C	7.737	18.639	0.360948	47.804	0.907493	1.19224	68.3102	201.69	141.69
ATOM	1434	O	ALA	E	80	118.573	147.315	115.901	1.00183.36	A	O	7.901	19.813	0.383683	47.561	0.90288	1.16896	66.9767	203.023	143.023
ATOM	1435	CB	ALA	E	80	115.853	147.609	117.72	1.00183.36	A	C	9.72	17.093	0.33101	47.855	0.908461	1.22138	69.9801	200.02	140.02
ATOM	1436	N	ALA	E	81	116.67	147.163	114.689	1.00183.45	A	N	6.689	17.91	0.346831	47.409	0.899994	1.20297	68.9248	201.075	141.075
ATOM	1437	CA	ALA	E	81	117.058	146.273	113.578	1.00183.45	A	C	5.578	18.298	0.354345	46.519	0.883099	1.18921	68.1368	201.863	141.863
ATOM	1438	C	ALA	E	81	118.191	146.892	112.776	1.00183.45	A	C	4.776	19.431	0.376285	47.138	0.89485	1.17274	67.1932	202.807	142.807
ATOM	1439	O	ALA	E	81	119.084	146.166	112.443	1.00183.45	A	O	4.443	20.324	0.393578	46.412	0.881068	1.15068	65.9294	204.071	144.071
ATOM	1440	CB	ALA	E	81	115.867	146.013	112.687	1.00183.45	A	C	4.687	17.107	0.331281	46.259	0.878163	1.21006	69.3314	200.669	140.669
ATOM	1441	N	ALA	E	82	118.157	148.191	112.483	1.00180.03	A	N	4.483	19.397	0.375627	48.437	0.919509	1.18298	67.7796	202.22	142.22
ATOM	1442	CA	ALA	E	82	119.291	148.757	111.723	1.00180.03	A	C	3.723	20.531	0.397587	49.003	0.930254	1.1669	66.8583	203.142	143.142
ATOM	1443	C	ALA	E	82	120.533	148.597	112.6	1.00180.03	A	C	4.6	21.773	0.421639	48.843	0.927217	1.14401	65.547	204.453	144.453
ATOM	1444	O	ALA	E	82	121.532	147.933	112.123	1.00180.03	A	O	4.123	22.772	0.440985	48.179	0.914612	1.12153	64.2587	205.741	145.741
ATOM	1445	CB	ALA	E	82	119.019	150.206	111.408	1.00180.03	A	C	3.408	20.259	0.39232	50.452	0.957761	1.18202	67.7249	202.275	142.275
ATOM	1446	N	ALA	E	83	120.392	148.974	113.883	1.00176.59	A	N	5.883	21.632	0.418908	49.22	0.934374	1.14933	65.8519	204.148	144.148
ATOM	1447	CA	ALA	E	83	121.588	148.849	114.747	1.00176.59	A	C	6.747	22.828	0.442069	49.095	0.932001	1.1279	64.624	205.376	145.376
ATOM	1448	C	ALA	E	83	122.035	147.383	114.833	1.00176.59	A	C	6.833	23.275	0.450725	47.629	0.904171	1.10835	63.5039	206.496	146.496
ATOM	1449	O	ALA	E	83	123.246	147.087	114.601	1.00176.59	A	O	6.601	24.486	0.474176	47.333	0.898552	1.08523	62.1788	207.821	147.821
ATOM	1450	CB	ALA	E	83	121.261	149.381	116.117	1.00176.59	A	C	8.117	22.501	0.435737	49.627	0.9421	1.13758	65.1787	204.821	144.821
ATOM	1451	N	ALA	E	84	121.054	146.499	115.014	1.00170.25	A	N	7.014	22.294	0.431728	46.745	0.887389	1.11799	64.0564	205.944	145.944
ATOM	1452	CA	ALA	E	84	121.26	145.053	115.233	1.00170.25	A	C	7.233	22.5	0.435717	45.299	0.859939	1.10182	63.1294	206.871	146.871
ATOM	1453	C	ALA	E	84	121.876	144.399	114	1.00170.25	A	C	6	23.116	0.447646	44.645	0.847524	1.08486	62.1578	207.842	147.842
ATOM	1454	O	ALA	E	84	122.758	143.577	114.156	1.00170.25	A	O	6.156	23.998	0.464726	43.823	0.831919	1.06136	60.8114	209.189	149.189
ATOM	1455	CB	ALA	E	84	119.947	144.419	115.604	1.00170.25	A	C	7.604	21.187	0.410291	44.665	0.847903	1.12012	64.1782	205.822	145.822
ATOM	1456	N	ALA	E	85	121.401	144.772	112.818	1.00171.34	A	N	4.818	22.641	0.438448	45.018	0.854604	1.09677	62.8403	207.16	147.16
ATOM	1457	CA	ALA	E	85	121.877	144.164	111.564	1.00171.34	A	C	3.564	23.117	0.447666	44.41	0.843062	1.08266	62.0317	207.968	147.968
ATOM	1458	C	ALA	E	85	123.346	144.533	111.435	1.00171.34	A	C	3.435	24.586	0.476113	44.779	0.850067	1.06024	60.7473	209.253	149.253
ATOM	1459	O	ALA	E	85	124.138	143.628	111.186	1.00171.34	A	O	3.186	25.378	0.49145	43.874	0.832887	1.03772	59.457	210.543	150.543
ATOM	1460	CB	ALA	E	85	121.043	144.645	110.401	1.00171.34	A	C	2.401	22.283	0.431515	44.891	0.852194	1.10208	63.1443	206.856	146.856
ATOM	1461	N	ALA	E	86	123.689	145.796	111.718	1.00174.18	A	N	3.718	24.929	0.482755	46.042	0.874044	1.06617	61.0871	208.913	148.913
ATOM	1462	CA	ALA	E	86	125.121	146.148	111.612	1.00174.18	A	C	3.612	26.361	0.510486	46.394	0.880726	1.0455	59.9026	210.097	150.097
ATOM	1463	C	ALA	E	86	125.919	145.3	112.613	1.00174.18	A	C	4.613	27.159	0.52594	45.546	0.864628	1.02431	58.6885	211.312	151.312
ATOM	1464	O	ALA	E	86	126.92	144.657	112.198	1.00174.18	A	O	4.198	28.16	0.545324	44.903	0.852421	1.00167	57.3915	212.608	152.608
ATOM	1465	CB	ALA	E	86	125.29	147.621	111.877	1.00174.18	A	C	3.877	26.53	0.513759	47.867	0.908689	1.05622	60.5168	209.483	149.483
ATOM	1466	N	ALA	E	87	125.415	145.181	113.846	1.00171.67	A	N	5.846	26.655	0.51618	45.427	0.862369	1.03144	59.0969	210.903	150.903
ATOM	1467	CA	ALA	E	87	126.14	144.399	114.877	1.00171.67	A	C	6.877	27.38	0.530219	44.645	0.847524	1.01176	57.9695	212.031	152.031
ATOM	1468	C	ALA	E	87	126.293	142.93	114.459	1.00171.67	A	C	6.459	27.533	0.533182	43.176	0.819637	0.994062	56.9556	213.044	153.044
ATOM	1469	O	ALA	E	87	127.401	142.392	114.668	1.00171.67	A	O	6.668	28.641	0.554639	42.638	0.809423	0.970054	55.58	214.42	154.42
ATOM	1470	CB	ALA	E	87	125.452	144.522	116.215	1.00171.67	A	C	8.215	26.692	0.516896	44.768	0.849859	1.02436	58.6914	211.309	151.309
ATOM	1471	N	ALA	E	88	125.235	142.324	113.901	1.00167.61	A	N	5.901	26.475	0.512694	42.57	0.808133	1.00545	57.6082	212.392	152.392
ATOM	1472	CA	ALA	E	88	125.204	140.907	113.453	1.00167.61	A	C	5.453	26.444	0.512094	41.153	0.781233	0.990568	56.7554	213.245	153.245
ATOM	1473	C	ALA	E	88	126.154	140.675	112.276	1.00167.61	A	C	4.276	27.394	0.530491	40.921	0.776829	0.971644	55.6711	214.329	154.329
ATOM	1474	O	ALA	E	88	126.794	139.616	112.218	1.00167.61	A	O	4.218	28.034	0.542884	39.862	0.756725	0.948479	54.3439	215.656	155.656
ATOM	1475	CB	ALA	E	88	123.81	140.503	113.088	1.00167.61	A	C	5.088	25.05	0.485098	40.749	0.773563	1.01069	57.9083	212.092	152.092
ATOM	1476	N	ALA	E	89	126.213	141.631	111.349	1.00178.96	A	N	3.349	27.453	0.531633	41.877	0.794977	0.98136	56.2278	213.772	153.772
ATOM	1477	CA	ALA	E	89	127.153	141.513	110.219	1.00178.96	A	C	2.219	28.393	0.549836	41.759	0.792737	0.964384	55.2551	214.745	154.745
ATOM	1478	C	ALA	E	89	128.562	141.545	110.811	1.00178.96	A	C	2.811	29.802	0.577122	41.791	0.793344	0.941881	53.9658	216.034	156.034
ATOM	1479	O	ALA	E	89	129.377	140.697	110.438	1.00178.96	A	O	2.438	30.617	0.592905	40.943	0.777246	0.919136	52.6626	217.337	157.337
ATOM	1480	CB	ALA	E	89	126.925	142.634	109.234	1.00178.96	A	C	1.234	28.165	0.545421	42.88	0.814018	0.980465	56.1765	213.824	153.824
ATOM	1481	N	ALA	E	90	128.809	142.435	111.773	1.00179.00	A	N	3.773	30.049	0.581905	42.681	0.81024	0.947967	54.3145	215.685	155.685
ATOM	1482	CA	ALA	E	90	130.159	142.457	112.367	1.00179.00	A	C	4.367	31.399	0.608048	42.703	0.810657	0.927252	53.1276	216.872	156.872
ATOM	1483	C	ALA	E	90	130.44	141.104	113.03	1.00179.00	A	C	5.03	31.68	0.61349	41.35	0.784973	0.907411	51.9908	218.009	158.009
ATOM	1484	O	ALA	E	90	131.516	140.535	112.76	1.00179.00	A	O	4.76	32.756	0.634327	40.781	0.774171	0.88436	50.6701	219.33	159.33
ATOM	1485	CB	ALA	E	90	130.246	143.583	113.361	1.00179.00	A	C	5.361	31.486	0.609733	43.829	0.832033	0.938379	53.7652	216.235	156.235
ATOM	1486	N	ALA	E	91	129.468	140.549	113.764	1.00183.72	A	N	5.764	30.708	0.594667	40.795	0.774437	0.915956	52.4804	217.52	157.52
ATOM	1487	CA	ALA	E	91	129.735	139.269	114.455	1.00183.72	A	C	6.455	30.975	0.599837	39.515	0.750138	0.896277	51.3529	218.647	158.647
ATOM	1488	C	ALA	E	91	130.052	138.193	113.418	1.00183.72	A	C	5.418	31.292	0.605976	38.439	0.729711	0.877772	50.2927	219.707	159.707
ATOM	1489	O	ALA	E	91	131.116	137.576	113.543	1.00183.72	A	O	5.543	32.356	0.626581	37.822	0.717998	0.853284	48.8895	221.11	161.11
ATOM	1490	CB	ALA	E	91	128.557	138.88	115.305	1.00183.72	A	C	7.305	29.797	0.577025	39.126	0.742753	0.910317	52.1573	217.843	157.843
ATOM	1491	N	ALA	E	92	129.256	138.095	112.347	1.00187.35	A	N	4.347	30.496	0.590561	38.341	0.727851	0.889157	50.9449	219.055	159.055
ATOM	1492	CA	ALA	E	92	129.492	137.032	111.338	1.00187.35	A	C	3.338	30.732	0.595132	37.278	0.707671	0.871567	49.9371	220.063	160.063
ATOM	1493	C	ALA	E	92	130.855	137.225	110.677	1.00187.35	A	C	2.677	32.095	0.621526	37.471	0.711335	0.852677	48.8548	221.145	161.145
ATOM	1494	O	ALA	E	92	131.603	136.242	110.603	1.00187.35	A	O	2.603	32.843	0.636012	36.488	0.692674	0.828018	47.4419	222.558	162.558
ATOM	1495	CB	ALA	E	92	128.397	137.014	110.296	1.00187.35	A	C	2.296	29.637	0.573927	37.26	0.70733	0.889143	50.9442	219.056	159.056
ATOM	1496	N	ALA	E	93	131.187	138.463	110.299	1.00191.39	A	N	2.299	32.427	0.627956	38.709	0.734837	0.863666	49.4844	220.516	160.516
ATOM	1497	CA	ALA	E	93	132.457	138.718	109.587	1.00191.39	A	C	1.587	33.697	0.652549	38.964	0.739678	0.847899	48.581	221.419	161.419
ATOM	1498	C	ALA	E	93	133.63	138.337	110.494	1.00191.39	A	C	2.494	34.87	0.675265	38.583	0.732445	0.825995	47.326	222.674	162.674
ATOM	1499	O	ALA	E	93	134.529	137.57	110.041	1.00191.39	A	O	2.041	35.769	0.692674	37.816	0.717884	0.803269	46.0239	223.976	163.976
ATOM	1500	CB	ALA	E	93	132.506	140.17	109.183	1.00191.39	A	C	1.183	33.746	0.653498	40.416	0.767242	0.865287	49.5773	220.423	160.423
ATOM	1501	N	ALA	E	94	133.552	138.755	111.761	1.00191.95	A	N	3.761	34.792	0.673754	39.001	0.74038	0.832477	47.6974	222.303	162.303
ATOM	1502	CA	ALA	E	94	134.648	138.496	112.717	1.00191.95	A	C	4.717	35.888	0.694979	38.742	0.735463	0.813693	46.6212	223.379	163.379
ATOM	1503	C	ALA	E	94	134.793	136.985	112.905	1.00191.95	A	C	4.905	36.033	0.697787	37.231	0.706779	0.7918	45.3668	224.633	164.633
ATOM	1504	O	ALA	E	94	135.94	136.462	112.829	1.00191.95	A	O	4.829	37.18	0.719998	36.708	0.696851	0.769062	44.064	225.936	165.936
ATOM	1505	CB	ALA	E	94	134.339	139.193	114.015	1.00191.95	A	C	6.015	35.579	0.688995	39.439	0.748695	0.826899	47.3778	222.622	162.622
ATOM	1506	N	ALA	E	95	133.649	136.308	113.03	1.00196.33	A	N	5.03	34.889	0.675633	36.554	0.693927	0.798755	45.7653	224.235	164.235
ATOM	1507	CA	ALA	E	95	133.618	134.849	113.262	1.00196.33	A	C	5.262	34.858	0.675032	35.095	0.66623	0.778835	44.624	225.376	165.376
ATOM	1508	C	ALA	E	95	134.294	134.16	112.089	1.00196.33	A	C	4.089	35.534	0.688123	34.406	0.65315	0.75933	43.5064	226.494	166.494
ATOM	1509	O	ALA	E	95	135.255	133.438	112.315	1.00196.33	A	O	4.315	36.495	0.706733	33.684	0.639444	0.735454	42.1384	227.862	167.862
ATOM	1510	CB	ALA	E	95	132.18	134.42	113.308	1.00196.33	A	C	5.308	33.42	0.647185	34.666	0.658086	0.793749	45.4785	224.522	164.522
ATOM	1511	N	ALA	E	96	133.924	134.553	110.88	1.00201.38	A	N	2.88	35.164	0.680958	34.799	0.660611	0.770233	44.1311	225.869	165.869
ATOM	1512	CA	ALA	E	96	134.505	133.896	109.699	1.00201.38	A	C	1.699	35.745	0.692209	34.142	0.648139	0.75253	43.1168	226.883	166.883
ATOM	1513	C	ALA	E	96	136.016	134.118	109.666	1.00201.38	A	C	1.666	37.256	0.72147	34.364	0.652353	0.73513	42.1199	227.88	167.88
ATOM	1514	O	ALA	E	96	136.738	133.126	109.549	1.00201.38	A	O	1.549	37.978	0.735452	33.372	0.633521	0.711078	40.7417	229.258	169.258
ATOM	1515	CB	ALA	E	96	133.856	134.48	108.473	1.00201.38	A	C	0.473	35.096	0.679641	34.726	0.659225	0.77015	44.1264	225.874	165.874
ATOM	1516	N	ALA	E	97	136.49	135.346	109.879	1.00206.61	A	N	1.879	37.73	0.730649	35.592	0.675665	0.74632	42.761	227.239	167.239
ATOM	1517	CA	ALA	E	97	137.956	135.53	109.745	1.00206.61	A	C	1.745	39.196	0.759039	35.776	0.679158	0.729913	41.8209	228.179	168.179
ATOM	1518	C	ALA	E	97	138.718	134.719	110.8	1.00206.61	A	C	2.8	39.958	0.773795	34.965	0.663762	0.709006	40.623	229.377	169.377
ATOM	1519	O	ALA	E	97	139.676	133.905	110.444	1.00206.61	A	O	2.444	40.916	0.792347	34.151	0.64831	0.685749	39.2905	230.709	170.709
ATOM	1520	CB	ALA	E	97	138.28	136.999	109.856	1.00206.61	A	C	1.856	39.52	0.765313	37.245	0.707045	0.745844	42.7337	227.266	167.266
ATOM	1521	N	ALA	E	98	138.237	134.809	112.044	1.00210.33	A	N	4.044	39.477	0.76448	35.055	0.665471	0.716269	41.0392	228.961	168.961
ATOM	1522	CA	ALA	E	98	138.974	134.111	113.119	1.00210.33	A	C	5.119	40.214	0.778752	34.357	0.65222	0.697204	39.9468	230.053	170.053
ATOM	1523	C	ALA	E	98	138.931	132.599	112.852	1.00210.33	A	C	4.852	40.171	0.77792	32.845	0.623517	0.675666	38.7128	231.287	171.287
ATOM	1524	O	ALA	E	98	139.987	131.931	112.938	1.00210.33	A	O	4.938	41.227	0.798369	32.177	0.610836	0.653098	37.4198	232.58	172.58
ATOM	1525	CB	ALA	E	98	138.401	134.493	114.459	1.00210.33	A	C	6.459	39.641	0.767656	34.739	0.659472	0.709737	40.6649	229.335	169.335
ATOM	1526	N	ALA	E	99	137.761	132.106	112.44	1.00213.21	A	N	4.44	39.001	0.755262	32.352	0.614158	0.682721	39.117	230.883	170.883
ATOM	1527	CA	ALA	E	99	137.562	130.668	112.197	1.00213.21	A	C	4.197	38.802	0.751409	30.914	0.58686	0.663055	37.9903	232.01	172.01
ATOM	1528	C	ALA	E	99	138.476	130.204	111.079	1.00213.21	A	C	3.079	39.716	0.769109	30.45	0.578051	0.644515	36.928	233.072	173.072
ATOM	1529	O	ALA	E	99	139.077	129.199	111.284	1.00213.21	A	O	3.284	40.317	0.780747	29.445	0.558973	0.621348	35.6006	234.399	174.399
ATOM	1530	CB	ALA	E	99	136.126	130.378	111.868	1.00213.21	A	C	3.868	37.366	0.7236	30.624	0.581354	0.676822	38.7791	231.221	171.221
ATOM	1531	N	ALA	E	100	138.614	130.948	109.986	1.00212.73	A	N	1.986	39.854	0.771781	31.194	0.592175	0.654471	37.4984	232.502	172.502
ATOM	1532	CA	ALA	E	100	139.467	130.423	108.898	1.00212.73	A	C	0.898	40.707	0.7883	30.669	0.582209	0.636141	36.4482	233.552	173.552
ATOM	1533	C	ALA	E	100	140.89	130.274	109.42	1.00212.73	A	C	1.42	42.13	0.815856	30.52	0.57938	0.617505	35.3805	234.62	174.62
ATOM	1534	O	ALA	E	100	141.447	129.141	109.29	1.00212.73	A	O	1.29	42.687	0.826643	29.387	0.557872	0.593656	34.014	235.986	175.986
ATOM	1535	CB	ALA	E	100	139.42	131.327	107.693	1.00212.73	A	C	-0.307	40.66	0.787389	31.573	0.59937	0.650638	37.2788	232.721	172.721
ATOM	1536	N	ALA	E	101	141.382	131.297	110.129	1.00216.36	A	N	2.129	42.622	0.825384	31.543	0.5988	0.627623	35.9602	234.04	174.04
ATOM	1537	CA	ALA	E	101	142.788	131.136	110.57	1.00216.36	A	C	2.57	44.028	0.852611	31.382	0.595744	0.609872	34.9431	235.057	175.057
ATOM	1538	C	ALA	E	101	142.93	129.951	111.54	1.00216.36	A	C	3.54	44.17	0.855361	30.197	0.573248	0.590433	33.8293	236.171	176.171
ATOM	1539	O	ALA	E	101	143.809	129.024	111.292	1.00216.36	A	O	3.292	45.049	0.872383	29.27	0.55565	0.567135	32.4944	237.506	177.506
ATOM	1540	CB	ALA	E	101	143.267	132.422	111.191	1.00216.36	A	C	3.191	44.507	0.861887	32.668	0.620157	0.623716	35.7363	234.264	174.264
ATOM	1541	N	ALA	E	102	142	129.881	112.501	1.00216.89	A	N	4.501	43.24	0.837352	30.127	0.571919	0.599232	34.3335	235.667	175.667
ATOM	1542	CA	ALA	E	102	142.081	128.849	113.559	1.00216.89	A	C	5.559	43.321	0.83892	29.095	0.552328	0.582244	33.3601	236.64	176.64
ATOM	1543	C	ALA	E	102	141.961	127.475	112.913	1.00216.89	A	C	4.913	43.201	0.836596	27.721	0.526245	0.561493	32.1712	237.829	177.829
ATOM	1544	O	ALA	E	102	142.789	126.6	113.216	1.00216.89	A	O	5.216	44.029	0.852631	26.846	0.509634	0.538741	30.8676	239.132	179.132
ATOM	1545	CB	ALA	E	102	140.998	129.063	114.585	1.00216.89	A	C	6.585	42.238	0.817948	29.309	0.556391	0.597332	34.2246	235.775	175.775
ATOM	1546	N	ALA	E	103	141.031	127.36	111.967	1.00219.66	A	N	3.967	42.271	0.818587	27.606	0.524062	0.569457	32.6275	237.373	177.373
ATOM	1547	CA	ALA	E	103	140.746	126.067	111.324	1.00219.66	A	C	3.324	41.986	0.813068	26.313	0.499516	0.550911	31.5649	238.435	178.435
ATOM	1548	C	ALA	E	103	141.994	125.613	110.608	1.00219.66	A	C	2.608	43.234	0.837235	25.859	0.490897	0.530308	30.3844	239.616	179.616
ATOM	1549	O	ALA	E	103	142.423	124.564	110.998	1.00219.66	A	O	2.998	43.663	0.845543	24.81	0.470984	0.508216	29.1186	240.881	180.881
ATOM	1550	CB	ALA	E	103	139.601	126.164	110.354	1.00219.66	A	C	2.354	40.841	0.790894	26.41	0.501357	0.564982	32.3711	237.629	177.629
ATOM	1551	N	ALA	E	104	142.65	126.47	109.819	1.00220.78	A	N	1.819	43.89	0.849939	26.716	0.507166	0.537996	30.8249	239.175	179.175
ATOM	1552	CA	ALA	E	104	143.826	125.943	109.085	1.00220.78	A	C	1.085	45.066	0.872712	26.189	0.497162	0.517823	29.6691	240.331	180.331
ATOM	1553	C	ALA	E	104	144.907	125.441	110.059	1.00220.78	A	C	2.059	46.147	0.893646	25.687	0.487632	0.499509	28.6198	241.38	181.38
ATOM	1554	O	ALA	E	104	145.259	124.208	109.979	1.00220.78	A	O	1.979	46.499	0.900463	24.454	0.464225	0.476003	27.273	242.727	182.727
ATOM	1555	CB	ALA	E	104	144.348	126.989	108.124	1.00220.78	A	C	0.124	45.588	0.882821	27.235	0.517019	0.529797	30.3551	239.645	179.645
ATOM	1556	N	ALA	E	105	145.231	126.245	111.08	1.00222.31	A	N	3.08	46.471	0.899921	26.491	0.502895	0.509591	29.1974	240.803	180.803
ATOM	1557	CA	ALA	E	105	146.337	125.76	111.941	1.00222.31	A	C	3.941	47.577	0.921339	26.006	0.493688	0.491905	28.1841	241.816	181.816
ATOM	1558	C	ALA	E	105	145.951	124.483	112.699	1.00222.31	A	C	4.699	47.191	0.913864	24.729	0.469446	0.474542	27.1893	242.811	182.811
ATOM	1559	O	ALA	E	105	146.699	123.42	112.623	1.00222.31	A	O	4.623	47.939	0.928349	23.666	0.449266	0.450718	25.8243	244.176	184.176
ATOM	1560	CB	ALA	E	105	146.723	126.848	112.905	1.00222.31	A	C	4.905	47.963	0.928813	27.094	0.514342	0.505727	28.976	241.024	181.024
ATOM	1561	N	ALA	E	106	144.759	124.526	113.295	1.00222.91	A	N	5.295	45.999	0.89078	24.772	0.470262	0.485735	27.8305	242.169	182.169
ATOM	1562	CA	ALA	E	106	144.315	123.402	114.145	1.00222.91	A	C	6.145	45.555	0.882182	23.648	0.448925	0.470726	26.9706	243.029	183.029
ATOM	1563	C	ALA	E	106	144.157	122.152	113.282	1.00222.91	A	C	5.282	45.397	0.879122	22.398	0.425195	0.450489	25.8111	244.189	184.189
ATOM	1564	O	ALA	E	106	144.638	121.089	113.693	1.00222.91	A	O	5.693	45.878	0.888437	21.335	0.405015	0.427728	24.507	245.493	185.493
ATOM	1565	CB	ALA	E	106	143.049	123.771	114.873	1.00222.91	A	C	6.873	44.289	0.857666	24.017	0.45593	0.488602	27.9948	242.005	182.005
ATOM	1566	N	ALA	E	107	143.607	122.323	112.083	1.00223.60	A	N	4.083	44.847	0.868472	22.569	0.428441	0.458296	26.2584	243.742	183.742
ATOM	1567	CA	ALA	E	107	143.344	121.159	111.227	1.00223.60	A	C	3.227	44.584	0.863378	21.405	0.406344	0.439889	25.2038	244.796	184.796
ATOM	1568	C	ALA	E	107	144.664	120.498	110.916	1.00223.60	A	C	2.916	45.904	0.888941	20.744	0.393796	0.417013	23.8931	246.107	186.107
ATOM	1569	O	ALA	E	107	144.743	119.327	111.229	1.00223.60	A	O	3.229	45.983	0.89047	19.573	0.371566	0.395305	22.6493	247.351	187.351
ATOM	1570	CB	ALA	E	107	142.703	121.567	109.94	1.00223.60	A	C	1.94	43.943	0.850965	21.813	0.41409	0.45288	25.9481	244.052	184.052
ATOM	1571	N	ALA	E	108	145.684	121.268	110.513	1.00227.74	A	N	2.513	46.924	0.908693	21.514	0.408414	0.422398	24.2016	245.798	185.798
ATOM	1572	CA	ALA	E	108	146.945	120.585	110.121	1.00227.74	A	C	2.121	48.185	0.933113	20.831	0.395448	0.400849	22.967	247.033	187.033
ATOM	1573	C	ALA	E	108	147.522	119.795	111.305	1.00227.74	A	C	3.305	48.762	0.944286	20.041	0.380451	0.383002	21.9444	248.056	188.056
ATOM	1574	O	ALA	E	108	147.712	118.514	111.168	1.00227.74	A	O	3.168	48.952	0.947966	18.76	0.356133	0.359368	20.5902	249.41	189.41
ATOM	1575	CB	ALA	E	108	147.936	121.607	109.609	1.00227.74	A	C	1.609	49.176	0.952303	21.853	0.414849	0.410837	23.5392	246.461	186.461
ATOM	1576	N	ALA	E	109	147.587	120.456	112.468	1.00229.17	A	N	4.468	48.827	0.945545	20.702	0.392999	0.393909	22.5693	247.431	187.431
ATOM	1577	CA	ALA	E	109	148.238	119.731	113.582	1.00229.17	A	C	5.582	49.478	0.958152	19.977	0.379236	0.37688	21.5936	248.406	188.406
ATOM	1578	C	ALA	E	109	147.438	118.483	113.979	1.00229.17	A	C	5.979	48.678	0.94266	18.729	0.355544	0.360673	20.665	249.335	189.335
ATOM	1579	O	ALA	E	109	147.978	117.317	113.973	1.00229.17	A	O	5.973	49.218	0.953117	17.563	0.333409	0.336505	19.2803	250.72	190.72
ATOM	1580	CB	ALA	E	109	148.348	120.687	114.741	1.00229.17	A	C	6.741	49.588	0.960282	20.933	0.397384	0.392363	22.4808	247.519	187.519
ATOM	1581	N	ALA	E	110	146.139	118.694	114.137	1.00229.68	A	N	6.137	47.379	0.917504	18.94	0.35955	0.373485	21.3991	248.601	188.601
ATOM	1582	CA	ALA	E	110	145.29	117.611	114.647	1.00229.68	A	C	6.647	46.53	0.901063	17.857	0.33899	0.359833	20.6169	249.383	189.383
ATOM	1583	C	ALA	E	110	145.292	116.476	113.636	1.00229.68	A	C	5.636	46.532	0.901102	16.722	0.317444	0.338708	19.4066	250.593	190.593
ATOM	1584	O	ALA	E	110	145.514	115.354	114.056	1.00229.68	A	O	6.056	46.754	0.905401	15.6	0.296144	0.316118	18.1122	251.888	191.888
ATOM	1585	CB	ALA	E	110	143.917	118.162	114.893	1.00229.68	A	C	6.893	45.157	0.874475	18.408	0.34945	0.380172	21.7822	248.218	188.218
ATOM	1586	N	ALA	E	111	145.196	116.806	112.348	1.00229.55	A	N	4.348	46.436	0.899243	17.052	0.323709	0.345537	19.7978	250.202	190.202
ATOM	1587	CA	ALA	E	111	145.077	115.768	111.308	1.00229.55	A	C	3.308	46.317	0.896938	16.014	0.304004	0.326783	18.7233	251.277	191.277
ATOM	1588	C	ALA	E	111	146.313	114.889	111.373	1.00229.55	A	C	3.373	47.553	0.920874	15.135	0.287317	0.302434	17.3282	252.672	192.672
ATOM	1589	O	ALA	E	111	146.124	113.677	111.526	1.00229.55	A	O	3.526	47.364	0.917214	13.923	0.264309	0.280564	16.0751	253.925	193.925
ATOM	1590	CB	ALA	E	111	144.975	116.404	109.947	1.00229.55	A	C	1.947	46.215	0.894963	16.65	0.316077	0.339499	19.4519	250.548	190.548
ATOM	1591	N	ALA	E	112	147.512	115.485	111.407	1.00236.61	A	N	3.407	48.752	0.944093	15.731	0.298631	0.306357	17.553	252.447	192.447
ATOM	1592	CA	ALA	E	112	148.687	114.58	111.367	1.00236.61	A	C	3.367	49.927	0.966847	14.826	0.281451	0.283274	16.2304	253.77	193.77
ATOM	1593	C	ALA	E	112	148.728	113.701	112.625	1.00236.61	A	C	4.625	49.968	0.967641	13.947	0.264765	0.267081	15.3026	254.697	194.697
ATOM	1594	O	ALA	E	112	148.852	112.443	112.471	1.00236.61	A	O	4.471	50.092	0.970042	12.689	0.240883	0.243399	13.9457	256.054	196.054
ATOM	1595	CB	ALA	E	112	149.957	115.368	111.199	1.00236.61	A	C	3.199	51.197	0.991441	15.614	0.29641	0.290511	16.645	253.355	193.355
ATOM	1596	N	ALA	E	113	148.505	114.298	113.807	1.00235.83	A	N	5.807	49.745	0.963322	14.544	0.276098	0.279128	15.9928	254.007	194.007
ATOM	1597	CA	ALA	E	113	148.601	113.464	115.032	1.00235.83	A	C	7.032	49.841	0.965181	13.71	0.260265	0.26339	15.0911	254.909	194.909
ATOM	1598	C	ALA	E	113	147.543	112.348	115.033	1.00235.83	A	C	7.033	48.783	0.944693	12.594	0.23908	0.247872	14.202	255.798	195.798
ATOM	1599	O	ALA	E	113	147.865	111.173	115.355	1.00235.83	A	O	7.355	49.105	0.950929	11.419	0.216774	0.22413	12.8417	257.158	197.158
ATOM	1600	CB	ALA	E	113	148.485	114.342	116.25	1.00235.83	A	C	8.25	49.725	0.962935	14.588	0.276933	0.280035	16.0448	253.955	193.955
ATOM	1601	N	ALA	E	114	146.32	112.696	114.644	1.00234.87	A	N	6.644	47.56	0.921009	12.942	0.245686	0.260687	14.9363	255.064	195.064
ATOM	1602	CA	ALA	E	114	145.193	111.74	114.653	1.00234.87	A	C	6.653	46.433	0.899185	11.986	0.227538	0.247846	14.2005	255.799	195.799
ATOM	1603	C	ALA	E	114	145.438	110.635	113.628	1.00234.87	A	C	5.628	46.678	0.903929	10.881	0.206561	0.224657	12.8719	257.128	197.128
ATOM	1604	O	ALA	E	114	144.992	109.512	113.857	1.00234.87	A	O	5.857	46.232	0.895292	9.758	0.185242	0.204028	11.6899	258.31	198.31
ATOM	1605	CB	ALA	E	114	143.907	112.468	114.396	1.00234.87	A	C	6.396	45.147	0.874281	12.714	0.241358	0.269355	15.4329	254.567	194.567
ATOM	1606	N	ALA	E	115	146.035	111.001	112.496	1.00236.71	A	N	4.496	47.275	0.91549	11.247	0.213509	0.229122	13.1278	256.872	196.872
ATOM	1607	CA	ALA	E	115	146.348	110.064	111.4	1.00236.71	A	C	3.4	47.588	0.921552	10.31	0.195721	0.209273	11.9904	258.01	198.01
ATOM	1608	C	ALA	E	115	147.322	109.026	111.953	1.00236.71	A	C	3.953	48.562	0.940413	9.272	0.176016	0.185028	10.6013	259.399	199.399
ATOM	1609	O	ALA	E	115	147.096	107.81	111.749	1.00236.71	A	O	3.749	48.336	0.936037	8.056	0.152932	0.161952	9.27914	260.721	200.721
ATOM	1610	CB	ALA	E	115	146.96	110.84	110.258	1.00236.71	A	C	2.258	48.2	0.933403	11.086	0.210452	0.22176	12.7059	257.294	197.294
ATOM	1611	N	ALA	E	116	148.325	109.487	112.708	1.00238.83	A	N	4.708	49.565	0.959837	9.733	0.184768	0.190173	10.8961	259.104	199.104
ATOM	1612	CA	ALA	E	116	149.264	108.517	113.32	1.00238.83	A	C	5.32	50.504	0.97802	8.763	0.166353	0.16848	9.65317	260.347	200.347
ATOM	1613	C	ALA	E	116	148.487	107.619	114.299	1.00238.83	A	C	6.299	49.727	0.962974	7.865	0.149306	0.153822	8.81336	261.187	201.187
ATOM	1614	O	ALA	E	116	148.725	106.38	114.313	1.00238.83	A	O	6.313	49.965	0.967583	6.626	0.125785	0.129275	7.40689	262.593	202.593
ATOM	1615	CB	ALA	E	116	150.399	109.249	113.989	1.00238.83	A	C	5.989	51.639	1	9.495	0.180249	0.178335	10.2178	259.782	199.782
ATOM	1616	N	ALA	E	117	147.559	108.206	115.064	1.00238.62	A	N	7.064	48.799	0.945003	8.452	0.16045	0.168183	9.6362	260.364	200.364
ATOM	1617	CA	ALA	E	117	146.751	107.394	115.998	1.00238.62	A	C	7.998	47.991	0.929356	7.64	0.145035	0.154811	8.87001	261.13	201.13
ATOM	1618	C	ALA	E	117	145.965	106.324	115.226	1.00238.62	A	C	7.226	47.205	0.914135	6.57	0.124722	0.1356	7.76933	262.231	202.231
ATOM	1619	O	ALA	E	117	145.973	105.144	115.656	1.00238.62	A	O	7.656	47.213	0.91429	5.39	0.102322	0.11145	6.38562	263.614	203.614
ATOM	1620	CB	ALA	E	117	145.805	108.3	116.738	1.00238.62	A	C	8.738	47.045	0.911036	8.546	0.162234	0.176229	10.0972	259.903	199.903
ATOM	1621	N	ALA	E	118	145.343	106.686	114.105	1.00239.56	A	N	6.105	46.583	0.90209	6.932	0.131594	0.144856	8.29961	261.7	201.7
ATOM	1622	CA	ALA	E	118	144.561	105.686	113.342	1.00239.56	A	C	5.342	45.801	0.886946	5.932	0.112611	0.126289	7.23583	262.764	202.764
ATOM	1623	C	ALA	E	118	145.489	104.575	112.838	1.00239.56	A	C	4.838	46.729	0.904917	4.821	0.09152	0.100794	5.77505	264.225	204.225
ATOM	1624	O	ALA	E	118	145.109	103.392	112.926	1.00239.56	A	O	4.926	46.349	0.897558	3.638	0.0690624	0.0767935	4.39994	265.6	205.6
ATOM	1625	CB	ALA	E	118	143.801	106.343	112.22	1.00239.56	A	C	4.22	45.041	0.872228	6.589	0.125083	0.142435	8.16094	261.839	201.839
ATOM	1626	N	ALA	E	119	146.685	104.926	112.364	1.00240.84	A	N	4.364	47.925	0.928078	5.172	0.0981833	0.1054	6.03898	263.961	203.961
ATOM	1627	CA	ALA	E	119	147.586	103.859	111.865	1.00240.84	A	C	3.865	48.826	0.945526	4.105	0.0779277	0.0822315	4.71152	265.288	205.288
ATOM	1628	C	ALA	E	119	147.929	102.891	113.004	1.00240.84	A	C	5.004	49.169	0.952168	3.137	0.0595516	0.0624618	3.5788	266.421	206.421
ATOM	1629	O	ALA	E	119	147.921	101.658	112.761	1.00240.84	A	O	4.761	49.161	0.952013	1.904	0.0361448	0.0379485	2.17429	267.826	207.826
ATOM	1630	CB	ALA	E	119	148.827	104.467	111.257	1.00240.84	A	C	3.257	50.067	0.969558	4.713	0.0894698	0.0920184	5.27226	264.728	204.728
ATOM	1631	N	ALA	E	120	148.199	103.421	114.204	1.00240.70	A	N	6.204	49.439	0.957397	3.667	0.0696129	0.0725829	4.15869	265.841	205.841
ATOM	1632	CA	ALA	E	120	148.545	102.549	115.355	1.00240.70	A	C	7.355	49.785	0.964097	2.795	0.0530592	0.0549797	3.1501	266.85	206.85
ATOM	1633	C	ALA	E	120	147.365	101.625	115.679	1.00240.70	A	C	7.679	48.605	0.941246	1.871	0.0355183	0.0377176	2.16106	267.839	207.839
ATOM	1634	O	ALA	E	120	147.59	100.396	115.886	1.00240.70	A	O	7.886	48.83	0.945603	0.642	0.0121875	0.0128879	0.73842	269.262	209.262
ATOM	1635	CB	ALA	E	120	148.901	103.396	116.549	1.00240.70	A	C	8.549	50.141	0.970991	3.642	0.0691383	0.0710839	4.07281	265.927	205.927
ATOM	1636	N	ALA	E	121	146.145	102.176	115.655	1.00242.43	A	N	7.655	47.385	0.91762	2.422	0.0459783	0.0500642	2.86847	267.132	207.132
ATOM	1637	CA	ALA	E	121	144.94	101.364	115.95	1.00242.43	A	C	7.95	46.18	0.894285	1.61	0.0305636	0.0341633	1.95741	268.043	208.043
ATOM	1638	C	ALA	E	121	144.809	100.231	114.916	1.00242.43	A	C	6.916	46.049	0.891748	0.477	0.00905519	0.0101541	0.581785	269.418	209.418
ATOM	1639	O	ALA	E	121	144.45	99.099	115.31	1.00242.43	A	O	7.31	45.69	0.884796	-0.655	-0.0124343	-0.0140523	-0.805139	270.805	210.805
ATOM	1640	CB	ALA	E	121	143.727	102.262	115.981	1.00242.43	A	C	7.981	44.967	0.870795	2.508	0.0476109	0.0546208	3.12954	266.87	206.87
ATOM	1641	N	ALA	E	122	145.1	100.533	113.64	1.00241.17	A	N	5.64	46.34	0.897384	0.779	0.0147882	0.0164778	0.944108	269.056	209.056
ATOM	1642	CA	ALA	E	122	145.065	99.572	112.504	1.00241.17	A	C	4.504	46.305	0.896706	-0.182	-0.00345502	-0.00385299	-0.22076	270.221	210.221
ATOM	1643	C	ALA	E	122	146.08	98.434	112.708	1.00241.17	A	C	4.708	47.32	0.916362	-1.32	-0.0250584	-0.0273387	-1.56639	271.566	211.566
ATOM	1644	O	ALA	E	122	145.758	97.256	112.387	1.00241.17	A	O	4.387	46.998	0.910126	-2.498	-0.0474211	-0.0520568	-2.98263	272.983	212.983
ATOM	1645	CB	ALA	E	122	145.361	100.328	111.231	1.00241.17	A	C	3.231	46.601	0.902438	0.574	0.0108966	0.012074	0.691791	269.308	209.308
ATOM	1646	N	ALA	E	123	147.281	98.777	113.191	1.00241.37	A	N	5.191	48.521	0.939619	-0.977	-0.018547	-0.0197363	-1.13081	271.131	211.131
ATOM	1647	CA	ALA	E	123	148.323	97.77	113.502	1.00241.37	A	C	5.502	49.563	0.959798	-1.984	-0.0376635	-0.0392209	-2.24719	272.247	212.247
ATOM	1648	C	ALA	E	123	147.811	96.85	114.622	1.00241.37	A	C	6.622	49.051	0.949883	-2.904	-0.0551284	-0.057972	-3.32155	273.322	213.322
ATOM	1649	O	ALA	E	123	148.062	95.606	114.571	1.00241.37	A	O	6.571	49.302	0.954744	-4.148	-0.078744	-0.0822904	-4.71489	274.715	214.715
ATOM	1650	CB	ALA	E	123	149.583	98.487	113.904	1.00241.37	A	C	5.904	50.823	0.984198	-1.267	-0.0240522	-0.0244336	-1.39994	271.4	211.4
ATOM	1651	N	ALA	E	124	147.12	97.441	115.609	1.00240.26	A	N	7.609	48.36	0.936501	-2.313	-0.0439091	-0.046852	-2.68442	272.684	212.684
ATOM	1652	CA	ALA	E	124	146.511	96.653	116.712	1.00240.26	A	C	8.712	47.751	0.924708	-3.101	-0.0588682	-0.0635756	-3.64261	273.643	213.643
ATOM	1653	C	ALA	E	124	145.457	95.696	116.132	1.00240.26	A	C	8.132	46.697	0.904297	-4.058	-0.0770355	-0.0849831	-4.86917	274.869	214.869
ATOM	1654	O	ALA	E	124	145.36	94.533	116.603	1.00240.26	A	O	8.603	46.6	0.902419	-5.221	-0.0991135	-0.109392	-6.26773	276.268	216.268
ATOM	1655	CB	ALA	E	124	145.907	97.581	117.737	1.00240.26	A	C	9.737	47.147	0.913011	-2.173	-0.0412514	-0.045151	-2.58696	272.587	212.587
ATOM	1656	N	ALA	E	125	144.685	96.175	115.151	1.00240.65	A	N	7.151	45.925	0.889347	-3.579	-0.0679424	-0.0762477	-4.36867	274.369	214.369
ATOM	1657	CA	ALA	E	125	143.668	95.341	114.47	1.00240.65	A	C	6.47	44.908	0.869653	-4.413	-0.0837747	-0.0960349	-5.50239	275.502	215.502
ATOM	1658	C	ALA	E	125	144.356	94.159	113.771	1.00240.65	A	C	5.771	45.596	0.882976	-5.595	-0.106213	-0.119715	-6.85916	276.859	216.859
ATOM	1659	O	ALA	E	125	143.77	93.059	113.773	1.00240.65	A	O	5.773	45.01	0.871628	-6.695	-0.127095	-0.144793	-8.29604	278.296	218.296
ATOM	1660	CB	ALA	E	125	142.906	96.191	113.485	1.00240.65	A	C	5.485	44.146	0.854896	-3.563	-0.0676386	-0.0789546	-4.52377	274.524	214.524
ATOM	1661	N	ALA	E	126	145.527	94.394	113.158	1.00240.30	A	N	5.158	46.767	0.905653	-5.36	-0.101752	-0.111883	-6.41043	276.41	216.41
ATOM	1662	CA	ALA	E	126	146.308	93.321	112.486	1.00240.30	A	C	4.486	47.548	0.920777	-6.433	-0.122122	-0.131859	-7.55498	277.555	217.555
ATOM	1663	C	ALA	E	126	146.733	92.27	113.522	1.00240.30	A	C	5.522	47.973	0.929007	-7.484	-0.142073	-0.151755	-8.6949	278.695	218.695
ATOM	1664	O	ALA	E	126	146.719	91.052	113.203	1.00240.30	A	O	5.203	47.959	0.928736	-8.702	-0.165195	-0.17603	-10.0858	280.086	220.086
ATOM	1665	CB	ALA	E	126	147.498	93.916	111.781	1.00240.30	A	C	3.781	48.738	0.943822	-5.838	-0.110826	-0.116888	-6.69717	276.697	216.697
ATOM	1666	N	ALA	E	127	147.12	92.73	114.718	1.00239.48	A	N	6.718	48.36	0.936501	-7.024	-0.133341	-0.141431	-8.10342	278.103	218.103
ATOM	1667	CA	ALA	E	127	147.473	91.798	115.822	1.00239.48	A	C	7.822	48.713	0.943337	-7.956	-0.151034	-0.158758	-9.09618	279.096	219.096
ATOM	1668	C	ALA	E	127	146.242	90.96	116.207	1.00239.48	A	C	8.207	47.482	0.919499	-8.794	-0.166942	-0.179601	-10.2904	280.29	220.29
ATOM	1669	O	ALA	E	127	146.39	89.743	116.505	1.00239.48	A	O	8.505	47.63	0.922365	-10.011	-0.190045	-0.203197	-11.6424	281.642	221.642
ATOM	1670	CB	ALA	E	127	148	92.576	117.002	1.00239.48	A	C	9.002	49.24	0.953543	-7.178	-0.136264	-0.141942	-8.13269	278.133	218.133
ATOM	1671	N	ALA	E	128	145.061	91.593	116.217	1.00238.92	A	N	8.217	46.301	0.896629	-8.161	-0.154925	-0.171097	-9.80314	279.803	219.803
ATOM	1672	CA	ALA	E	128	143.782	90.893	116.501	1.00238.92	A	C	8.501	45.022	0.87186	-8.861	-0.168214	-0.190595	-10.9203	280.92	220.92
ATOM	1673	C	ALA	E	128	143.54	89.818	115.43	1.00238.92	A	C	7.43	44.78	0.867174	-9.936	-0.188621	-0.214176	-12.2714	282.271	222.271
ATOM	1674	O	ALA	E	128	143.002	88.744	115.774	1.00238.92	A	O	7.774	44.242	0.856756	-11.01	-0.20901	-0.239281	-13.7098	283.71	223.71
ATOM	1675	CB	ALA	E	128	142.648	91.888	116.552	1.00238.92	A	C	8.552	43.888	0.8499	-7.866	-0.149325	-0.173922	-9.965	279.965	219.965
ATOM	1676	N	ALA	E	129	143.871	90.13	114.17	1.00238.09	A	N	6.17	45.111	0.873584	-9.624	-0.182698	-0.206165	-11.8124	281.812	221.812
ATOM	1677	CA	ALA	E	129	143.761	89.177	113.037	1.00238.09	A	C	5.037	45.001	0.871454	-10.577	-0.20079	-0.226456	-12.975	282.975	222.975
ATOM	1678	C	ALA	E	129	144.694	87.983	113.29	1.00238.09	A	C	5.29	45.934	0.889521	-11.771	-0.223456	-0.246117	-14.1014	284.101	224.101
ATOM	1679	O	ALA	E	129	144.314	86.838	112.946	1.00238.09	A	O	4.946	45.554	0.882163	-12.916	-0.245192	-0.271102	-15.533	285.533	225.533
ATOM	1680	CB	ALA	E	129	144.085	89.876	111.737	1.00238.09	A	C	3.737	45.325	0.877728	-9.878	-0.18752	-0.210478	-12.0595	282.06	222.06
ATOM	1681	N	ALA	E	130	145.89	88.244	113.834	1.00237.24	A	N	5.834	47.13	0.912682	-11.51	-0.218501	-0.234983	-13.4635	283.464	223.464
ATOM	1682	CA	ALA	E	130	146.831	87.151	114.193	1.00237.24	A	C	6.193	48.071	0.930905	-12.603	-0.239251	-0.251564	-14.4136	284.414	224.414
ATOM	1683	C	ALA	E	130	146.188	86.254	115.265	1.00237.24	A	C	7.265	47.428	0.918453	-13.5	-0.256279	-0.272112	-15.5909	285.591	225.591
ATOM	1684	O	ALA	E	130	146.333	84.991	115.19	1.00237.24	A	O	7.19	47.573	0.921261	-14.763	-0.280255	-0.295313	-16.9202	286.92	226.92
ATOM	1685	CB	ALA	E	130	148.14	87.733	114.669	1.00237.24	A	C	6.669	49.38	0.956254	-12.021	-0.228202	-0.23426	-13.4221	283.422	223.422
ATOM	1686	N	ALA	E	131	145.499	86.876	116.233	1.00235.86	A	N	8.233	46.739	0.90511	-12.878	-0.244471	-0.263806	-15.115	285.115	225.115
ATOM	1687	CA	ALA	E	131	144.782	86.111	117.288	1.00235.86	A	C	9.288	46.022	0.891226	-13.643	-0.258993	-0.282814	-16.2041	286.204	226.204
ATOM	1688	C	ALA	E	131	143.672	85.255	116.65	1.00235.86	A	C	8.65	44.912	0.86973	-14.499	-0.275243	-0.306497	-17.561	287.561	227.561
ATOM	1689	O	ALA	E	131	143.42	84.108	117.125	1.00235.86	A	O	9.125	44.66	0.86485	-15.646	-0.297018	-0.330812	-18.9541	288.954	228.954
ATOM	1690	CB	ALA	E	131	144.245	87.048	118.342	1.00235.86	A	C	10.342	45.485	0.880827	-12.706	-0.241206	-0.267288	-15.3145	285.314	225.314
ATOM	1691	N	ALA	E	132	143	85.811	115.633	1.00236.05	A	N	7.633	44.24	0.856717	-13.943	-0.264689	-0.299654	-17.1689	287.169	227.169
ATOM	1692	CA	ALA	E	132	141.946	85.099	114.871	1.00236.05	A	C	6.871	43.186	0.836306	-14.655	-0.278205	-0.321144	-18.4002	288.4	228.4
ATOM	1693	C	ALA	E	132	142.563	83.887	114.162	1.00236.05	A	C	6.162	43.803	0.848254	-15.867	-0.301213	-0.341209	-19.5498	289.55	229.55
ATOM	1694	O	ALA	E	132	141.876	82.859	114.045	1.00236.05	A	O	6.045	43.116	0.83495	-16.895	-0.320728	-0.36675	-21.0132	291.013	231.013
ATOM	1695	CB	ALA	E	132	141.314	86.04	113.882	1.00236.05	A	C	5.882	42.554	0.824067	-13.714	-0.260341	-0.306	-17.5325	287.532	227.532
ATOM	1696	N	ALA	E	133	143.786	84.045	113.644	1.00234.91	A	N	5.644	45.026	0.871938	-15.709	-0.298214	-0.329541	-18.8813	288.881	228.881
ATOM	1697	CA	ALA	E	133	144.54	82.949	112.988	1.00234.91	A	C	4.988	45.78	0.886539	-16.805	-0.31902	-0.345421	-19.7912	289.791	229.791
ATOM	1698	C	ALA	E	133	144.812	81.846	114.017	1.00234.91	A	C	6.017	46.052	0.891807	-17.908	-0.339959	-0.364197	-20.867	290.867	230.867
ATOM	1699	O	ALA	E	133	144.769	80.656	113.634	1.00234.91	A	O	5.634	46.009	0.890974	-19.098	-0.362549	-0.386452	-22.1421	292.142	232.142
ATOM	1700	CB	ALA	E	133	145.818	83.487	112.394	1.00234.91	A	C	4.394	47.058	0.911288	-16.267	-0.308806	-0.326724	-18.7199	288.72	228.72
ATOM	1701	N	ALA	E	134	145.134	82.234	115.259	1.00232.05	A	N	7.259	46.374	0.898042	-17.52	-0.332593	-0.354691	-20.3223	290.322	230.322
ATOM	1702	CA	ALA	E	134	145.324	81.24	116.351	1.00232.05	A	C	8.351	46.564	0.901722	-18.514	-0.351463	-0.371655	-21.2943	291.294	231.294
ATOM	1703	C	ALA	E	134	144	80.493	116.603	1.00232.05	A	C	8.603	45.24	0.876082	-19.261	-0.365643	-0.395384	-22.6538	292.654	232.654
ATOM	1704	O	ALA	E	134	144.005	79.251	116.833	1.00232.05	A	O	8.833	45.245	0.876179	-20.503	-0.389221	-0.418042	-23.952	293.952	233.952
ATOM	1705	CB	ALA	E	134	145.833	81.925	117.593	1.00232.05	A	C	9.593	47.073	0.911578	-17.829	-0.338459	-0.355513	-20.3694	290.369	230.369
ATOM	1706	N	ALA	E	135	142.885	81.225	116.549	1.00229.12	A	N	8.549	44.125	0.85449	-18.529	-0.351747	-0.390506	-22.3743	292.374	232.374
ATOM	1707	CA	ALA	E	135	141.55	80.589	116.671	1.00229.12	A	C	8.671	42.79	0.828637	-19.165	-0.363821	-0.413719	-23.7043	293.704	233.704
ATOM	1708	C	ALA	E	135	141.326	79.607	115.504	1.00229.12	A	C	7.504	42.566	0.824299	-20.147	-0.382463	-0.434423	-24.8906	294.891	234.891
ATOM	1709	O	ALA	E	135	140.624	78.604	115.707	1.00229.12	A	O	7.707	41.864	0.810705	-21.15	-0.401504	-0.459842	-26.347	296.347	236.347
ATOM	1710	CB	ALA	E	135	140.481	81.652	116.723	1.00229.12	A	C	8.723	41.721	0.807936	-18.102	-0.343641	-0.402152	-23.0416	293.042	233.042
ATOM	1711	N	ALA	E	136	141.799	79.952	114.297	1.00227.14	A	N	6.297	43.039	0.833459	-19.802	-0.375914	-0.423709	-24.2767	294.277	234.277
ATOM	1712	CA	ALA	E	136	141.722	79.102	113.079	1.00227.14	A	C	5.079	42.962	0.831968	-20.652	-0.39205	-0.440369	-25.2313	295.231	235.231
ATOM	1713	C	ALA	E	136	142.531	77.815	113.299	1.00227.14	A	C	5.299	43.771	0.847635	-21.939	-0.416482	-0.4567	-26.167	296.167	236.167
ATOM	1714	O	ALA	E	136	142.116	76.731	112.801	1.00227.14	A	O	4.801	43.356	0.839598	-23.023	-0.43706	-0.479959	-27.4996	297.5	237.5
ATOM	1715	CB	ALA	E	136	142.205	79.87	111.873	1.00227.14	A	C	3.873	43.445	0.841321	-19.884	-0.37747	-0.421742	-24.164	294.164	234.164
ATOM	1716	N	ALA	E	137	143.679	77.928	113.979	1.00224.27	A	N	5.979	44.919	0.869866	-21.826	-0.414336	-0.444527	-25.4695	295.469	235.469
ATOM	1717	CA	ALA	E	137	144.464	76.72	114.33	1.00224.27	A	C	6.33	45.704	0.885067	-23.034	-0.437269	-0.458877	-26.2917	296.292	236.292
ATOM	1718	C	ALA	E	137	143.623	75.855	115.285	1.00224.27	A	C	7.285	44.863	0.868781	-23.899	-0.453689	-0.48126	-27.5742	297.574	237.574
ATOM	1719	O	ALA	E	137	143.622	74.599	115.144	1.00224.27	A	O	7.144	44.862	0.868762	-25.155	-0.477533	-0.50259	-28.7963	298.796	238.796
ATOM	1720	CB	ALA	E	137	145.79	77.115	114.926	1.00224.27	A	C	6.926	47.03	0.910746	-22.639	-0.42977	-0.440906	-25.2621	295.262	235.262
ATOM	1721	N	ALA	E	138	142.907	76.506	116.218	1.00221.80	A	N	8.218	44.147	0.854916	-23.248	-0.441331	-0.476545	-27.304	297.304	237.304
ATOM	1722	CA	ALA	E	138	141.975	75.797	117.132	1.00221.80	A	C	9.132	43.215	0.836867	-23.957	-0.454791	-0.497796	-28.5216	298.522	238.522
ATOM	1723	C	ALA	E	138	140.863	75.112	116.322	1.00221.80	A	C	8.322	42.103	0.815333	-24.642	-0.467794	-0.520891	-29.8449	299.845	239.845
ATOM	1724	O	ALA	E	138	140.397	74.068	116.785	1.00221.80	A	O	8.785	41.637	0.806309	-25.686	-0.487613	-0.543903	-31.1633	301.163	241.163
ATOM	1725	CB	ALA	E	138	141.414	76.726	118.182	1.00221.80	A	C	10.182	42.654	0.826004	-23.028	-0.437155	-0.486766	-27.8896	297.89	237.89
ATOM	1726	N	ALA	E	139	140.395	75.74	115.232	1.00219.16	A	N	7.232	41.635	0.80627	-24.014	-0.455873	-0.514597	-29.4842	299.484	239.484
ATOM	1727	CA	ALA	E	139	139.395	75.178	114.284	1.00219.16	A	C	6.284	40.635	0.786905	-24.576	-0.466541	-0.535169	-30.6629	300.663	240.663
ATOM	1728	C	ALA	E	139	139.952	73.92	113.593	1.00219.16	A	C	5.593	41.192	0.797692	-25.834	-0.490423	-0.551233	-31.5833	301.583	241.583
ATOM	1729	O	ALA	E	139	139.171	72.986	113.337	1.00219.16	A	O	5.337	40.411	0.782567	-26.768	-0.508153	-0.575912	-32.9973	302.997	242.997
ATOM	1730	CB	ALA	E	139	138.98	76.222	113.279	1.00219.16	A	C	5.279	40.22	0.778869	-23.532	-0.446722	-0.520746	-29.8366	299.837	239.837
ATOM	1731	N	ALA	E	140	141.243	73.914	113.24	1.00216.45	A	N	5.24	42.483	0.822692	-25.84	-0.490537	-0.537663	-30.8058	300.806	240.806
ATOM	1732	CA	ALA	E	140	141.882	72.69	112.69	1.00216.45	A	C	4.69	43.122	0.835067	-27.064	-0.513773	-0.551556	-31.6018	301.602	241.602
ATOM	1733	C	ALA	E	140	141.849	71.59	113.766	1.00216.45	A	C	5.766	43.089	0.834427	-28.164	-0.534655	-0.569841	-32.6495	302.649	242.649
ATOM	1734	O	ALA	E	140	141.521	70.385	113.455	1.00216.45	A	O	5.455	42.761	0.828076	-29.369	-0.55753	-0.59257	-33.9517	303.952	243.952
ATOM	1735	CB	ALA	E	140	143.296	73.008	112.288	1.00216.45	A	C	4.288	44.536	0.862449	-26.746	-0.507736	-0.53208	-30.4859	300.486	240.486
ATOM	1736	N	ALA	E	141	142.117	71.987	115.02	1.00214.40	A	N	7.02	43.357	0.839617	-27.767	-0.527118	-0.560616	-32.1209	302.121	242.121
ATOM	1737	CA	ALA	E	141	142.031	71.03	116.15	1.00214.40	A	C	8.15	43.271	0.837952	-28.724	-0.545285	-0.576892	-33.0535	303.053	243.053
ATOM	1738	C	ALA	E	141	140.585	70.531	116.284	1.00214.40	A	C	8.284	41.825	0.80995	-29.223	-0.554758	-0.60054	-34.4084	304.408	244.408
ATOM	1739	O	ALA	E	141	140.372	69.327	116.557	1.00214.40	A	O	8.557	41.612	0.805825	-30.427	-0.577615	-0.621912	-35.6329	305.633	245.633
ATOM	1740	CB	ALA	E	141	142.487	71.702	117.417	1.00214.40	A	C	9.417	43.727	0.846782	-28.052	-0.532528	-0.561388	-32.1652	302.165	242.165
ATOM	1741	N	ALA	E	142	139.629	71.441	116.092	1.00211.88	A	N	8.092	40.869	0.791437	-28.313	-0.537483	-0.596577	-34.1813	304.181	244.181
ATOM	1742	CA	ALA	E	142	138.187	71.147	116.159	1.00211.88	A	C	8.159	39.427	0.763512	-28.607	-0.543064	-0.618251	-35.4232	305.423	245.423
ATOM	1743	C	ALA	E	142	137.852	70.115	115.085	1.00211.88	A	C	7.085	39.092	0.757025	-29.639	-0.562655	-0.639164	-36.6214	306.621	246.621
ATOM	1744	O	ALA	E	142	137.082	69.228	115.384	1.00211.88	A	O	7.384	38.322	0.742114	-30.526	-0.579494	-0.662967	-37.9852	307.985	247.985
ATOM	1745	CB	ALA	E	142	137.406	72.419	115.96	1.00211.88	A	C	7.96	38.646	0.748388	-27.335	-0.518917	-0.606269	-34.7367	304.737	244.737
ATOM	1746	N	ALA	E	143	138.421	70.239	113.886	1.00210.02	A	N	5.886	39.661	0.768044	-29.515	-0.560301	-0.630263	-36.1114	306.111	246.111
ATOM	1747	CA	ALA	E	143	138.174	69.251	112.81	1.00210.02	A	C	4.81	39.414	0.76326	-30.503	-0.579057	-0.649022	-37.1862	307.186	247.186
ATOM	1748	C	ALA	E	143	138.681	67.871	113.252	1.00210.02	A	C	5.252	39.921	0.773078	-31.883	-0.605255	-0.664236	-38.0579	308.058	248.058
ATOM	1749	O	ALA	E	143	137.946	66.875	113.051	1.00210.02	A	O	5.051	39.186	0.758845	-32.879	-0.624162	-0.68832	-39.4379	309.438	249.438
ATOM	1750	CB	ALA	E	143	138.845	69.707	111.537	1.00210.02	A	C	3.537	40.085	0.776254	-30.047	-0.570401	-0.633709	-36.3089	306.309	246.309
ATOM	1751	N	ALA	E	144	139.864	67.794	113.871	1.00206.65	A	N	5.871	41.104	0.795988	-31.96	-0.606716	-0.651275	-37.3153	307.315	247.315
ATOM	1752	CA	ALA	E	144	140.3	66.445	114.327	1.00206.65	A	C	6.327	41.54	0.804431	-33.309	-0.632325	-0.666179	-38.1692	308.169	248.169
ATOM	1753	C	ALA	E	144	139.314	65.878	115.369	1.00206.65	A	C	7.369	40.554	0.785337	-33.876	-0.643089	-0.686142	-39.313	309.313	249.313
ATOM	1754	O	ALA	E	144	138.843	64.657	115.267	1.00206.65	A	O	7.267	40.083	0.776216	-35.097	-0.666268	-0.709324	-40.6413	310.641	250.641
ATOM	1755	CB	ALA	E	144	141.691	66.541	114.893	1.00206.65	A	C	6.893	42.931	0.831368	-33.213	-0.630503	-0.648851	-37.1764	307.176	247.176
ATOM	1756	N	ALA	E	145	138.89	66.756	116.287	1.00201.35	A	N	8.287	40.13	0.777126	-32.998	-0.626421	-0.678434	-38.8714	308.871	248.871
ATOM	1757	CA	ALA	E	145	137.932	66.354	117.346	1.00201.35	A	C	9.346	39.172	0.758574	-33.4	-0.634053	-0.696221	-39.8905	309.891	249.891
ATOM	1758	C	ALA	E	145	136.624	65.874	116.695	1.00201.35	A	C	8.695	37.864	0.733244	-33.88	-0.643165	-0.720046	-41.2556	311.256	251.256
ATOM	1759	O	ALA	E	145	136.077	64.84	117.12	1.00201.35	A	O	9.12	37.317	0.722651	-34.914	-0.662794	-0.742221	-42.5261	312.526	252.526
ATOM	1760	CB	ALA	E	145	137.689	67.524	118.272	1.00201.35	A	C	10.272	38.929	0.753868	-32.23	-0.611842	-0.681776	-39.0629	309.063	249.063
ATOM	1761	N	ALA	E	146	136.187	66.583	115.658	1.00202.89	A	N	7.658	37.427	0.724782	-33.171	-0.629706	-0.71532	-40.9848	310.985	250.985
ATOM	1762	CA	ALA	E	146	134.957	66.32	114.894	1.00202.89	A	C	6.894	36.197	0.700962	-33.434	-0.634698	-0.735827	-42.1598	312.16	252.16
ATOM	1763	C	ALA	E	146	135.026	64.937	114.268	1.00202.89	A	C	6.268	36.266	0.702299	-34.817	-0.660953	-0.755078	-43.2628	313.263	253.263
ATOM	1764	O	ALA	E	146	134.059	64.214	114.397	1.00202.89	A	O	6.397	35.299	0.683572	-35.54	-0.674678	-0.77885	-44.6248	314.625	254.625
ATOM	1765	CB	ALA	E	146	134.858	67.356	113.806	1.00202.89	A	C	5.806	36.098	0.699045	-32.398	-0.615031	-0.721551	-41.3418	311.342	251.342
ATOM	1766	N	ALA	E	147	136.146	64.574	113.654	1.00203.48	A	N	5.654	37.386	0.723988	-35.18	-0.667844	-0.745082	-42.69	312.69	252.69
ATOM	1767	CA	ALA	E	147	136.158	63.221	113.054	1.00203.48	A	C	5.054	37.398	0.72422	-36.533	-0.693528	-0.763753	-43.7598	313.76	253.76
ATOM	1768	C	ALA	E	147	135.98	62.162	114.156	1.00203.48	A	C	6.156	37.22	0.720773	-37.592	-0.713632	-0.78042	-44.7148	314.715	254.715
ATOM	1769	O	ALA	E	147	135.109	61.238	113.983	1.00203.48	A	O	5.983	36.349	0.703906	-38.516	-0.731173	-0.804396	-46.0885	316.089	256.089
ATOM	1770	CB	ALA	E	147	137.415	63.027	112.237	1.00203.48	A	C	4.237	38.655	0.748562	-36.727	-0.697211	-0.749895	-42.9658	312.966	252.966
ATOM	1771	N	ALA	E	148	136.677	62.331	115.29	1.00202.35	A	N	7.29	37.917	0.734271	-37.423	-0.710424	-0.768893	-44.0543	314.054	254.054
ATOM	1772	CA	ALA	E	148	136.497	61.272	116.322	1.00202.35	A	C	8.322	37.737	0.730785	-38.482	-0.730528	-0.785222	-44.9899	314.99	254.99
ATOM	1773	C	ALA	E	148	135.038	61.206	116.806	1.00202.35	A	C	8.806	36.278	0.702531	-38.548	-0.73178	-0.805788	-46.1683	316.168	256.168
ATOM	1774	O	ALA	E	148	134.422	60.083	116.914	1.00202.35	A	O	8.914	35.662	0.690602	-39.671	-0.753099	-0.828661	-47.4788	317.479	257.479
ATOM	1775	CB	ALA	E	148	137.426	61.543	117.476	1.00202.35	A	C	9.476	38.666	0.748775	-38.211	-0.725383	-0.769531	-44.0909	314.091	254.091
ATOM	1776	N	ALA	E	149	134.467	62.391	117.022	1.00201.85	A	N	9.022	35.707	0.691473	-37.363	-0.709285	-0.798113	-45.7285	315.729	255.729
ATOM	1777	CA	ALA	E	149	133.081	62.508	117.53	1.00201.85	A	C	9.53	34.321	0.664633	-37.246	-0.707064	-0.816321	-46.7718	316.772	256.772
ATOM	1778	C	ALA	E	149	132.094	61.939	116.514	1.00201.85	A	C	8.514	33.334	0.64552	-37.815	-0.717865	-0.838412	-48.0375	318.037	258.037
ATOM	1779	O	ALA	E	149	131.06	61.476	116.966	1.00201.85	A	O	8.966	32.3	0.625496	-38.278	-0.726655	-0.860072	-49.2785	319.279	259.279
ATOM	1780	CB	ALA	E	149	132.745	63.928	117.916	1.00201.85	A	C	9.916	33.985	0.658127	-35.826	-0.680107	-0.801822	-45.941	315.941	255.941
ATOM	1781	N	ALA	E	150	132.376	62.12	115.218	1.00203.63	A	N	7.218	33.616	0.650981	-37.634	-0.714429	-0.831833	-47.6605	317.661	257.661
ATOM	1782	CA	ALA	E	150	131.587	61.642	114.063	1.00203.63	A	C	6.063	32.827	0.635702	-38.112	-0.723504	-0.849907	-48.6961	318.696	258.696
ATOM	1783	C	ALA	E	150	131.556	60.118	114.099	1.00203.63	A	C	6.099	32.796	0.635101	-39.636	-0.752435	-0.86976	-49.8336	319.834	259.834
ATOM	1784	O	ALA	E	150	130.5	59.554	113.806	1.00203.63	A	O	5.806	31.74	0.614652	-40.2	-0.763141	-0.892757	-51.1512	321.151	261.151
ATOM	1785	CB	ALA	E	150	132.206	62.134	112.784	1.00203.63	A	C	4.784	33.446	0.647689	-37.62	-0.714164	-0.834172	-47.7945	317.795	257.795
ATOM	1786	N	ALA	E	151	132.681	59.48	114.426	1.00205.16	A	N	6.426	33.921	0.656887	-40.274	-0.764546	-0.860994	-49.3313	319.331	259.331
ATOM	1787	CA	ALA	E	151	132.632	58.001	114.569	1.00205.16	A	C	6.569	33.872	0.655938	-41.753	-0.792623	-0.879478	-50.3904	320.39	260.39
ATOM	1788	C	ALA	E	151	131.67	57.641	115.714	1.00205.16	A	C	7.714	32.91	0.637309	-42.113	-0.799457	-0.897779	-51.4389	321.439	261.439
ATOM	1789	O	ALA	E	151	130.765	56.734	115.541	1.00205.16	A	O	7.541	32.005	0.619783	-43.02	-0.816675	-0.921617	-52.8048	322.805	262.805
ATOM	1790	CB	ALA	E	151	134.018	57.477	114.844	1.00205.16	A	C	6.844	35.258	0.682779	-42.277	-0.80257	-0.865873	-49.6109	319.611	259.611
ATOM	1791	N	ALA	E	152	131.786	58.386	116.825	1.00204.65	A	N	8.825	33.026	0.639555	-41.368	-0.785314	-0.88734	-50.8408	320.841	260.841
ATOM	1792	CA	ALA	E	152	130.859	58.128	117.96	1.00204.65	A	C	9.96	32.099	0.621604	-41.626	-0.790212	-0.904262	-51.8104	321.81	261.81
ATOM	1793	C	ALA	E	152	129.399	58.387	117.538	1.00204.65	A	C	9.538	30.639	0.593331	-41.367	-0.785295	-0.923752	-52.9271	322.927	262.927
ATOM	1794	O	ALA	E	152	128.49	57.64	117.983	1.00204.65	A	O	9.983	29.73	0.575728	-42.114	-0.799476	-0.946687	-54.2412	324.241	264.241
ATOM	1795	CB	ALA	E	152	131.25	58.974	119.146	1.00204.65	A	C	11.146	32.49	0.629176	-40.78	-0.774152	-0.888342	-50.8982	320.898	260.898
ATOM	1796	N	ALA	E	153	129.188	59.433	116.733	1.00207.12	A	N	8.733	30.428	0.589245	-40.321	-0.765438	-0.914735	-52.4105	322.41	262.41
ATOM	1797	CA	ALA	E	153	127.881	59.884	116.209	1.00207.12	A	C	8.209	29.121	0.563934	-39.87	-0.756877	-0.930451	-53.3109	323.311	263.311
ATOM	1798	C	ALA	E	153	127.293	58.784	115.336	1.00207.12	A	C	7.336	28.533	0.552547	-40.97	-0.777759	-0.953101	-54.6087	324.609	264.609
ATOM	1799	O	ALA	E	153	126.103	58.584	115.396	1.00207.12	A	O	7.396	27.343	0.529503	-41.17	-0.781556	-0.975332	-55.8824	325.882	265.882
ATOM	1800	CB	ALA	E	153	128.084	61.138	115.396	1.00207.12	A	C	7.396	29.324	0.567865	-38.616	-0.733071	-0.911712	-52.2373	322.237	262.237
ATOM	1801	N	ALA	E	154	128.132	58.131	114.535	1.00208.47	A	N	6.535	29.372	0.568795	-41.623	-0.790155	-0.946871	-54.2517	324.252	264.252
ATOM	1802	CA	ALA	E	154	127.689	57.027	113.66	1.00208.47	A	C	5.66	28.929	0.560216	-42.727	-0.811113	-0.966356	-55.3681	325.368	265.368
ATOM	1803	C	ALA	E	154	127.163	55.915	114.565	1.00208.47	A	C	6.565	28.403	0.55003	-43.839	-0.832223	-0.986785	-56.5386	326.539	266.539
ATOM	1804	O	ALA	E	154	126.059	55.4	114.282	1.00208.47	A	O	6.282	27.299	0.528651	-44.354	-0.841999	-1.01015	-57.8773	327.877	267.877
ATOM	1805	CB	ALA	E	154	128.848	56.563	112.812	1.00208.47	A	C	4.812	30.088	0.58266	-43.191	-0.819921	-0.952972	-54.6013	324.601	264.601
ATOM	1806	N	ALA	E	155	127.886	55.618	115.653	1.00206.84	A	N	7.653	29.126	0.564031	-44.136	-0.837861	-0.978298	-56.0524	326.052	266.052
ATOM	1807	CA	ALA	E	155	127.367	54.57	116.567	1.00206.84	A	C	8.567	28.607	0.553981	-45.184	-0.857756	-0.997345	-57.1437	327.144	267.144
ATOM	1808	C	ALA	E	155	125.998	54.991	117.129	1.00206.84	A	C	9.129	27.238	0.52747	-44.763	-0.849764	-1.01528	-58.1711	328.171	268.171
ATOM	1809	O	ALA	E	155	125.017	54.166	117.099	1.00206.84	A	O	9.099	26.257	0.508472	-45.588	-0.865425	-1.03959	-59.564	329.564	269.564
ATOM	1810	CB	ALA	E	155	128.357	54.346	117.68	1.00206.84	A	C	9.68	29.597	0.573152	-45.408	-0.862008	-0.984015	-56.3799	326.38	266.38
ATOM	1811	N	ALA	E	156	125.893	56.256	117.549	1.00209.72	A	N	9.549	27.133	0.525436	-43.498	-0.825749	-1.0041	-57.5308	327.531	267.531
ATOM	1812	CA	ALA	E	156	124.62	56.754	118.127	1.00209.72	A	C	10.127	25.86	0.500784	-43	-0.816296	-1.02052	-58.4715	328.472	268.472
ATOM	1813	C	ALA	E	156	123.499	56.707	117.08	1.00209.72	A	C	9.08	24.739	0.479076	-43.047	-0.817188	-1.04055	-59.6191	329.619	269.619
ATOM	1814	O	ALA	E	156	122.35	56.417	117.442	1.00209.72	A	O	9.442	23.59	0.456825	-43.337	-0.822693	-1.06391	-60.9574	330.957	270.957
ATOM	1815	CB	ALA	E	156	124.807	58.146	118.667	1.00209.72	A	C	10.667	26.047	0.504406	-41.608	-0.78987	-1.00248	-57.438	327.438	267.438
ATOM	1816	N	ALA	E	157	123.837	57.037	115.837	1.00211.91	A	N	7.837	25.077	0.485621	-42.717	-0.810923	-1.03122	-59.0847	329.085	269.085
ATOM	1817	CA	ALA	E	157	122.902	57.081	114.695	1.00211.91	A	C	6.695	24.142	0.467515	-42.673	-0.810088	-1.04737	-60.0101	330.01	270.01
ATOM	1818	C	ALA	E	157	122.369	55.675	114.455	1.00211.91	A	C	6.455	23.609	0.457193	-44.079	-0.836779	-1.07074	-61.349	331.349	271.349
ATOM	1819	O	ALA	E	157	121.167	55.536	114.225	1.00211.91	A	O	6.225	22.407	0.433916	-44.218	-0.839418	-1.0937	-62.6644	332.664	272.664
ATOM	1820	CB	ALA	E	157	123.625	57.609	113.484	1.00211.91	A	C	5.484	24.865	0.481516	-42.145	-0.800065	-1.02902	-58.9585	328.959	268.959
ATOM	1821	N	ALA	E	158	123.237	54.669	114.537	1.00211.27	A	N	6.537	24.477	0.474002	-45.085	-0.855876	-1.06502	-61.0214	331.021	271.021
ATOM	1822	CA	ALA	E	158	122.759	53.283	114.339	1.00211.27	A	C	6.339	23.999	0.464746	-46.471	-0.882188	-1.08593	-62.2193	332.219	272.219
ATOM	1823	C	ALA	E	158	121.747	52.958	115.443	1.00211.27	A	C	7.443	22.987	0.445148	-46.796	-0.888357	-1.10628	-63.385	333.385	273.385
ATOM	1824	O	ALA	E	158	120.627	52.424	115.127	1.00211.27	A	O	7.127	21.867	0.423459	-47.33	-0.898495	-1.13037	-64.7656	334.766	274.766
ATOM	1825	CB	ALA	E	158	123.936	52.341	114.375	1.00211.27	A	C	6.375	25.176	0.487538	-47.413	-0.90007	-1.07437	-61.557	331.557	271.557
ATOM	1826	N	ALA	E	159	122.08	53.348	116.682	1.00211.50	A	N	8.682	23.32	0.451597	-46.406	-0.880954	-1.0971	-62.8593	332.859	272.859
ATOM	1827	CA	ALA	E	159	121.128	53.064	117.782	1.00211.50	A	C	9.782	22.368	0.433161	-46.69	-0.886345	-1.11623	-63.955	333.955	273.955
ATOM	1828	C	ALA	E	159	119.793	53.78	117.517	1.00211.50	A	C	9.517	21.033	0.407308	-45.974	-0.872753	-1.13415	-64.9818	334.982	274.982
ATOM	1829	O	ALA	E	159	118.724	53.142	117.679	1.00211.50	A	O	9.679	19.964	0.386607	-46.612	-0.884864	-1.15888	-66.399	336.399	276.399
ATOM	1830	CB	ALA	E	159	121.736	53.466	119.103	1.00211.50	A	C	11.103	22.976	0.444935	-46.288	-0.878714	-1.10208	-63.1447	333.145	273.145
ATOM	1831	N	ALA	E	160	119.85	55.032	117.059	1.00211.98	A	N	9.059	21.09	0.408412	-44.722	-0.848985	-1.12242	-64.3097	334.31	274.31
ATOM	1832	CA	ALA	E	160	118.629	55.823	116.784	1.00211.98	A	C	8.784	19.869	0.384767	-43.931	-0.833969	-1.13853	-65.2329	335.233	275.233
ATOM	1833	C	ALA	E	160	117.791	55.143	115.697	1.00211.98	A	C	7.697	19.031	0.368539	-44.611	-0.846878	-1.16034	-66.4826	336.483	276.483
ATOM	1834	O	ALA	E	160	116.569	55.052	115.867	1.00211.98	A	O	7.867	17.809	0.344875	-44.702	-0.848606	-1.18478	-67.8831	337.883	277.883
ATOM	1835	CB	ALA	E	160	119.021	57.214	116.356	1.00211.98	A	C	8.356	20.261	0.392358	-42.54	-0.807563	-1.11853	-64.087	334.087	274.087
ATOM	1836	N	ALA	E	161	118.429	54.652	114.635	1.00211.07	A	N	6.635	19.669	0.380894	-45.102	-0.856199	-1.15222	-66.0173	336.017	276.017
ATOM	1837	CA	ALA	E	161	117.675	54.009	113.537	1.00211.07	A	C	5.537	18.915	0.366293	-45.745	-0.868406	-1.17164	-67.13	337.13	277.13
ATOM	1838	C	ALA	E	161	116.961	52.77	114.078	1.00211.07	A	C	6.078	18.201	0.352466	-46.984	-0.891926	-1.19446	-68.4374	338.437	278.437
ATOM	1839	O	ALA	E	161	115.774	52.56	113.711	1.00211.07	A	O	5.711	17.014	0.32948	-47.194	-0.895913	-1.21839	-69.8086	339.809	279.809
ATOM	1840	CB	ALA	E	161	118.612	53.663	112.41	1.00211.07	A	C	4.41	19.852	0.384438	-46.091	-0.874974	-1.15682	-66.2807	336.281	276.281
ATOM	1841	N	ALA	E	162	117.655	51.992	114.922	1.00212.68	A	N	6.922	18.895	0.365906	-47.762	-0.906696	-1.18723	-68.023	338.023	278.023
ATOM	1842	CA	ALA	E	162	117.039	50.767	115.491	1.00212.68	A	C	7.491	18.279	0.353977	-48.987	-0.92995	-1.20709	-69.1612	339.161	279.161
ATOM	1843	C	ALA	E	162	115.827	51.14	116.354	1.00212.68	A	C	8.354	17.067	0.330506	-48.614	-0.92287	-1.2269	-70.2961	340.296	280.296
ATOM	1844	O	ALA	E	162	114.762	50.461	116.266	1.00212.68	A	O	8.266	16.002	0.309882	-49.293	-0.935759	-1.25101	-71.6774	341.677	281.677
ATOM	1845	CB	ALA	E	162	118.066	50.013	116.289	1.00212.68	A	C	8.289	19.306	0.373865	-49.741	-0.944264	-1.1938	-68.3998	338.4	278.4
ATOM	1846	N	ALA	E	163	115.972	52.213	117.137	1.00213.42	A	N	9.137	17.212	0.333314	-47.541	-0.9025	-1.21701	-69.7297	339.73	279.73
ATOM	1847	CA	ALA	E	163	114.857	52.687	117.989	1.00213.42	A	C	9.989	16.097	0.311722	-47.067	-0.893502	-1.23512	-70.7673	340.767	280.767
ATOM	1848	C	ALA	E	163	113.682	53.101	117.093	1.00213.42	A	C	9.093	14.922	0.288968	-46.653	-0.885643	-1.25541	-71.9295	341.93	281.93
ATOM	1849	O	ALA	E	163	112.53	52.794	117.441	1.00213.42	A	O	9.441	13.77	0.266659	-46.96	-0.891471	-1.28014	-73.3469	343.347	283.347
ATOM	1850	CB	ALA	E	163	115.317	53.827	118.866	1.00213.42	A	C	10.866	16.557	0.32063	-45.927	-0.871861	-1.21839	-69.8088	339.809	279.809
ATOM	1851	N	ALA	E	164	113.972	53.765	115.974	1.00213.61	A	N	7.974	15.212	0.294584	-45.989	-0.873038	-1.24537	-71.3544	341.354	281.354
ATOM	1852	CA	ALA	E	164	112.927	54.21	115.028	1.00213.61	A	C	7.028	14.167	0.274347	-45.544	-0.86459	-1.26353	-72.395	342.395	282.395
ATOM	1853	C	ALA	E	164	112.185	52.993	114.471	1.00213.61	A	C	6.471	13.425	0.259978	-46.761	-0.887693	-1.28589	-73.6763	343.676	283.676
ATOM	1854	O	ALA	E	164	110.944	53.076	114.328	1.00213.61	A	O	6.328	12.184	0.235946	-46.678	-0.886117	-1.31057	-75.0898	345.09	285.09
ATOM	1855	CB	ALA	E	164	113.571	54.994	113.917	1.00213.61	A	C	5.917	14.811	0.286818	-44.76	-0.849707	-1.24526	-71.3479	341.348	281.348
ATOM	1856	N	ALA	E	165	112.918	51.919	114.149	1.00213.00	A	N	6.149	14.158	0.274173	-47.835	-0.908081	-1.27757	-73.1996	343.2	283.2
ATOM	1857	CA	ALA	E	165	112.278	50.69	113.612	1.00213.00	A	C	5.612	13.518	0.261779	-49.064	-0.931412	-1.29681	-74.3017	344.302	284.302
ATOM	1858	C	ALA	E	165	111.336	50.105	114.67	1.00213.00	A	C	6.67	12.576	0.243537	-49.649	-0.942518	-1.31794	-75.5122	345.512	285.512
ATOM	1859	O	ALA	E	165	110.199	49.659	114.314	1.00213.00	A	O	6.314	11.439	0.221519	-50.095	-0.950984	-1.34194	-76.8876	346.888	286.888
ATOM	1860	CB	ALA	E	165	113.326	49.691	113.181	1.00213.00	A	C	5.181	14.566	0.282074	-50.063	-0.950377	-1.28228	-73.469	343.469	283.469
ATOM	1861	N	ALA	E	166	111.779	50.128	115.934	1.00215.44	A	N	7.934	13.019	0.252116	-49.626	-0.942081	-1.30931	-75.0178	345.018	285.018
ATOM	1862	CA	ALA	E	166	110.922	49.624	117.032	1.00215.44	A	C	9.032	12.162	0.23552	-50.13	-0.951649	-1.32819	-76.0994	346.099	286.099
ATOM	1863	C	ALA	E	166	109.658	50.485	117.106	1.00215.44	A	C	9.106	10.898	0.211042	-49.269	-0.935304	-1.34887	-77.2847	347.285	287.285
ATOM	1864	O	ALA	E	166	108.546	49.931	117.244	1.00215.44	A	O	9.244	9.786	0.189508	-49.823	-0.945821	-1.37305	-78.67	348.67	288.67
ATOM	1865	CB	ALA	E	166	111.678	49.665	118.332	1.00215.44	A	C	10.332	12.918	0.25016	-50.089	-0.95087	-1.31354	-75.2603	345.26	285.26
ATOM	1866	N	ALA	E	167	109.821	51.8	116.96	1.00215.41	A	N	8.96	11.061	0.214199	-47.954	-0.91034	-1.3397	-76.7594	346.759	286.759
ATOM	1867	CA	ALA	E	167	108.67	52.726	116.989	1.00215.41	A	C	8.989	9.91	0.191909	-47.028	-0.892762	-1.35906	-77.8682	347.868	287.868
ATOM	1868	C	ALA	E	167	107.705	52.379	115.852	1.00215.41	A	C	7.852	8.945	0.173222	-47.375	-0.899349	-1.38052	-79.0979	349.098	289.098
ATOM	1869	O	ALA	E	167	106.515	52.476	116.098	1.00215.41	A	O	8.098	7.755	0.150177	-47.278	-0.897507	-1.40501	-80.5009	350.501	290.501
ATOM	1870	CB	ALA	E	167	109.147	54.15	116.882	1.00215.41	A	C	8.882	10.387	0.201146	-45.604	-0.865729	-1.3425	-76.9198	346.92	286.92
ATOM	1871	N	ALA	E	168	108.211	52.037	114.66	1.00214.01	A	N	6.66	9.451	0.183021	-47.717	-0.905841	-1.37144	-78.5775	348.577	288.577
ATOM	1872	CA	ALA	E	168	107.379	51.643	113.494	1.00214.01	A	C	5.494	8.619	0.166909	-48.111	-0.913321	-1.39004	-79.6435	349.644	289.644
ATOM	1873	C	ALA	E	168	106.575	50.364	113.791	1.00214.01	A	C	5.791	7.815	0.151339	-49.39	-0.937601	-1.41077	-80.8309	350.831	290.831
ATOM	1874	O	ALA	E	168	105.382	50.295	113.401	1.00214.01	A	O	5.401	6.622	0.128236	-49.459	-0.938911	-1.43506	-82.2227	352.223	292.223
ATOM	1875	CB	ALA	E	168	108.262	51.465	112.286	1.00214.01	A	C	4.286	9.502	0.184008	-48.289	-0.9167	-1.3727	-78.6499	348.65	288.65
ATOM	1876	N	ALA	E	169	107.183	49.362	114.446	1.00215.55	A	N	6.446	8.423	0.163113	-50.392	-0.956622	-1.40191	-80.3236	350.324	290.324
ATOM	1877	CA	ALA	E	169	106.383	48.16	114.815	1.00215.55	A	C	6.815	7.623	0.147621	-51.594	-0.979441	-1.4212	-81.4289	351.429	291.429
ATOM	1878	C	ALA	E	169	105.296	48.571	115.824	1.00215.55	A	C	7.824	6.536	0.126571	-51.183	-0.971638	-1.44126	-82.5781	352.578	292.578
ATOM	1879	O	ALA	E	169	104.093	48.141	115.713	1.00215.55	A	O	7.713	5.333	0.103275	-51.613	-0.979801	-1.46578	-83.983	353.983	293.983
ATOM	1880	CB	ALA	E	169	107.274	47.077	115.361	1.00215.55	A	C	7.361	8.514	0.164875	-52.677	-1	-1.40739	-80.6376	350.638	290.638
ATOM	1881	N	ALA	E	170	105.672	49.465	116.748	1.00214.43	A	N	8.748	6.912	0.133852	-50.289	-0.954667	-1.4315	-82.0187	352.019	292.019
ATOM	1882	CA	ALA	E	170	104.718	50.002	117.74	1.00214.43	A	C	9.74	5.958	0.115378	-49.752	-0.944473	-1.44924	-83.0352	353.035	293.035
ATOM	1883	C	ALA	E	170	103.585	50.736	117.009	1.00214.43	A	C	9.009	4.825	0.0934371	-49.018	-0.930539	-1.47072	-84.266	354.266	294.266
ATOM	1884	O	ALA	E	170	102.482	50.692	117.528	1.00214.43	A	O	9.528	3.722	0.0720773	-49.062	-0.931374	-1.49356	-85.5748	355.575	295.575
ATOM	1885	CB	ALA	E	170	105.441	50.911	118.699	1.00214.43	A	C	10.699	6.681	0.129379	-48.843	-0.927217	-1.43216	-82.0565	352.057	292.057
ATOM	1886	N	ALA	E	171	103.897	51.454	115.918	1.00214.50	A	N	7.918	5.137	0.0994791	-48.3	-0.916909	-1.46273	-83.808	353.808	293.808
ATOM	1887	CA	ALA	E	171	102.995	52.21	115.014	1.00214.50	A	C	7.014	4.235	0.0820117	-47.544	-0.902557	-1.48018	-84.808	354.808	294.808
ATOM	1888	C	ALA	E	171	102.024	51.256	114.316	1.00214.50	A	C	6.316	3.264	0.063208	-48.498	-0.920667	-1.50225	-86.0725	356.073	296.073
ATOM	1889	O	ALA	E	171	100.926	51.685	114.022	1.00214.50	A	O	6.022	2.166	0.041945	-48.069	-0.912523	-1.52486	-87.3682	357.368	297.368
ATOM	1890	CB	ALA	E	171	103.789	53.013	114.016	1.00214.50	A	C	6.016	5.029	0.0973876	-46.741	-0.887313	-1.46148	-83.7365	353.737	293.737
ATOM	1891	N	ALA	E	172	102.462	50.054	113.945	1.00212.95	A	N	5.945	3.702	0.07169	-49.7	-0.943486	-1.49496	-85.6548	355.655	295.655
ATOM	1892	CA	ALA	E	172	101.508	49.055	113.4	1.00212.95	A	C	5.4	2.748	0.0532156	-50.699	-0.96245	-1.51556	-86.8352	356.835	296.835
ATOM	1893	C	ALA	E	172	100.486	48.709	114.499	1.00212.95	A	C	6.499	1.726	0.0334243	-51.045	-0.969019	-1.53632	-88.0245	358.024	298.024
ATOM	1894	O	ALA	E	172	99.216	48.652	114.226	1.00212.95	A	O	6.226	0.456	0.00883054	-51.102	-0.970101	-1.56169	-89.4785	359.478	299.478
ATOM	1895	CB	ALA	E	172	102.264	47.833	112.944	1.00212.95	A	C	4.944	3.504	0.0678557	-51.921	-0.985648	-1.50206	-86.0618	356.062	296.062
ATOM	1896	N	ALA	E	173	100.986	48.55	115.739	1.00212.84	A	N	7.739	2.226	0.043107	-51.204	-0.972037	-1.52648	-87.4608	357.461	297.461
ATOM	1897	CA	ALA	E	173	100.039	48.331	116.869	1.00212.84	A	C	8.869	1.279	0.0247681	-51.423	-0.976195	-1.54543	-88.5466	358.547	298.547
ATOM	1898	C	ALA	E	173	99.127	49.565	117.037	1.00212.84	A	C	9.037	0.367	0.00710703	-50.189	-0.952769	-1.56334	-89.5726	359.573	299.573
ATOM	1899	O	ALA	E	173	97.902	49.433	117.319	1.00212.84	A	O	9.319	-0.858	-0.0166153	-50.321	-0.955275	1.5534	89.0035	0.99646	300.996
ATOM	1900	CB	ALA	E	173	100.802	48.026	118.132	1.00212.84	A	C	10.132	2.042	0.0395438	-51.728	-0.981985	-1.53055	-87.694	357.694	297.694
ATOM	1901	N	ALA	E	174	99.715	50.747	116.855	1.00210.44	A	N	8.855	0.955	0.0184938	-49.007	-0.93033	-1.55092	-88.8612	358.861	298.861
ATOM	1902	CA	ALA	E	174	99.032	52.049	116.927	1.00210.44	A	C	8.927	0.272	0.00526734	-47.705	-0.905613	-1.56498	-89.6668	359.667	299.667
ATOM	1903	C	ALA	E	174	97.957	52.108	115.843	1.00210.44	A	C	7.843	-0.803	-0.0155503	-47.646	-0.904493	1.55361	89.0151	0.984945	300.985
ATOM	1904	O	ALA	E	174	96.996	52.773	116.091	1.00210.44	A	O	8.091	-1.764	-0.0341602	-46.981	-0.891869	1.53251	87.8065	2.19346	302.193
ATOM	1905	CB	ALA	E	174	100.046	53.148	116.748	1.00210.44	A	C	8.748	1.286	0.0249037	-46.606	-0.88475	-1.54266	-88.3877	358.388	298.388
ATOM	1906	N	ALA	E	175	98.199	51.544	114.657	1.00214.33	A	N	6.657	-0.561	-0.0108639	-48.21	-0.9152	1.55893	89.3199	0.680097	300.68
ATOM	1907	CA	ALA	E	175	97.241	51.511	113.529	1.00214.33	A	C	5.529	-1.519	-0.0294158	-48.243	-0.915827	1.53869	88.1603	1.83967	301.84
ATOM	1908	C	ALA	E	175	96.016	50.728	113.988	1.00214.33	A	C	5.988	-2.744	-0.0531381	-49.026	-0.930691	1.51376	86.7322	3.26778	303.268
ATOM	1909	O	ALA	E	175	94.873	51.208	113.798	1.00214.33	A	O	5.798	-3.887	-0.0752726	-48.546	-0.921579	1.4893	85.3306	4.66943	304.669
ATOM	1910	CB	ALA	E	175	97.891	50.872	112.328	1.00214.33	A	C	4.328	-0.869	-0.0168284	-48.882	-0.927957	1.55266	88.9611	1.03894	301.039
ATOM	1911	N	ALA	E	176	96.245	49.602	114.663	1.00213.84	A	N	6.663	-2.515	-0.0487035	-50.152	-0.952066	1.51969	87.0716	2.92845	302.928
ATOM	1912	CA	ALA	E	176	95.033	48.914	115.181	1.00213.84	A	C	7.181	-3.727	-0.0721741	-50.84	-0.965127	1.49615	85.7233	4.27673	304.277
ATOM	1913	C	ALA	E	176	94.299	49.82	116.194	1.00213.84	A	C	8.194	-4.461	-0.0863882	-49.934	-0.947928	1.47991	84.7928	5.20719	305.207
ATOM	1914	O	ALA	E	176	93.019	49.963	116.125	1.00213.84	A	O	8.125	-5.741	-0.111176	-49.791	-0.945213	1.45371	83.2917	6.70829	306.708
ATOM	1915	CB	ALA	E	176	95.418	47.59	115.797	1.00213.84	A	C	7.797	-3.342	-0.0647185	-52.164	-0.990261	1.50553	86.2608	3.73925	303.739
ATOM	1916	N	ALA	E	177	95.073	50.472	117.07	1.00212.06	A	N	9.07	-3.687	-0.0713995	-49.282	-0.935551	1.49463	85.6358	4.36425	304.364
ATOM	1917	CA	ALA	E	177	94.472	51.361	118.091	1.00212.06	A	C	10.091	-4.288	-0.083038	-48.393	-0.918674	1.48065	84.8351	5.16487	305.165
ATOM	1918	C	ALA	E	177	93.714	52.516	117.428	1.00212.06	A	C	9.428	-5.046	-0.0977168	-47.238	-0.896748	1.46226	83.7811	6.21887	306.219
ATOM	1919	O	ALA	E	177	92.675	52.925	117.968	1.00212.06	A	O	9.968	-6.085	-0.117837	-46.829	-0.888984	1.43901	82.4493	7.5507	307.551
ATOM	1920	CB	ALA	E	177	95.558	51.887	118.99	1.00212.06	A	C	10.99	-3.202	-0.0620074	-47.867	-0.908689	1.50266	86.0963	3.90372	303.904
ATOM	1921	N	ALA	E	178	94.274	53.065	116.349	1.00211.76	A	N	8.349	-4.486	-0.0868723	-46.689	-0.886326	1.47309	84.4021	5.59791	305.598
ATOM	1922	CA	ALA	E	178	93.708	54.209	115.597	1.00211.76	A	C	7.597	-5.052	-0.097833	-45.545	-0.864609	1.45812	83.5443	6.45573	306.456
ATOM	1923	C	ALA	E	178	92.404	53.763	114.943	1.00211.76	A	C	6.943	-6.356	-0.123085	-45.991	-0.873076	1.43074	81.9754	8.02461	308.025
ATOM	1924	O	ALA	E	178	91.497	54.566	114.854	1.00211.76	A	O	6.854	-7.263	-0.14065	-45.188	-0.857832	1.40828	80.6887	9.31133	309.311
ATOM	1925	CB	ALA	E	178	94.707	54.827	114.639	1.00211.76	A	C	6.639	-4.053	-0.0784872	-44.927	-0.852877	1.47903	84.7421	5.25791	305.258
ATOM	1926	N	ALA	E	179	92.335	52.515	114.485	1.00212.28	A	N	6.485	-6.425	-0.124421	-47.239	-0.896767	1.43293	82.101	7.89904	307.899
ATOM	1927	CA	ALA	E	179	91.053	52.024	113.937	1.00212.28	A	C	5.937	-7.707	-0.149248	-47.73	-0.906088	1.40755	80.6464	9.35357	309.354
ATOM	1928	C	ALA	E	179	90.015	52.085	115.064	1.00212.28	A	C	7.064	-8.745	-0.169349	-47.669	-0.90493	1.3858	79.4003	10.5997	310.6
ATOM	1929	O	ALA	E	179	88.903	52.614	114.831	1.00212.28	A	O	6.831	-9.857	-0.190883	-47.14	-0.894888	1.36064	77.959	12.041	312.041
ATOM	1930	CB	ALA	E	179	91.235	50.612	113.439	1.00212.28	A	C	5.439	-7.525	-0.145723	-49.142	-0.932893	1.41584	81.1218	8.87818	308.878
ATOM	1931	N	ALA	E	180	90.388	51.629	116.266	1.00213.33	A	N	8.266	-8.372	-0.162126	-48.125	-0.913587	1.39516	79.937	10.063	310.063
ATOM	1932	CA	ALA	E	180	89.422	51.723	117.39	1.00213.33	A	C	9.39	-9.338	-0.180832	-48.031	-0.911802	1.37501	78.7824	11.2176	311.218
ATOM	1933	C	ALA	E	180	89.042	53.191	117.667	1.00213.33	A	C	9.667	-9.718	-0.188191	-46.563	-0.883934	1.36103	77.9811	12.0189	312.019
ATOM	1934	O	ALA	E	180	87.833	53.485	117.925	1.00213.33	A	O	9.925	-10.927	-0.211604	-46.269	-0.878353	1.33439	76.455	13.545	313.545
ATOM	1935	CB	ALA	E	180	90.036	51.096	118.615	1.00213.33	A	C	10.615	-8.724	-0.168942	-48.658	-0.923705	1.3899	79.6354	10.3646	310.365
ATOM	1936	N	ALA	E	181	90.028	54.092	117.631	1.00211.31	A	N	9.631	-8.732	-0.169097	-45.662	-0.86683	1.37814	78.9616	11.0384	311.038
ATOM	1937	CA	ALA	E	181	89.786	55.534	117.894	1.00211.31	A	C	9.894	-8.974	-0.173783	-44.22	-0.839456	1.36666	78.3039	11.6961	311.696
ATOM	1938	C	ALA	E	181	88.862	56.127	116.821	1.00211.31	A	C	8.821	-9.898	-0.191677	-43.627	-0.828198	1.34336	76.969	13.031	313.031
ATOM	1939	O	ALA	E	181	88.058	57.019	117.132	1.00211.31	A	O	9.132	-10.702	-0.207246	-42.735	-0.811265	1.32068	75.6697	14.3303	314.33
ATOM	1940	CB	ALA	E	181	91.095	56.266	117.98	1.00211.31	A	C	9.98	-7.665	-0.148434	-43.488	-0.82556	1.3929	79.8072	10.1928	310.193
ATOM	1941	N	ALA	E	182	89.038	55.677	115.583	1.00213.45	A	N	7.583	-9.722	-0.188269	-44.077	-0.836741	1.34948	77.3195	12.6805	312.681
ATOM	1942	CA	ALA	E	182	88.226	56.086	114.421	1.00213.45	A	C	6.421	-10.534	-0.203993	-43.668	-0.828977	1.32951	76.1754	13.8246	313.825
ATOM	1943	C	ALA	E	182	86.788	55.651	114.687	1.00213.45	A	C	6.687	-11.972	-0.23184	-44.103	-0.837234	1.30065	74.522	15.478	315.478
ATOM	1944	O	ALA	E	182	85.883	56.431	114.432	1.00213.45	A	O	6.432	-12.877	-0.249366	-43.323	-0.822427	1.2764	73.1323	16.8677	316.868
ATOM	1945	CB	ALA	E	182	88.769	55.425	113.176	1.00213.45	A	C	5.176	-9.991	-0.193478	-44.329	-0.841525	1.34481	77.0519	12.9481	312.948
ATOM	1946	N	ALA	E	183	86.6	54.444	115.216	1.00214.12	A	N	7.216	-12.16	-0.235481	-45.31	-0.860148	1.30358	74.6894	15.3106	315.311
ATOM	1947	CA	ALA	E	183	85.227	54.008	115.541	1.00214.12	A	C	7.541	-13.533	-0.262069	-45.746	-0.868425	1.27771	73.2075	16.7925	316.793
ATOM	1948	C	ALA	E	183	84.644	54.965	116.583	1.00214.12	A	C	8.583	-14.116	-0.273359	-44.789	-0.850257	1.25973	72.1773	17.8227	317.823
ATOM	1949	O	ALA	E	183	83.498	55.414	116.394	1.00214.12	A	O	8.394	-15.262	-0.295552	-44.34	-0.841734	1.23312	70.6527	19.3473	319.347
ATOM	1950	CB	ALA	E	183	85.265	52.603	116.078	1.00214.12	A	C	8.078	-13.495	-0.261333	-47.151	-0.895097	1.28673	73.7242	16.2758	316.276
ATOM	1951	N	ALA	E	184	85.428	55.327	117.606	1.00214.63	A	N	9.606	-13.332	-0.258177	-44.427	-0.843385	1.27373	72.9796	17.0204	317.02
ATOM	1952	CA	ALA	E	184	84.887	56.261	118.629	1.00214.63	A	C	10.629	-13.873	-0.268654	-43.493	-0.825654	1.25622	71.976	18.024	318.024
ATOM	1953	C	ALA	E	184	84.519	57.609	117.983	1.00214.63	A	C	9.983	-14.241	-0.27578	-42.145	-0.800065	1.23885	70.9811	19.0189	319.019
ATOM	1954	O	ALA	E	184	83.449	58.184	118.321	1.00214.63	A	O	10.321	-15.311	-0.296501	-41.57	-0.789149	1.21139	69.4077	20.5923	320.592
ATOM	1955	CB	ALA	E	184	85.874	56.433	119.759	1.00214.63	A	C	11.759	-12.886	-0.24954	-43.321	-0.822389	1.27619	73.1205	16.8795	316.88
ATOM	1956	N	ALA	E	185	85.37	58.088	117.073	1.00215.07	A	N	9.073	-13.39	-0.2593	-41.666	-0.790971	1.25401	71.8496	18.1504	318.15
ATOM	1957	CA	ALA	E	185	85.16	59.365	116.351	1.00215.07	A	C	8.351	-13.6	-0.263367	-40.389	-0.766729	1.23993	71.0427	18.9573	318.957
ATOM	1958	C	ALA	E	185	83.895	59.304	115.481	1.00215.07	A	C	7.481	-14.865	-0.287864	-40.45	-0.767887	1.21213	69.4501	20.5499	320.55
ATOM	1959	O	ALA	E	185	83.193	60.326	115.392	1.00215.07	A	O	7.392	-15.567	-0.301458	-39.428	-0.748486	1.18792	68.0625	21.9375	321.937
ATOM	1960	CB	ALA	E	185	86.376	59.648	115.519	1.00215.07	A	C	7.519	-12.384	-0.239819	-40.106	-0.761357	1.26565	72.5162	17.4838	317.484
ATOM	1961	N	ALA	E	186	83.659	58.167	114.82	1.00219.44	A	N	6.82	-15.101	-0.292434	-41.587	-0.789472	1.21605	69.6745	20.3255	320.326
ATOM	1962	CA	ALA	E	186	82.459	57.941	113.98	1.00219.44	A	C	5.98	-16.301	-0.315672	-41.813	-0.793762	1.19228	68.3127	21.6873	321.687
ATOM	1963	C	ALA	E	186	81.221	57.984	114.88	1.00219.44	A	C	6.88	-17.539	-0.339646	-41.77	-0.792946	1.1661	66.8129	23.1871	323.187
ATOM	1964	O	ALA	E	186	80.188	58.509	114.433	1.00219.44	A	O	6.433	-18.572	-0.359651	-41.245	-0.782979	1.14021	65.329	24.671	324.671
ATOM	1965	CB	ALA	E	186	82.57	56.628	113.243	1.00219.44	A	C	5.243	-16.19	-0.313523	-43.126	-0.818687	1.20507	69.0453	20.9547	320.955
ATOM	1966	N	ALA	E	187	81.323	57.416	116.088	1.00221.21	A	N	8.088	-17.437	-0.337671	-42.338	-0.803728	1.17306	67.2112	22.7888	322.789
ATOM	1967	CA	ALA	E	187	80.197	57.467	117.047	1.00221.21	A	C	9.047	-18.563	-0.359476	-42.287	-0.80276	1.14977	65.8771	24.1229	324.123
ATOM	1968	C	ALA	E	187	79.931	58.928	117.422	1.00221.21	A	C	9.422	-18.829	-0.364628	-40.826	-0.775025	1.13105	64.8043	25.1957	325.196
ATOM	1969	O	ALA	E	187	78.742	59.33	117.49	1.00221.21	A	O	9.49	-20.018	-0.387653	-40.424	-0.767394	1.10303	63.1992	26.8008	326.801
ATOM	1970	CB	ALA	E	187	80.524	56.651	118.263	1.00221.21	A	C	10.263	-18.236	-0.353144	-43.103	-0.818251	1.16336	66.6557	23.3443	323.344
ATOM	1971	N	ALA	E	188	81.001	59.711	117.623	1.00222.63	A	N	9.623	-17.759	-0.343907	-40.043	-0.760161	1.14594	65.6574	24.3426	324.343
ATOM	1972	CA	ALA	E	188	80.847	61.154	117.946	1.00222.63	A	C	9.946	-17.913	-0.346889	-38.6	-0.732768	1.12866	64.6673	25.3327	325.333
ATOM	1973	C	ALA	E	188	80.155	61.864	116.776	1.00222.63	A	C	8.776	-18.605	-0.36029	-37.89	-0.719289	1.10643	63.3939	26.6061	326.606
ATOM	1974	O	ALA	E	188	79.312	62.741	117.021	1.00222.63	A	O	9.021	-19.448	-0.376615	-37.013	-0.702641	1.07877	61.8087	28.1913	328.191
ATOM	1975	CB	ALA	E	188	82.192	61.775	118.238	1.00222.63	A	C	10.238	-16.568	-0.320843	-37.979	-0.720979	1.1521	66.0105	23.9895	323.99
ATOM	1976	N	ALA	E	189	80.533	61.491	115.549	1.00222.37	A	N	7.549	-18.227	-0.35297	-38.263	-0.72637	1.11846	64.0832	25.9168	325.917
ATOM	1977	CA	ALA	E	189	79.958	62.043	114.301	1.00222.37	A	C	6.301	-18.802	-0.364105	-37.711	-0.715891	1.10029	63.042	26.958	326.958
ATOM	1978	C	ALA	E	189	78.467	61.704	114.239	1.00222.37	A	C	6.239	-20.293	-0.392978	-38.05	-0.722327	1.07254	61.4518	28.5482	328.548
ATOM	1979	O	ALA	E	189	77.701	62.557	113.794	1.00222.37	A	O	5.794	-21.059	-0.407812	-37.197	-0.706134	1.04706	59.9924	30.0076	330.008
ATOM	1980	CB	ALA	E	189	80.697	61.485	113.108	1.00222.37	A	C	5.108	-18.063	-0.349794	-38.269	-0.726484	1.12207	64.2897	25.7103	325.71
ATOM	1981	N	ALA	E	190	78.099	60.486	114.643	1.00224.41	A	N	6.643	-20.661	-0.400105	-39.268	-0.745449	1.0782	61.7762	28.2238	328.224
ATOM	1982	CA	ALA	E	190	76.688	60.04	114.668	1.00224.41	A	C	6.668	-22.072	-0.427429	-39.714	-0.753915	1.05504	60.4491	29.5509	329.551
ATOM	1983	C	ALA	E	190	75.914	60.923	115.649	1.00224.41	A	C	7.649	-22.846	-0.442418	-38.831	-0.737153	1.03025	59.0291	30.9709	330.971
ATOM	1984	O	ALA	E	190	74.769	61.309	115.317	1.00224.41	A	O	7.317	-23.991	-0.464591	-38.445	-0.729825	1.00391	57.5201	32.4799	332.48
ATOM	1985	CB	ALA	E	190	76.616	58.59	115.075	1.00224.41	A	C	7.075	-22.144	-0.428823	-41.164	-0.781442	1.06891	61.2438	28.7562	328.756
ATOM	1986	N	ALA	E	191	76.531	61.221	116.803	1.00225.16	A	N	8.803	-22.229	-0.430469	-38.533	-0.731496	1.03889	59.5241	30.4759	330.476
ATOM	1987	CA	ALA	E	191	75.912	62.107	117.826	1.00225.16	A	C	9.826	-22.848	-0.442456	-37.647	-0.714676	1.01645	58.2383	31.7617	331.762
ATOM	1988	C	ALA	E	191	75.726	63.511	117.238	1.00225.16	A	C	9.238	-23.034	-0.446058	-36.243	-0.688023	0.995604	57.0439	32.9561	332.956
ATOM	1989	O	ALA	E	191	74.697	64.161	117.528	1.00225.16	A	O	9.528	-24.063	-0.465985	-35.593	-0.675684	0.967051	55.4079	34.5921	334.592
ATOM	1990	CB	ALA	E	191	76.775	62.159	119.062	1.00225.16	A	C	11.062	-21.985	-0.425744	-37.595	-0.713689	1.03292	59.1822	30.8178	330.818
ATOM	1991	N	ALA	E	192	76.73	63.954	116.473	1.00225.83	A	N	8.473	-22.03	-0.426616	-35.8	-0.679613	1.01023	57.8822	32.1178	332.118
ATOM	1992	CA	ALA	E	192	76.732	65.265	115.789	1.00225.83	A	C	7.789	-22.028	-0.426577	-34.489	-0.654726	0.993343	56.9144	33.0856	333.086
ATOM	1993	C	ALA	E	192	75.591	65.291	114.769	1.00225.83	A	C	6.769	-23.169	-0.448673	-34.463	-0.654232	0.969664	55.5577	34.4423	334.442
ATOM	1994	O	ALA	E	192	74.967	66.353	114.616	1.00225.83	A	O	6.616	-23.793	-0.460756	-33.401	-0.634072	0.942399	53.9955	36.0045	336.005
ATOM	1995	CB	ALA	E	192	78.067	65.466	115.123	1.00225.83	A	C	7.123	-20.693	-0.400724	-34.288	-0.65091	1.01896	58.382	31.618	331.618
ATOM	1996	N	ALA	E	193	75.434	64.182	114.033	1.00227.09	A	N	6.033	-23.326	-0.451713	-35.572	-0.675285	0.981234	56.2206	33.7794	333.779
ATOM	1997	CA	ALA	E	193	74.35	64.046	113.034	1.00227.09	A	C	5.034	-24.41	-0.472705	-35.708	-0.677867	0.961857	55.1103	34.8897	334.89
ATOM	1998	C	ALA	E	193	73.041	64.208	113.801	1.00227.09	A	C	5.801	-25.719	-0.498054	-35.546	-0.674792	0.934964	53.5695	36.4305	336.43
[truncated: 64 more rows]

## Sheet: satur_new
						x	y	z					z0	xo	x1	yo	y1	atan	degree	corrected			N	O	P	Q	R	S	T
ATOM	1	N	ALA	D	1	152.166	113.092	100.161	1.00190.77	A	N		-7.839	51.3885	0.963297	13.2785	0.253889	0.257702	14.7652	9.23477		max		53.3465	1	52.3005	1	1.56536	89.6887
ATOM	2	CA	ALA	D	1	152.928	114.084	100.914	1.00190.77	A	C		-7.086	52.1505	0.977581	14.2705	0.272856	0.272186	15.5951	8.40487		min		-53.3465	-1	-52.3005	-1	-1.56642	-89.7495
ATOM	3	C	ALA	D	1	153.095	113.744	102.393	1.00190.77	A	C		-5.607	52.3175	0.980711	13.9305	0.266355	0.265197	15.1947	8.80535
ATOM	4	O	ALA	D	1	154.124	113.196	102.796	1.00190.77	A	O		-5.204	53.3465	1	13.3825	0.255877	0.250502	14.3527	9.64727		x max	154.124
ATOM	5	CB	ALA	D	1	152.266	115.453	100.772	1.00190.77	A	C		-7.228	51.4885	0.965171	15.6395	0.299032	0.300444	17.2141	6.78585		x min	47.431
ATOM	6	N	ALA	D	2	152.095	114.062	103.213	1.00188.51	A	N		-4.787	51.3175	0.961966	14.2485	0.272435	0.27598	15.8125	8.18751		x normalized	106.693	53.3465
ATOM	7	CA	ALA	D	2	152.107	113.576	104.585	1.00188.51	A	C		-3.415	51.3295	0.962191	13.7625	0.263143	0.266955	15.2954	8.70458
ATOM	8	C	ALA	D	2	150.86	112.772	104.895	1.00188.51	A	C		-3.105	50.0825	0.938815	12.9585	0.24777	0.258034	14.7843	9.21572		y max	152.114
ATOM	9	O	ALA	D	2	150.946	111.592	105.257	1.00188.51	A	O		-2.743	50.1685	0.940427	11.7785	0.225208	0.235048	13.4673	10.5327		y min	47.513
ATOM	10	CB	ALA	D	2	152.242	114.748	105.555	1.00188.51	A	C		-2.445	51.4645	0.964721	14.9345	0.285552	0.287778	16.4884	7.51156		y 0	104.601	52.3005
ATOM	11	N	ALA	D	3	149.692	113.379	104.708	1.00190.47	A	N		-3.292	48.9145	0.916921	13.5655	0.259376	0.275675	15.795	8.20499
ATOM	12	CA	ALA	D	3	148.451	112.638	104.854	1.00190.47	A	C		-3.146	47.6735	0.893658	12.8245	0.245208	0.267796	15.3436	8.65641
ATOM	13	C	ALA	D	3	148.291	111.65	103.713	1.00190.47	A	C		-4.287	47.5135	0.890658	11.8365	0.226317	0.248835	14.2572	9.74282
ATOM	14	O	ALA	D	3	147.869	110.504	103.918	1.00190.47	A	O		-4.082	47.0915	0.882748	10.6905	0.204405	0.227545	13.0374	10.9626
ATOM	15	CB	ALA	D	3	147.281	113.614	104.908	1.00190.47	A	C		-3.092	46.5035	0.871725	13.8005	0.263869	0.29393	16.8409	7.15905
ATOM	16	N	ALA	D	4	148.643	112.074	102.503	1.00191.89	A	N		-5.497	47.8655	0.897257	12.2605	0.234424	0.255555	14.6422	9.35777
ATOM	17	CA	ALA	D	4	148.648	111.167	101.369	1.00191.89	A	C		-6.631	47.8705	0.89735	11.3535	0.217082	0.237354	13.5994	10.4006
ATOM	18	C	ALA	D	4	149.634	110.007	101.599	1.00191.89	A	C		-6.401	48.8565	0.915833	10.1935	0.194903	0.209686	12.0141	11.9859
ATOM	19	O	ALA	D	4	149.413	108.901	101.095	1.00191.89	A	O		-6.905	48.6355	0.911691	9.0875	0.173756	0.188328	10.7904	13.2096
ATOM	20	CB	ALA	D	4	148.989	111.932	100.095	1.00191.89	A	C		-7.905	48.2115	0.903743	12.1185	0.231709	0.250982	14.3802	9.61978
ATOM	21	N	ALA	D	5	150.897	110.245	102.518	1.00193.05	A	N		-5.482	50.1195	0.939509	10.4315	0.199453	0.209189	11.9857	12.0143
ATOM	22	CA	ALA	D	5	151.843	109.187	102.934	1.00193.05	A	C		-5.066	51.0655	0.957242	9.3735	0.179224	0.185087	10.6047	13.3953
ATOM	23	C	ALA	D	5	151.156	108.174	103.833	1.00193.05	A	C		-4.167	50.3785	0.944364	8.3605	0.159855	0.167683	9.60754	14.3925
ATOM	24	O	ALA	D	5	151.329	106.961	103.664	1.00193.05	A	O		-4.336	50.5515	0.947607	7.1475	0.136662	0.143231	8.20651	15.7935
ATOM	25	CB	ALA	D	5	153.049	109.793	103.644	1.00193.05	A	C		-4.356	52.2715	0.979849	9.9795	0.190811	0.192328	11.0196	12.9804
ATOM	26	N	ALA	D	6	150.386	108.664	104.805	1.00196.40	A	N		-3.195	49.6085	0.92993	8.8505	0.169224	0.180005	10.3135	13.6865
ATOM	27	CA	ALA	D	6	149.571	107.766	105.615	1.00196.40	A	C		-2.385	48.7935	0.914652	7.9525	0.152054	0.164736	9.43867	14.5613
ATOM	28	C	ALA	D	6	148.673	106.907	104.736	1.00196.40	A	C		-3.264	47.8955	0.897819	7.0935	0.13563	0.149932	8.59047	15.4095
ATOM	29	O	ALA	D	6	148.577	105.689	104.928	1.00196.40	A	O		-3.072	47.7995	0.896019	5.8755	0.112341	0.124727	7.14634	16.8537
ATOM	30	CB	ALA	D	6	148.735	108.57	106.61	1.00196.40	A	C		-1.39	47.9575	0.898981	8.7565	0.167427	0.184131	10.5499	13.4501
ATOM	31	N	ALA	D	7	148.012	107.53	103.758	1.00199.30	A	N		-4.242	47.2345	0.885428	7.7165	0.147542	0.165116	9.46045	14.5396
ATOM	32	CA	ALA	D	7	147.123	106.787	102.869	1.00199.30	A	C		-5.131	46.3455	0.868764	6.9735	0.133335	0.152289	8.7255	15.2745
ATOM	33	C	ALA	D	7	147.882	105.721	102.095	1.00199.30	A	C		-5.905	47.1045	0.882991	5.9075	0.112953	0.12723	7.28974	16.7103
ATOM	34	O	ALA	D	7	147.441	104.57	102.013	1.00199.30	A	O		-5.987	46.6635	0.874725	4.7565	0.0909456	0.103598	5.93575	18.0643
ATOM	35	CB	ALA	D	7	146.422	107.743	101.905	1.00199.30	A	C		-6.095	45.6445	0.855623	7.9295	0.151614	0.175377	10.0484	13.9516
ATOM	36	N	ALA	D	8	149.022	106.093	101.515	1.00200.49	A	N		-6.485	48.2445	0.904361	6.2795	0.120066	0.131991	7.56254	16.4375
ATOM	37	CA	ALA	D	8	149.805	105.147	100.732	1.00200.49	A	C		-7.268	49.0275	0.919039	5.3335	0.101978	0.11051	6.33173	17.6683
ATOM	38	C	ALA	D	8	150.235	103.953	101.576	1.00200.49	A	C		-6.424	49.4575	0.927099	4.1395	0.0791484	0.0851656	4.87963	19.1204
ATOM	39	O	ALA	D	8	150.059	102.796	101.171	1.00200.49	A	O		-6.829	49.2815	0.9238	2.9825	0.0570262	0.0616518	3.53239	20.4676
ATOM	40	CB	ALA	D	8	151.021	105.854	100.136	1.00200.49	A	C		-7.864	50.2435	0.941833	6.0405	0.115496	0.12202	6.99122	17.0088
ATOM	41	N	ALA	D	9	150.787	104.215	102.764	1.00201.68	A	N		-5.236	50.0095	0.937447	4.4015	0.0841579	0.0895335	5.12989	18.8701
ATOM	42	CA	ALA	D	9	151.265	103.133	103.621	1.00201.68	A	C		-4.379	50.4875	0.946407	3.3195	0.0634698	0.0669636	3.83673	20.1633
ATOM	43	C	ALA	D	9	150.118	102.234	104.073	1.00201.68	A	C		-3.927	49.3405	0.924906	2.4205	0.0462806	0.0499965	2.86459	21.1354
ATOM	44	O	ALA	D	9	150.223	101	104.031	1.00201.68	A	O		-3.969	49.4455	0.926874	1.1865	0.0226862	0.0244711	1.40209	22.5979
ATOM	45	CB	ALA	D	9	152.004	103.712	104.829	1.00201.68	A	C		-3.171	51.2265	0.96026	3.8985	0.0745404	0.0774699	4.4387	19.5613
ATOM	46	N	ALA	D	10	149.01	102.839	104.512	1.00205.48	A	N		-3.488	48.2325	0.904136	3.0255	0.0578484	0.0638949	3.66091	20.3391
ATOM	47	CA	ALA	D	10	147.876	102.051	104.979	1.00205.48	A	C		-3.021	47.0985	0.882879	2.2375	0.0427816	0.0484191	2.77421	21.2258
ATOM	48	C	ALA	D	10	147.307	101.185	103.862	1.00205.48	A	C		-4.138	46.5295	0.872213	1.3715	0.0262235	0.0300564	1.7221	22.2779
ATOM	49	O	ALA	D	10	146.988	100.012	104.082	1.00205.48	A	O		-3.918	46.2105	0.866233	0.1985	0.00379537	0.00438144	0.251038	23.749
ATOM	50	CB	ALA	D	10	146.801	102.974	105.552	1.00205.48	A	C		-2.448	46.0235	0.862728	3.1605	0.0604296	0.0699306	4.00673	19.9933
ATOM	51	N	ALA	D	11	147.184	101.741	102.653	1.00207.03	A	N		-5.347	46.4065	0.869907	1.9275	0.0368543	0.0423405	2.42593	21.5741
ATOM	52	CA	ALA	D	11	146.637	100.973	101.54	1.00207.03	A	C		-6.46	45.8595	0.859653	1.1595	0.02217	0.0257837	1.4773	22.5227
ATOM	53	C	ALA	D	11	147.555	99.822	101.16	1.00207.03	A	C		-6.84	46.7775	0.876862	0.0085	0.000162522	0.000185345	0.0106195	23.9894
ATOM	54	O	ALA	D	11	147.083	98.732	100.817	1.00207.03	A	O		-7.183	46.3055	0.868014	-1.0815	-0.0206786	-0.0238184	-1.36469	25.3647
ATOM	55	CB	ALA	D	11	146.396	101.882	100.335	1.00207.03	A	C		-7.665	45.6185	0.855136	2.0685	0.0395503	0.0462174	2.64806	21.3519
ATOM	56	N	ALA	D	12	148.871	100.047	101.193	1.00211.72	A	N		-6.807	48.0935	0.901531	0.2335	0.00446458	0.00495219	0.283739	23.7163
ATOM	57	CA	ALA	D	12	149.8	98.956	100.919	1.00211.72	A	C		-7.081	49.0225	0.918945	-0.8575	-0.0163956	-0.0178399	-1.02215	25.0222
ATOM	58	C	ALA	D	12	149.654	97.85	101.957	1.00211.72	A	C		-6.043	48.8765	0.916208	-1.9635	-0.0375427	-0.0409532	-2.34645	26.3464
ATOM	59	O	ALA	D	12	149.609	96.657	101.614	1.00211.72	A	O		-6.386	48.8315	0.915365	-3.1565	-0.0603532	-0.0658382	-3.77225	27.7722
ATOM	60	CB	ALA	D	12	151.234	99.483	100.883	1.00211.72	A	C		-7.117	50.4565	0.945826	-0.3305	-0.00631925	-0.0066811	-0.382799	24.3828
ATOM	61	N	ALA	D	13	149.573	98.23	103.234	1.00210.18	A	N		-4.766	48.7955	0.91469	-1.5835	-0.030277	-0.0330887	-1.89584	25.8958
ATOM	62	CA	ALA	D	13	149.316	97.25	104.282	1.00210.18	A	C		-3.718	48.5385	0.909872	-2.5635	-0.0490148	-0.053818	-3.08354	27.0835
ATOM	63	C	ALA	D	13	148.025	96.492	104.008	1.00210.18	A	C		-3.992	47.2475	0.885672	-3.3215	-0.063508	-0.0715835	-4.10143	28.1014
ATOM	64	O	ALA	D	13	147.957	95.27	104.187	1.00210.18	A	O		-3.813	47.1795	0.884397	-4.5435	-0.086873	-0.0979143	-5.61008	29.6101
ATOM	65	CB	ALA	D	13	149.259	97.944	105.641	1.00210.18	A	C		-2.359	48.4815	0.908804	-1.8695	-0.0357454	-0.0393121	-2.25241	26.2524
ATOM	66	N	ALA	D	14	146.994	97.204	103.549	1.00212.34	A	N		-4.451	46.2165	0.866345	-2.6095	-0.0498944	-0.0575282	-3.29612	27.2961
ATOM	67	CA	ALA	D	14	145.711	96.572	103.262	1.00212.34	A	C		-4.738	44.9335	0.842295	-3.2415	-0.0619784	-0.0734504	-4.2084	28.2084
ATOM	68	C	ALA	D	14	145.81	95.586	102.107	1.00212.34	A	C		-5.893	45.0325	0.844151	-4.2275	-0.080831	-0.0954631	-5.46963	29.4696
ATOM	69	O	ALA	D	14	145.204	94.51	102.156	1.00212.34	A	O		-5.844	44.4265	0.832791	-5.3035	-0.101404	-0.121168	-6.94241	30.9424
ATOM	70	CB	ALA	D	14	144.663	97.641	102.953	1.00212.34	A	C		-5.047	43.8855	0.82265	-2.1725	-0.0415388	-0.050451	-2.89063	26.8906
ATOM	71	N	ALA	D	15	146.555	95.935	101.061	1.00211.68	A	N		-6.939	45.7775	0.858116	-3.8785	-0.074158	-0.0862053	-4.9392	28.9392
ATOM	72	CA	ALA	D	15	146.727	95.025	99.933	1.00211.68	A	C		-8.067	45.9495	0.86134	-4.7885	-0.0915574	-0.105899	-6.06755	30.0676
ATOM	73	C	ALA	D	15	147.381	93.725	100.384	1.00211.68	A	C		-7.616	46.6035	0.8736	-6.0885	-0.116414	-0.132477	-7.59038	31.5904
ATOM	74	O	ALA	D	15	146.909	92.628	100.058	1.00211.68	A	O		-7.942	46.1315	0.864752	-7.1855	-0.137389	-0.15756	-9.0275	33.0275
ATOM	75	CB	ALA	D	15	147.553	95.702	98.837	1.00211.68	A	C		-9.163	46.7755	0.876824	-4.1115	-0.078613	-0.0894175	-5.12324	29.1232
ATOM	76	N	ALA	D	16	148.474	93.835	101.143	1.00214.06	A	N		-6.857	47.6965	0.894089	-5.9785	-0.114311	-0.127162	-7.28582	31.2858
ATOM	77	CA	ALA	D	16	149.157	92.637	101.621	1.00214.06	A	C		-6.379	48.3795	0.906892	-7.1765	-0.137217	-0.150165	-8.60384	32.6038
ATOM	78	C	ALA	D	16	148.247	91.795	102.508	1.00214.06	A	C		-5.492	47.4695	0.889833	-8.0185	-0.153316	-0.170622	-9.77593	33.7759
ATOM	79	O	ALA	D	16	148.195	90.564	102.37	1.00214.06	A	O		-5.63	47.4175	0.888859	-9.2495	-0.176853	-0.196401	-11.253	35.253
ATOM	80	CB	ALA	D	16	150.433	93.021	102.368	1.00214.06	A	C		-5.632	49.6555	0.930811	-6.7925	-0.129874	-0.138633	-7.9431	31.9431
ATOM	81	N	ALA	D	17	147.513	92.44	103.418	1.00212.45	A	N		-4.582	46.7355	0.876074	-7.3735	-0.140983	-0.159558	-9.14201	33.142
ATOM	82	CA	ALA	D	17	146.607	91.698	104.288	1.00212.45	A	C		-3.712	45.8295	0.859091	-8.1155	-0.155171	-0.178695	-10.2385	34.2385
ATOM	83	C	ALA	D	17	145.511	91.013	103.484	1.00212.45	A	C		-4.516	44.7335	0.838546	-8.8005	-0.168268	-0.198036	-11.3466	35.3466
ATOM	84	O	ALA	D	17	145.116	89.882	103.796	1.00212.45	A	O		-4.204	44.3385	0.831142	-9.9315	-0.189893	-0.224617	-12.8696	36.8696
ATOM	85	CB	ALA	D	17	146	92.627	105.338	1.00212.45	A	C		-2.662	45.2225	0.847713	-7.1865	-0.137408	-0.160695	-9.20714	33.2071
ATOM	86	N	ALA	D	18	145.015	91.675	102.436	1.00212.30	A	N		-5.564	44.2375	0.829248	-8.1385	-0.15561	-0.185495	-10.6281	34.6281
ATOM	87	CA	ALA	D	18	143.949	91.095	101.626	1.00212.30	A	C		-6.374	43.1715	0.809266	-8.7185	-0.1667	-0.203148	-11.6395	35.6395
ATOM	88	C	ALA	D	18	144.425	89.842	100.9	1.00212.30	A	C		-7.1	43.6475	0.818189	-9.9715	-0.190658	-0.228939	-13.1172	37.1172
ATOM	89	O	ALA	D	18	143.732	88.816	100.891	1.00212.30	A	O		-7.109	42.9545	0.805198	-10.9975	-0.210275	-0.255442	-14.6358	38.6358
ATOM	90	CB	ALA	D	18	143.426	92.132	100.632	1.00212.30	A	C		-7.368	42.6485	0.799462	-7.6815	-0.146872	-0.181688	-10.41	34.41
ATOM	91	N	ALA	D	19	145.609	89.906	100.285	1.00211.05	A	N		-7.715	44.8315	0.840383	-9.9075	-0.189434	-0.221708	-12.703	36.703
ATOM	92	CA	ALA	D	19	146.14	88.736	99.589	1.00211.05	A	C		-8.411	45.3625	0.850337	-11.0775	-0.211805	-0.244116	-13.9868	37.9868
ATOM	93	C	ALA	D	19	146.364	87.577	100.551	1.00211.05	A	C		-7.449	45.5865	0.854536	-12.2365	-0.233965	-0.267243	-15.3119	39.3119
ATOM	94	O	ALA	D	19	146.009	86.429	100.251	1.00211.05	A	O		-7.749	45.2315	0.847881	-13.3845	-0.255915	-0.293134	-16.7953	40.7953
ATOM	95	CB	ALA	D	19	147.438	89.094	98.868	1.00211.05	A	C		-9.132	46.6605	0.874668	-10.7195	-0.20496	-0.230176	-13.1881	37.1881
ATOM	96	N	ALA	D	20	146.953	87.859	101.716	1.00211.28	A	N		-6.284	46.1755	0.865577	-11.9545	-0.228573	-0.258177	-14.7925	38.7925
ATOM	97	CA	ALA	D	20	147.201	86.802	102.693	1.00211.28	A	C		-5.307	46.4235	0.870226	-13.0115	-0.248783	-0.278456	-15.9544	39.9544
ATOM	98	C	ALA	D	20	145.898	86.159	103.153	1.00211.28	A	C		-4.847	45.1205	0.845801	-13.6545	-0.261078	-0.299397	-17.1542	41.1542
ATOM	99	O	ALA	D	20	145.794	84.928	103.243	1.00211.28	A	O		-4.757	45.0165	0.843851	-14.8855	-0.284615	-0.325299	-18.6383	42.6383
ATOM	100	CB	ALA	D	20	147.977	87.364	103.885	1.00211.28	A	C		-4.115	47.1995	0.884772	-12.4495	-0.238038	-0.262816	-15.0582	39.0582
ATOM	101	N	ALA	D	21	144.889	86.981	103.447	1.00210.95	A	N		-4.553	44.1115	0.826886	-12.8325	-0.245361	-0.288453	-16.5271	40.5271
ATOM	102	CA	ALA	D	21	143.608	86.446	103.894	1.00210.95	A	C		-4.106	42.8305	0.802874	-13.3675	-0.25559	-0.3082	-17.6586	41.6586
ATOM	103	C	ALA	D	21	142.958	85.595	102.81	1.00210.95	A	C		-5.19	42.1805	0.790689	-14.2185	-0.271862	-0.331166	-18.9744	42.9744
ATOM	104	O	ALA	D	21	142.418	84.519	103.095	1.00210.95	A	O		-4.905	41.6405	0.780567	-15.2945	-0.292435	-0.358459	-20.5382	44.5382
ATOM	105	CB	ALA	D	21	142.684	87.587	104.316	1.00210.95	A	C		-3.684	41.9065	0.785553	-12.2265	-0.233774	-0.289246	-16.5726	40.5726
ATOM	106	N	ALA	D	22	143.005	86.057	101.557	1.00210.08	A	N		-6.443	42.2275	0.79157	-13.7565	-0.263028	-0.320808	-18.3809	42.3809
ATOM	107	CA	ALA	D	22	142.386	85.299	100.474	1.00210.08	A	C		-7.526	41.6085	0.779967	-14.5145	-0.277521	-0.341843	-19.5861	43.5861
ATOM	108	C	ALA	D	22	143.047	83.937	100.302	1.00210.08	A	C		-7.698	42.2695	0.792358	-15.8765	-0.303563	-0.365865	-20.9625	44.9625
ATOM	109	O	ALA	D	22	142.357	82.917	100.173	1.00210.08	A	O		-7.827	41.5795	0.779423	-16.8965	-0.323066	-0.392938	-22.5137	46.5137
ATOM	110	CB	ALA	D	22	142.451	86.096	99.172	1.00210.08	A	C		-8.828	41.6735	0.781185	-13.7175	-0.262282	-0.323923	-18.5594	42.5594
ATOM	111	N	ALA	D	23	144.383	83.899	100.31	1.00209.74	A	N		-7.69	43.6055	0.817401	-15.9145	-0.30429	-0.35637	-20.4185	44.4185
ATOM	112	CA	ALA	D	23	145.083	82.627	100.148	1.00209.74	A	C		-7.852	44.3055	0.830523	-17.1865	-0.328611	-0.376766	-21.5871	45.5871
ATOM	113	C	ALA	D	23	144.777	81.67	101.297	1.00209.74	A	C		-6.703	43.9995	0.824787	-18.1435	-0.346909	-0.398141	-22.8118	46.8118
ATOM	114	O	ALA	D	23	144.52	80.479	101.074	1.00209.74	A	O		-6.926	43.7425	0.819969	-19.3345	-0.369681	-0.423558	-24.2681	48.2681
ATOM	115	CB	ALA	D	23	146.588	82.868	100.029	1.00209.74	A	C		-7.971	45.8105	0.858735	-16.9455	-0.324003	-0.360788	-20.6716	44.6716
ATOM	116	N	ALA	D	24	144.804	82.169	102.537	1.00209.24	A	N		-5.463	44.0265	0.825293	-17.6445	-0.337368	-0.388057	-22.234	46.234
ATOM	117	CA	ALA	D	24	144.497	81.306	103.673	1.00209.24	A	C		-4.327	43.7195	0.819538	-18.5075	-0.353869	-0.407608	-23.3542	47.3542
ATOM	118	C	ALA	D	24	143.076	80.773	103.586	1.00209.24	A	C		-4.414	42.2985	0.792901	-19.0405	-0.36406	-0.430436	-24.6622	48.6622
ATOM	119	O	ALA	D	24	142.825	79.597	103.877	1.00209.24	A	O		-4.123	42.0475	0.788196	-20.2165	-0.386545	-0.455952	-26.1241	50.1241
ATOM	120	CB	ALA	D	24	144.706	82.062	104.983	1.00209.24	A	C		-3.017	43.9285	0.823456	-17.7515	-0.339414	-0.390964	-22.4006	46.4006
ATOM	121	N	ALA	D	25	142.131	81.627	103.187	1.00207.33	A	N		-4.813	41.3535	0.775187	-18.1865	-0.347731	-0.42167	-24.1599	48.1599
ATOM	122	CA	ALA	D	25	140.75	81.187	103.046	1.00207.33	A	C		-4.954	39.9725	0.749299	-18.6265	-0.356144	-0.443695	-25.4219	49.4219
ATOM	123	C	ALA	D	25	140.632	80.08	102.01	1.00207.33	A	C		-5.99	39.8545	0.747087	-19.7335	-0.37731	-0.467672	-26.7957	50.7957
ATOM	124	O	ALA	D	25	139.899	79.105	102.213	1.00207.33	A	O		-5.787	39.1215	0.733347	-20.7085	-0.395952	-0.495075	-28.3657	52.3657
ATOM	125	CB	ALA	D	25	139.859	82.371	102.675	1.00207.33	A	C		-5.325	39.0815	0.732597	-17.4425	-0.333505	-0.427201	-24.4768	48.4768
ATOM	126	N	ALA	D	26	141.355	80.206	100.895	1.00209.90	A	N		-7.105	40.5775	0.76064	-19.6075	-0.374901	-0.457932	-26.2375	50.2375
ATOM	127	CA	ALA	D	26	141.322	79.16	99.877	1.00209.90	A	C		-8.123	40.5445	0.760022	-20.6535	-0.394901	-0.479197	-27.456	51.456
ATOM	128	C	ALA	D	26	141.877	77.848	100.419	1.00209.90	A	C		-7.581	41.0995	0.770425	-21.9655	-0.419986	-0.499101	-28.5964	52.5964
ATOM	129	O	ALA	D	26	141.322	76.772	100.161	1.00209.90	A	O		-7.839	40.5445	0.760022	-23.0415	-0.44056	-0.525335	-30.0995	54.0995
ATOM	130	CB	ALA	D	26	142.102	79.606	98.639	1.00209.90	A	C		-9.361	41.3245	0.774643	-20.2075	-0.386373	-0.462667	-26.5089	50.5089
ATOM	131	N	ALA	D	27	142.978	77.92	101.173	1.00209.46	A	N		-6.827	42.2005	0.791064	-21.8935	-0.41861	-0.486713	-27.8866	51.8866
ATOM	132	CA	ALA	D	27	143.576	76.707	101.727	1.00209.46	A	C		-6.273	42.7985	0.802274	-23.1065	-0.441803	-0.503371	-28.8411	52.8411
ATOM	133	C	ALA	D	27	142.61	75.996	102.669	1.00209.46	A	C		-5.331	41.8325	0.784166	-23.8175	-0.455397	-0.526138	-30.1455	54.1455
ATOM	134	O	ALA	D	27	142.394	74.78	102.561	1.00209.46	A	O		-5.439	41.6165	0.780117	-25.0335	-0.478647	-0.55033	-31.5316	55.5316
ATOM	135	CB	ALA	D	27	144.88	77.051	102.447	1.00209.46	A	C		-5.553	44.1025	0.826718	-22.7625	-0.435225	-0.484583	-27.7645	51.7645
ATOM	136	N	ALA	D	28	142.019	76.743	103.603	1.00209.56	A	N		-4.397	41.2415	0.773087	-23.0705	-0.441114	-0.518512	-29.7086	53.7086
ATOM	137	CA	ALA	D	28	141.052	76.145	104.516	1.00209.56	A	C		-3.484	40.2745	0.75496	-23.6685	-0.452548	-0.540003	-30.9399	54.9399
ATOM	138	C	ALA	D	28	139.851	75.597	103.76	1.00209.56	A	C		-4.24	39.0735	0.732447	-24.2165	-0.463026	-0.563734	-32.2996	56.2996
ATOM	139	O	ALA	D	28	139.295	74.56	104.136	1.00209.56	A	O		-3.864	38.5175	0.722025	-25.2535	-0.482854	-0.589443	-33.7726	57.7726
ATOM	140	CB	ALA	D	28	140.607	77.166	105.562	1.00209.56	A	C		-2.438	39.8295	0.746619	-22.6475	-0.433026	-0.525571	-30.113	54.113
ATOM	141	N	ALA	D	29	139.446	76.269	102.679	1.00209.36	A	N		-5.321	38.6685	0.724855	-23.5445	-0.450177	-0.55576	-31.8427	55.8427
ATOM	142	CA	ALA	D	29	138.289	75.81	101.918	1.00209.36	A	C		-6.082	37.5115	0.703167	-24.0035	-0.458954	-0.578267	-33.1323	57.1323
ATOM	143	C	ALA	D	29	138.574	74.487	101.217	1.00209.36	A	C		-6.783	37.7965	0.708509	-25.3265	-0.48425	-0.59955	-34.3517	58.3517
ATOM	144	O	ALA	D	29	137.697	73.622	101.128	1.00209.36	A	O		-6.872	36.9195	0.69207	-26.1915	-0.500789	-0.626397	-35.8899	59.8899
ATOM	145	CB	ALA	D	29	137.869	76.877	100.908	1.00209.36	A	C		-7.092	37.0915	0.695294	-22.9365	-0.438552	-0.562719	-32.2414	56.2414
ATOM	146	N	ALA	D	30	139.796	74.31	100.715	1.00211.42	A	N		-7.285	39.0185	0.731416	-25.5035	-0.487634	-0.588024	-33.6913	57.6913
ATOM	147	CA	ALA	D	30	140.139	73.05	100.06	1.00211.42	A	C		-7.94	39.3615	0.737846	-26.7635	-0.511726	-0.606377	-34.7428	58.7428
ATOM	148	C	ALA	D	30	140.225	71.91	101.069	1.00211.42	A	C		-6.931	39.4475	0.739458	-27.9035	-0.533523	-0.625013	-35.8106	59.8106
ATOM	149	O	ALA	D	30	139.734	70.8	100.814	1.00211.42	A	O		-7.186	38.9565	0.730254	-29.0135	-0.554746	-0.649656	-37.2225	61.2225
ATOM	150	CB	ALA	D	30	141.452	73.195	99.293	1.00211.42	A	C		-8.707	40.6745	0.762459	-26.6185	-0.508953	-0.58859	-33.7237	57.7237
ATOM	151	N	ALA	D	31	140.855	72.158	102.221	1.00209.85	A	N		-5.779	40.0775	0.751268	-27.6555	-0.528781	-0.613306	-35.1399	59.1399
ATOM	152	CA	ALA	D	31	140.864	71.141	103.269	1.00209.85	A	C		-4.731	40.0865	0.751436	-28.6725	-0.548226	-0.630298	-36.1134	60.1134
ATOM	153	C	ALA	D	31	139.447	70.827	103.728	1.00209.85	A	C		-4.272	38.6695	0.724874	-28.9865	-0.55423	-0.652772	-37.4011	61.4011
ATOM	154	O	ALA	D	31	139.136	69.684	104.084	1.00209.85	A	O		-3.916	38.3585	0.719044	-30.1295	-0.576084	-0.67546	-38.701	62.701
ATOM	155	CB	ALA	D	31	141.724	71.595	104.445	1.00209.85	A	C		-3.555	40.9465	0.767557	-28.2185	-0.539546	-0.612695	-35.1049	59.1049
ATOM	156	N	ALA	D	32	138.562	71.825	103.695	1.00212.57	A	N		-4.305	37.7845	0.708285	-27.9885	-0.535148	-0.647047	-37.073	61.073
ATOM	157	CA	ALA	D	32	137.166	71.587	104.042	1.00212.57	A	C		-3.958	36.3885	0.682116	-28.2265	-0.539698	-0.66936	-38.3515	62.3515
ATOM	158	C	ALA	D	32	136.446	70.819	102.939	1.00212.57	A	C		-5.061	35.6685	0.668619	-28.9945	-0.554383	-0.692262	-39.6637	63.6637
ATOM	159	O	ALA	D	32	135.46	70.122	103.198	1.00212.57	A	O		-4.802	34.6825	0.650136	-29.6915	-0.56771	-0.717819	-41.128	65.128
ATOM	160	CB	ALA	D	32	136.467	72.914	104.325	1.00212.57	A	C		-3.675	35.6895	0.669013	-26.8995	-0.514326	-0.655414	-37.5525	61.5525
ATOM	161	N	ALA	D	33	136.917	70.94	101.697	1.00210.67	A	N		-6.303	36.1395	0.677448	-28.8735	-0.552069	-0.683775	-39.1774	63.1774
ATOM	162	CA	ALA	D	33	136.357	70.126	100.621	1.00210.67	A	C		-7.379	35.5795	0.666951	-29.6875	-0.567633	-0.705125	-40.4007	64.4007
ATOM	163	C	ALA	D	33	136.697	68.654	100.817	1.00210.67	A	C		-7.183	35.9195	0.673324	-31.1595	-0.595778	-0.724371	-41.5034	65.5034
ATOM	164	O	ALA	D	33	135.86	67.776	100.584	1.00210.67	A	O		-7.416	35.0825	0.657635	-32.0375	-0.612566	-0.749931	-42.9679	66.9679
ATOM	165	CB	ALA	D	33	136.864	70.619	99.267	1.00210.67	A	C		-8.733	36.0865	0.676455	-29.1945	-0.558207	-0.689916	-39.5293	63.5293
ATOM	166	N	ALA	D	34	137.925	68.365	101.246	1.00209.24	A	N		-6.754	37.1475	0.696344	-31.4485	-0.601304	-0.712289	-40.8111	64.8111
ATOM	167	CA	ALA	D	34	138.251	66.991	101.619	1.00209.24	A	C		-6.381	37.4735	0.702455	-32.8225	-0.627575	-0.729158	-41.7777	65.7777
ATOM	168	C	ALA	D	34	137.459	66.554	102.844	1.00209.24	A	C		-5.156	36.6815	0.687608	-33.2595	-0.635931	-0.746373	-42.764	66.764
ATOM	169	O	ALA	D	34	137.118	65.372	102.981	1.00209.24	A	O		-5.019	36.3405	0.681216	-34.4415	-0.658531	-0.768467	-44.0299	68.0299
ATOM	170	CB	ALA	D	34	139.749	66.843	101.873	1.00209.24	A	C		-6.127	38.9715	0.730535	-32.9705	-0.630405	-0.711956	-40.7921	64.7921
ATOM	171	N	ALA	D	35	137.176	67.487	103.755	1.00209.39	A	N		-4.245	36.3985	0.682303	-32.3265	-0.618092	-0.73606	-42.1731	66.1731
ATOM	172	CA	ALA	D	35	136.217	67.193	104.812	1.00209.39	A	C		-3.188	35.4395	0.664327	-32.6205	-0.623713	-0.753877	-43.194	67.194
ATOM	173	C	ALA	D	35	134.862	66.818	104.223	1.00209.39	A	C		-3.777	34.0845	0.638927	-32.9955	-0.630883	-0.779064	-44.6371	68.6371
ATOM	174	O	ALA	D	35	134.191	65.906	104.72	1.00209.39	A	O		-3.28	33.4135	0.626348	-33.9075	-0.648321	-0.802634	-45.9875	69.9875
ATOM	175	CB	ALA	D	35	136.086	68.387	105.76	1.00209.39	A	C		-2.24	35.3085	0.661871	-31.4265	-0.600883	-0.737138	-42.2349	66.2349
ATOM	176	N	ALA	D	36	134.455	67.494	103.148	1.00207.14	A	N		-4.852	33.6775	0.631297	-32.3195	-0.617958	-0.774721	-44.3882	68.3882
ATOM	177	CA	ALA	D	36	133.226	67.114	102.465	1.00207.14	A	C		-5.535	32.4485	0.608259	-32.6995	-0.625223	-0.79915	-45.7879	69.7879
ATOM	178	C	ALA	D	36	133.373	65.75	101.808	1.00207.14	A	C		-6.192	32.5955	0.611015	-34.0635	-0.651304	-0.817304	-46.8281	70.8281
ATOM	179	O	ALA	D	36	132.381	65.062	101.564	1.00207.14	A	O		-6.436	31.6035	0.592419	-34.7515	-0.664458	-0.842651	-48.2804	72.2804
ATOM	180	CB	ALA	D	36	132.844	68.173	101.435	1.00207.14	A	C		-6.565	32.0665	0.601098	-31.6405	-0.604975	-0.788612	-45.1842	69.1842
ATOM	181	N	ALA	D	37	134.608	65.343	101.513	1.00209.31	A	N		-6.487	33.8305	0.634165	-34.4705	-0.659085	-0.804665	-46.1039	70.1039
ATOM	182	CA	ALA	D	37	134.832	64.012	100.953	1.00209.31	A	C		-7.047	34.0545	0.638364	-35.8015	-0.684535	-0.820285	-46.9989	70.9989
ATOM	183	C	ALA	D	37	134.626	62.927	102.004	1.00209.31	A	C		-5.996	33.8485	0.634503	-36.8865	-0.70528	-0.838177	-48.024	72.024
ATOM	184	O	ALA	D	37	134.017	61.886	101.727	1.00209.31	A	O		-6.273	33.2395	0.623087	-37.9275	-0.725184	-0.860979	-49.3304	73.3304
ATOM	185	CB	ALA	D	37	136.234	63.922	100.353	1.00209.31	A	C		-7.647	35.4565	0.664645	-35.8915	-0.686255	-0.801394	-45.9165	69.9165
ATOM	186	N	ALA	D	38	135.142	63.143	103.213	1.00208.17	A	N		-4.787	34.3645	0.644175	-36.6705	-0.70115	-0.827723	-47.425	71.425
ATOM	187	CA	ALA	D	38	134.775	62.263	104.321	1.00208.17	A	C		-3.679	33.9975	0.637296	-37.5505	-0.717976	-0.844859	-48.4068	72.4068
ATOM	188	C	ALA	D	38	133.27	62.297	104.554	1.00208.17	A	C		-3.446	32.4925	0.609084	-37.5165	-0.717326	-0.866823	-49.6653	73.6653
ATOM	189	O	ALA	D	38	132.651	61.271	104.869	1.00208.17	A	O		-3.131	31.8735	0.597481	-38.5425	-0.736943	-0.889532	-50.9664	74.9664
ATOM	190	CB	ALA	D	38	135.522	62.66	105.593	1.00208.17	A	C		-2.407	34.7445	0.651299	-37.1535	-0.710385	-0.828763	-47.4846	71.4846
ATOM	191	N	ALA	D	39	132.663	63.47	104.395	1.00206.95	A	N		-3.605	31.8855	0.597706	-36.3435	-0.694898	-0.860448	-49.3	73.3
ATOM	192	CA	ALA	D	39	131.212	63.557	104.428	1.00206.95	A	C		-3.572	30.4345	0.570506	-36.2565	-0.693234	-0.88221	-50.5469	74.5469
ATOM	193	C	ALA	D	39	130.578	62.778	103.286	1.00206.95	A	C		-4.714	29.8005	0.558621	-37.0355	-0.708129	-0.902879	-51.7312	75.7312
ATOM	194	O	ALA	D	39	129.449	62.304	103.42	1.00206.95	A	O		-4.58	28.6715	0.537458	-37.5095	-0.717192	-0.927684	-53.1524	77.1524
ATOM	195	CB	ALA	D	39	130.771	65.018	104.382	1.00206.95	A	C		-3.618	29.9935	0.562239	-34.7955	-0.6653	-0.869159	-49.7991	73.7991
ATOM	196	N	ALA	D	40	131.284	62.633	102.162	1.00209.23	A	N		-5.838	30.5065	0.571856	-37.1805	-0.710901	-0.893373	-51.1865	75.1865
ATOM	197	CA	ALA	D	40	130.768	61.844	101.047	1.00209.23	A	C		-6.953	29.9905	0.562183	-37.9695	-0.725987	-0.91188	-52.2469	76.2469
ATOM	198	C	ALA	D	40	130.846	60.354	101.35	1.00209.23	A	C		-6.65	30.0685	0.563645	-39.4595	-0.754477	-0.929174	-53.2378	77.2378
ATOM	199	O	ALA	D	40	130.032	59.571	100.856	1.00209.23	A	O		-7.144	29.2545	0.548386	-40.2425	-0.769448	-0.951597	-54.5225	78.5225
ATOM	200	CB	ALA	D	40	131.525	62.175	99.759	1.00209.23	A	C		-8.241	30.7475	0.576373	-37.6385	-0.719659	-0.895508	-51.3088	75.3088
ATOM	201	N	ALA	D	41	131.818	59.943	102.166	1.00209.74	A	N		-5.834	31.0405	0.581866	-39.8705	-0.762335	-0.918858	-52.6467	76.6467
ATOM	202	CA	ALA	D	41	131.801	58.577	102.692	1.00209.74	A	C		-5.308	31.0235	0.581547	-41.2365	-0.788453	-0.935292	-53.5883	77.5883
ATOM	203	C	ALA	D	41	130.624	58.379	103.643	1.00209.74	A	C		-4.357	29.8465	0.559484	-41.4345	-0.792239	-0.955918	-54.77	78.77
ATOM	204	O	ALA	D	41	129.916	57.361	103.581	1.00209.74	A	O		-4.419	29.1385	0.546212	-42.4525	-0.811704	-0.978477	-56.0626	80.0626
ATOM	205	CB	ALA	D	41	133.123	58.263	103.394	1.00209.74	A	C		-4.606	32.3455	0.606328	-41.5505	-0.794457	-0.918902	-52.6492	76.6492
ATOM	206	N	ALA	D	42	130.409	59.346	104.537	1.00208.07	A	N		-3.463	29.6315	0.555453	-40.4675	-0.77375	-0.948176	-54.3265	78.3265
ATOM	207	CA	ALA	D	42	129.177	59.363	105.312	1.00208.07	A	C		-2.688	28.3995	0.532359	-40.4505	-0.773425	-0.967956	-55.4598	79.4598
ATOM	208	C	ALA	D	42	127.965	59.294	104.393	1.00208.07	A	C		-3.607	27.1875	0.50964	-40.5195	-0.774744	-0.988945	-56.6624	80.6624
ATOM	209	O	ALA	D	42	126.982	58.605	104.689	1.00208.07	A	O		-3.311	26.2045	0.491213	-41.2085	-0.787918	-1.01333	-58.0593	82.0593
ATOM	210	CB	ALA	D	42	129.124	60.617	106.183	1.00208.07	A	C		-1.817	28.3465	0.531366	-39.1965	-0.749448	-0.954049	-54.663	78.663
ATOM	211	N	ALA	D	43	128.034	59.984	103.252	1.00207.38	A	N		-4.748	27.2565	0.510933	-39.8295	-0.761551	-0.979861	-56.1419	80.1419
ATOM	212	CA	ALA	D	43	126.926	59.98	102.305	1.00207.38	A	C		-5.695	26.1485	0.490163	-39.8335	-0.761628	-0.998952	-57.2357	81.2357
ATOM	213	C	ALA	D	43	126.803	58.633	101.622	1.00207.38	A	C		-6.378	26.0255	0.487858	-41.1805	-0.787383	-1.01609	-58.2179	82.2179
ATOM	214	O	ALA	D	43	125.725	58.263	101.161	1.00207.38	A	O		-6.839	24.9475	0.46765	-41.5505	-0.794457	-1.03877	-59.5172	83.5172
ATOM	215	CB	ALA	D	43	127.108	61.083	101.265	1.00207.38	A	C		-6.735	26.3305	0.493575	-38.7305	-0.740538	-0.982903	-56.3162	80.3162
ATOM	216	N	ALA	D	44	127.902	57.891	101.532	1.00209.08	A	N		-6.468	27.1245	0.508459	-41.9225	-0.80157	-1.00552	-57.6119	81.6119
ATOM	217	CA	ALA	D	44	127.827	56.554	100.961	1.00209.08	A	C		-7.039	27.0495	0.507053	-43.2595	-0.827134	-1.02086	-58.4907	82.4907
ATOM	218	C	ALA	D	44	127.058	55.62	101.88	1.00209.08	A	C		-6.12	26.2805	0.492638	-44.1935	-0.844992	-1.04296	-59.7574	83.7574
ATOM	219	O	ALA	D	44	126.179	54.875	101.429	1.00209.08	A	O		-6.571	25.4015	0.476161	-44.9385	-0.859237	-1.06476	-61.0062	85.0062
ATOM	220	CB	ALA	D	44	129.229	56.012	100.698	1.00209.08	A	C		-7.302	28.4515	0.533334	-43.8015	-0.837497	-1.00374	-57.5102	81.5102
ATOM	221	N	ALA	D	45	127.368	55.659	103.175	1.00208.50	A	N		-4.825	26.5905	0.498449	-44.1545	-0.844246	-1.03746	-59.4421	83.4421
ATOM	222	CA	ALA	D	45	126.599	54.866	104.131	1.00208.50	A	C		-3.869	25.8215	0.484034	-44.9475	-0.859409	-1.05786	-60.611	84.611
ATOM	223	C	ALA	D	45	125.143	55.318	104.172	1.00208.50	A	C		-3.828	24.3655	0.45674	-44.4955	-0.850766	-1.0781	-61.7705	85.7705
ATOM	224	O	ALA	D	45	124.223	54.492	104.227	1.00208.50	A	O		-3.773	23.4455	0.439495	-45.3215	-0.86656	-1.10143	-63.1072	87.1072
ATOM	225	CB	ALA	D	45	127.232	54.956	105.518	1.00208.50	A	C		-2.482	26.4545	0.495899	-44.8575	-0.857688	-1.04657	-59.9643	83.9643
ATOM	226	N	ALA	D	46	124.913	56.632	104.123	1.00207.04	A	N		-3.877	24.1355	0.452429	-43.1815	-0.825642	-1.06951	-61.2785	85.2785
ATOM	227	CA	ALA	D	46	123.548	57.144	104.167	1.00207.04	A	C		-3.833	22.7705	0.426841	-42.6695	-0.815853	-1.08877	-62.3821	86.3821
ATOM	228	C	ALA	D	46	122.822	56.923	102.842	1.00207.04	A	C		-5.158	22.0445	0.413232	-42.8905	-0.820078	-1.10404	-63.2567	87.2567
ATOM	229	O	ALA	D	46	121.59	56.935	102.796	1.00207.04	A	O		-5.204	20.8125	0.390138	-42.8785	-0.819849	-1.12664	-64.5518	88.5518
ATOM	230	CB	ALA	D	46	123.556	58.627	104.54	1.00207.04	A	C		-3.46	22.7785	0.426991	-41.1865	-0.787497	-1.07395	-61.5329	85.5329
ATOM	231	N	ALA	D	47	123.562	56.713	101.751	1.00208.24	A	N		-6.249	22.7845	0.427104	-43.1005	-0.824093	-1.09264	-62.6036	86.6036
ATOM	232	CA	ALA	D	47	122.917	56.416	100.476	1.00208.24	A	C		-7.524	22.1395	0.415013	-43.3975	-0.829772	-1.10703	-63.4279	87.4279
ATOM	233	C	ALA	D	47	122.533	54.949	100.401	1.00208.24	A	C		-7.599	21.7555	0.407815	-44.8645	-0.857822	-1.12702	-64.5732	88.5732
ATOM	234	O	ALA	D	47	121.509	54.595	99.81	1.00208.24	A	O		-8.19	20.7315	0.38862	-45.2185	-0.86459	-1.14837	-65.7968	89.7968
ATOM	235	CB	ALA	D	47	123.829	56.793	99.309	1.00208.24	A	C		-8.691	23.0515	0.432109	-43.0205	-0.822564	-1.0871	-62.2862	86.2862
ATOM	236	N	ALA	D	48	123.35	54.075	100.988	1.00209.87	A	N		-7.012	22.5725	0.42313	-45.7385	-0.874533	-1.12016	-64.1807	88.1807
ATOM	237	CA	ALA	D	48	122.879	52.718	101.236	1.00209.87	A	C		-6.764	22.1015	0.414301	-47.0955	-0.900479	-1.13958	-65.2933	89.2933
ATOM	238	C	ALA	D	48	121.652	52.744	102.137	1.00209.87	A	C		-5.863	20.8745	0.3913	-47.0695	-0.899982	-1.16067	-66.5012	90.5012
ATOM	239	O	ALA	D	48	120.69	51.996	101.922	1.00209.87	A	O		-6.078	19.9125	0.373267	-47.8175	-0.914284	-1.18319	-67.7917	91.7917
ATOM	240	CB	ALA	D	48	123.993	51.877	101.856	1.00209.87	A	C		-6.144	23.2155	0.435183	-47.9365	-0.916559	-1.12751	-64.6016	88.6016
ATOM	241	N	ALA	D	49	121.659	53.626	103.139	1.00207.92	A	N		-4.861	20.8815	0.391431	-46.1875	-0.883118	-1.15358	-66.0953	90.0953
ATOM	242	CA	ALA	D	49	120.469	53.827	103.958	1.00207.92	A	C		-4.042	19.6915	0.369124	-45.9865	-0.879275	-1.17333	-67.2271	91.2271
ATOM	243	C	ALA	D	49	119.333	54.422	103.134	1.00207.92	A	C		-4.866	18.5555	0.34783	-45.3915	-0.867898	-1.18962	-68.1604	92.1604
ATOM	244	O	ALA	D	49	118.157	54.236	103.455	1.00207.92	A	O		-4.545	17.3795	0.325785	-45.5775	-0.871454	-1.21304	-69.5022	93.5022
ATOM	245	CB	ALA	D	49	120.801	54.722	105.153	1.00207.92	A	C		-2.847	20.0235	0.375348	-45.0915	-0.862162	-1.16019	-66.4738	90.4738
ATOM	246	N	ALA	D	50	119.669	55.146	102.065	1.00206.44	A	N		-5.935	18.8915	0.354128	-44.6675	-0.854055	-1.17773	-67.479	91.479
ATOM	247	CA	ALA	D	50	118.641	55.686	101.182	1.00206.44	A	C		-6.818	17.8635	0.334858	-44.1275	-0.84373	-1.19298	-68.353	92.353
ATOM	248	C	ALA	D	50	118.055	54.593	100.301	1.00206.44	A	C		-7.699	17.2775	0.323873	-45.2205	-0.864628	-1.21239	-69.465	93.465
ATOM	249	O	ALA	D	50	116.892	54.669	99.893	1.00206.44	A	O		-8.107	16.1145	0.302072	-45.1445	-0.863175	-1.23416	-70.7123	94.7123
ATOM	250	CB	ALA	D	50	119.22	56.818	100.334	1.00206.44	A	C		-7.666	18.4425	0.345712	-42.9955	-0.822086	-1.17272	-67.1918	91.1918
ATOM	251	N	ALA	D	51	118.855	53.575	99.986	1.00205.36	A	N		-8.014	18.0775	0.338869	-46.2385	-0.884093	-1.20477	-69.0284	93.0284
ATOM	252	CA	ALA	D	51	118.314	52.37	99.368	1.00205.36	A	C		-8.632	17.5365	0.328728	-47.4435	-0.907133	-1.22313	-70.0804	94.0804
ATOM	253	C	ALA	D	51	117.391	51.65	100.338	1.00205.36	A	C		-7.662	16.6135	0.311426	-48.1635	-0.920899	-1.24469	-71.3157	95.3157
ATOM	254	O	ALA	D	51	116.337	51.131	99.95	1.00205.36	A	O		-8.05	15.5595	0.291669	-48.6825	-0.930823	-1.26714	-72.6019	96.6019
ATOM	255	CB	ALA	D	51	119.447	51.451	98.916	1.00205.36	A	C		-9.084	18.6695	0.349967	-48.3625	-0.924704	-1.20899	-69.2702	93.2702
ATOM	256	N	ALA	D	52	117.779	51.61	101.614	1.00202.61	A	N		-6.386	17.0015	0.318699	-48.2035	-0.921664	-1.23788	-70.9253	94.9253
ATOM	257	CA	ALA	D	52	116.862	51.142	102.647	1.00202.61	A	C		-5.353	16.0845	0.30151	-48.6715	-0.930613	-1.25748	-72.0482	96.0482
ATOM	258	C	ALA	D	52	115.625	52.029	102.726	1.00202.61	A	C		-5.274	14.8475	0.278322	-47.7845	-0.913653	-1.2751	-73.0579	97.0579
ATOM	259	O	ALA	D	52	114.53	51.55	103.035	1.00202.61	A	O		-4.965	13.7525	0.257796	-48.2635	-0.922811	-1.29838	-74.3918	98.3918
ATOM	260	CB	ALA	D	52	117.572	51.086	103.999	1.00202.61	A	C		-4.001	16.7945	0.314819	-48.7275	-0.931683	-1.24494	-71.3297	95.3297
ATOM	261	N	ALA	D	53	115.773	53.319	102.419	1.00199.89	A	N		-5.581	14.9955	0.281096	-46.4945	-0.888988	-1.26455	-72.4531	96.4531
ATOM	262	CA	ALA	D	53	114.63	54.225	102.437	1.00199.89	A	C		-5.563	13.8525	0.25967	-45.5885	-0.871665	-1.28127	-73.4111	97.4111
ATOM	263	C	ALA	D	53	113.748	54.029	101.211	1.00199.89	A	C		-6.789	12.9705	0.243137	-45.7845	-0.875412	-1.29988	-74.4779	98.4779
ATOM	264	O	ALA	D	53	112.542	54.28	101.26	1.00199.89	A	O		-6.74	11.7645	0.22053	-45.5335	-0.870613	-1.32271	-75.7857	99.7857
ATOM	265	CB	ALA	D	53	115.109	55.672	102.523	1.00199.89	A	C		-5.477	14.3315	0.268649	-44.1415	-0.843998	-1.26263	-72.3434	96.3434
ATOM	266	N	ALA	D	54	114.333	53.583	100.097	1.00200.33	A	N		-7.903	13.5555	0.254103	-46.2305	-0.88394	-1.29088	-73.9618	97.9618
ATOM	267	CA	ALA	D	54	113.535	53.283	98.91	1.00200.33	A	C		-9.09	12.7575	0.239144	-46.5305	-0.889676	-1.3082	-74.9546	98.9546
ATOM	268	C	ALA	D	54	112.758	51.986	99.091	1.00200.33	A	C		-8.909	11.9805	0.224579	-47.8275	-0.914475	-1.32998	-76.2022	100.202
ATOM	269	O	ALA	D	54	111.584	51.895	98.709	1.00200.33	A	O		-9.291	10.8065	0.202572	-47.9185	-0.916215	-1.3532	-77.5327	101.533
ATOM	270	CB	ALA	D	54	114.432	53.206	97.675	1.00200.33	A	C		-10.325	13.6545	0.255959	-46.6075	-0.891148	-1.2911	-73.9747	97.9747
ATOM	271	N	ALA	D	55	113.402	50.965	99.66	1.00198.19	A	N		-8.34	12.6245	0.236651	-48.8485	-0.933997	-1.32264	-75.7819	99.7819
ATOM	272	CA	ALA	D	55	112.654	49.797	100.105	1.00198.19	A	C		-7.895	11.8765	0.222629	-50.0165	-0.956329	-1.34207	-76.8952	100.895
ATOM	273	C	ALA	D	55	111.603	50.2	101.126	1.00198.19	A	C		-6.874	10.8255	0.202928	-49.6135	-0.948624	-1.36005	-77.9254	101.925
ATOM	274	O	ALA	D	55	110.506	49.633	101.16	1.00198.19	A	O		-6.84	9.7285	0.182364	-50.1805	-0.959465	-1.38297	-79.2382	103.238
ATOM	275	CB	ALA	D	55	113.6	48.751	100.689	1.00198.19	A	C		-7.311	12.8225	0.240363	-51.0625	-0.976329	-1.32941	-76.1694	100.169
ATOM	276	N	ALA	D	56	111.915	51.201	101.95	1.00196.25	A	N		-6.05	11.1375	0.208777	-48.6125	-0.929484	-1.34985	-77.3406	101.341
ATOM	277	CA	ALA	D	56	110.924	51.739	102.871	1.00196.25	A	C		-5.129	10.1465	0.1902	-48.0745	-0.919198	-1.36676	-78.3094	102.309
ATOM	278	C	ALA	D	56	109.819	52.472	102.122	1.00196.25	A	C		-5.878	9.0415	0.169486	-47.3415	-0.905183	-1.3857	-79.3947	103.395
ATOM	279	O	ALA	D	56	108.692	52.568	102.611	1.00196.25	A	O		-5.389	7.9145	0.14836	-47.2455	-0.903347	-1.40802	-80.6733	104.673
ATOM	280	CB	ALA	D	56	111.599	52.663	103.884	1.00196.25	A	C		-4.116	10.8215	0.202853	-47.1505	-0.901531	-1.34947	-77.3191	101.319
ATOM	281	N	ALA	D	57	110.117	52.988	100.928	1.00193.08	A	N		-7.072	9.3395	0.175072	-46.8255	-0.895316	-1.37769	-78.9359	102.936
ATOM	282	CA	ALA	D	57	109.092	53.669	100.141	1.00193.08	A	C		-7.859	8.3145	0.155858	-46.1445	-0.882296	-1.39595	-79.982	103.982
ATOM	283	C	ALA	D	57	108.132	52.67	99.509	1.00193.08	A	C		-8.491	7.3545	0.137863	-47.1435	-0.901397	-1.41903	-81.3044	105.304
ATOM	284	O	ALA	D	57	106.916	52.89	99.484	1.00193.08	A	O		-8.516	6.1385	0.115068	-46.9235	-0.89719	-1.44324	-82.6915	106.691
ATOM	285	CB	ALA	D	57	109.745	54.541	99.069	1.00193.08	A	C		-8.931	8.9675	0.168099	-45.2725	-0.865623	-1.37899	-79.0103	103.01
ATOM	286	N	ALA	D	58	108.662	51.565	98.987	1.00192.47	A	N		-9.013	7.8845	0.147798	-48.2485	-0.922525	-1.41194	-80.898	104.898
ATOM	287	CA	ALA	D	58	107.786	50.492	98.528	1.00192.47	A	C		-9.472	7.0085	0.131377	-49.3215	-0.943041	-1.43238	-82.0691	106.069
ATOM	288	C	ALA	D	58	106.978	49.919	99.689	1.00192.47	A	C		-8.311	6.2005	0.116231	-49.8945	-0.953997	-1.44956	-83.0536	107.054
ATOM	289	O	ALA	D	58	105.778	49.65	99.549	1.00192.47	A	O		-8.451	5.0005	0.0937362	-50.1635	-0.95914	-1.47338	-84.4182	108.418
ATOM	290	CB	ALA	D	58	108.601	49.399	97.839	1.00192.47	A	C		-10.161	7.8235	0.146654	-50.4145	-0.963939	-1.41981	-81.3493	105.349
ATOM	291	N	ALA	D	59	107.613	49.745	100.85	1.00188.48	A	N		-7.15	6.8355	0.128134	-50.0685	-0.957324	-1.43774	-82.3765	106.376
ATOM	292	CA	ALA	D	59	106.872	49.336	102.037	1.00188.48	A	C		-5.963	6.0945	0.114244	-50.4775	-0.965144	-1.45297	-83.2493	107.249
ATOM	293	C	ALA	D	59	105.886	50.414	102.46	1.00188.48	A	C		-5.54	5.1085	0.0957607	-49.3995	-0.944532	-1.46976	-84.2109	108.211
ATOM	294	O	ALA	D	59	104.862	50.118	103.084	1.00188.48	A	O		-4.916	4.0845	0.0765655	-49.6955	-0.950192	-1.49039	-85.3931	109.393
ATOM	295	CB	ALA	D	59	107.836	49.011	103.177	1.00188.48	A	C		-4.823	7.0585	0.132314	-50.8025	-0.971358	-1.43541	-82.2432	106.243
ATOM	296	N	ALA	D	60	106.179	51.671	102.133	1.00185.38	A	N		-5.867	5.4015	0.101253	-48.1425	-0.920498	-1.46124	-83.7228	107.723
ATOM	297	CA	ALA	D	60	105.253	52.755	102.423	1.00185.38	A	C		-5.577	4.4755	0.0838949	-47.0585	-0.899772	-1.47782	-84.6731	108.673
ATOM	298	C	ALA	D	60	104.002	52.616	101.573	1.00185.38	A	C		-6.427	3.2245	0.0604445	-47.1975	-0.902429	-1.50392	-86.1681	110.168
ATOM	299	O	ALA	D	60	102.89	52.829	102.055	1.00185.38	A	O		-5.945	2.1125	0.0395996	-46.9845	-0.898357	-1.52674	-87.476	111.476
ATOM	300	CB	ALA	D	60	105.919	54.111	102.191	1.00185.38	A	C		-5.809	5.1415	0.0963793	-45.7025	-0.873844	-1.46095	-83.7061	107.706
ATOM	301	N	ALA	D	61	104.171	52.24	100.305	1.00181.21	A	N		-7.695	3.3935	0.0636124	-47.5735	-0.909618	-1.50098	-85.9996	110
ATOM	302	CA	ALA	D	61	103.01	51.956	99.467	1.00181.21	A	C		-8.533	2.2325	0.041849	-47.8575	-0.915049	-1.52509	-87.3814	111.381
ATOM	303	C	ALA	D	61	102.27	50.718	99.954	1.00181.21	A	C		-8.046	1.4925	0.0279775	-49.0955	-0.93872	-1.541	-88.2929	112.293
ATOM	304	O	ALA	D	61	101.043	50.642	99.841	1.00181.21	A	O		-8.159	0.2655	0.0049769	-49.1715	-0.940173	-1.5655	-89.6967	113.697
ATOM	305	CB	ALA	D	61	103.434	51.787	98.01	1.00181.21	A	C		-9.99	2.6565	0.0497971	-48.0265	-0.91828	-1.51662	-86.896	110.896
ATOM	306	N	ALA	D	62	102.995	49.745	100.509	1.00180.33	A	N		-7.491	2.2175	0.0415679	-50.0685	-0.957324	-1.5274	-87.5137	111.514
ATOM	307	CA	ALA	D	62	102.344	48.556	101.055	1.00180.33	A	C		-6.945	1.5665	0.0293646	-51.2575	-0.980058	-1.54084	-88.2838	112.284
ATOM	308	C	ALA	D	62	101.476	48.906	102.261	1.00180.33	A	C		-5.739	0.6985	0.0130936	-50.9075	-0.973365	-1.55735	-89.2293	113.229
ATOM	309	O	ALA	D	62	100.266	48.635	102.275	1.00180.33	A	O		-5.725	-0.5115	-0.00958826	-51.1785	-0.978547	1.561	89.4386	114.561
ATOM	310	CB	ALA	D	62	103.396	47.513	101.432	1.00180.33	A	C		-6.568	2.6185	0.0490848	-52.3005	-1	-1.52175	-87.1899	111.19
ATOM	311	N	ALA	D	63	102.083	49.505	103.286	1.00176.79	A	N		-4.714	1.3055	0.0244721	-50.3085	-0.961912	-1.54536	-88.5426	112.543
ATOM	312	CA	ALA	D	63	101.317	49.983	104.431	1.00176.79	A	C		-3.569	0.5395	0.0101131	-49.8305	-0.952773	-1.56018	-89.3919	113.392
ATOM	313	C	ALA	D	63	100.26	50.991	104.005	1.00176.79	A	C		-3.995	-0.5175	-0.00970073	-48.8225	-0.9335	1.5604	89.4046	114.595
ATOM	314	O	ALA	D	63	99.212	51.106	104.649	1.00176.79	A	O		-3.351	-1.5655	-0.0293459	-48.7075	-0.931301	1.5393	88.1952	115.805
ATOM	315	CB	ALA	D	63	102.255	50.594	105.473	1.00176.79	A	C		-2.527	1.4775	0.0276963	-49.2195	-0.94109	-1.54137	-88.3143	112.314
ATOM	316	N	ALA	D	64	100.511	51.72	102.917	1.00173.98	A	N		-5.083	-0.2665	-0.00499564	-48.0935	-0.919561	1.56536	89.6887	114.311
ATOM	317	CA	ALA	D	64	99.517	52.648	102.401	1.00173.98	A	C		-5.599	-1.2605	-0.0236285	-47.1655	-0.901817	1.5446	88.4991	115.501
ATOM	318	C	ALA	D	64	98.269	51.911	101.953	1.00173.98	A	C		-6.047	-2.5085	-0.0470228	-47.9025	-0.915909	1.5195	87.061	116.939
ATOM	319	O	ALA	D	64	97.163	52.23	102.39	1.00173.98	A	O		-5.61	-3.6145	-0.0677551	-47.5835	-0.90981	1.49646	85.7409	118.259
ATOM	320	CB	ALA	D	64	100.099	53.454	101.242	1.00173.98	A	C		-6.758	-0.6785	-0.0127187	-46.3595	-0.886406	1.55645	89.1779	114.822
ATOM	321	N	ALA	D	65	98.427	50.928	101.066	1.00174.44	A	N		-6.934	-2.3505	-0.044061	-48.8855	-0.934704	1.52369	87.3011	116.699
ATOM	322	CA	ALA	D	65	97.273	50.159	100.621	1.00174.44	A	C		-7.379	-3.5045	-0.0656932	-49.6545	-0.949408	1.50171	86.0418	117.958
ATOM	323	C	ALA	D	65	96.546	49.539	101.804	1.00174.44	A	C		-6.196	-4.2315	-0.079321	-50.2745	-0.961262	1.48847	85.2828	118.717
ATOM	324	O	ALA	D	65	95.313	49.564	101.855	1.00174.44	A	O		-6.145	-5.4645	-0.102434	-50.2495	-0.960784	1.46458	83.9144	120.086
ATOM	325	CB	ALA	D	65	97.699	49.085	99.622	1.00174.44	A	C		-8.378	-3.0785	-0.0577076	-50.7285	-0.969943	1.51137	86.5951	117.405
ATOM	326	N	ALA	D	66	97.289	49.033	102.789	1.00173.18	A	N		-5.211	-3.4885	-0.0653932	-50.7805	-0.970937	1.50355	86.1469	117.853
ATOM	327	CA	ALA	D	66	96.647	48.445	103.962	1.00173.18	A	C		-4.038	-4.1305	-0.0774278	-51.3685	-0.98218	1.49213	85.4925	118.507
ATOM	328	C	ALA	D	66	95.816	49.474	104.727	1.00173.18	A	C		-3.273	-4.9615	-0.0930052	-50.3395	-0.962505	1.47447	84.4807	119.519
ATOM	329	O	ALA	D	66	94.584	49.344	104.838	1.00173.18	A	O		-3.162	-6.1935	-0.116099	-50.4695	-0.964991	1.45106	83.1396	120.86
ATOM	330	CB	ALA	D	66	97.704	47.826	104.874	1.00173.18	A	C		-3.126	-3.0735	-0.0576139	-51.9875	-0.994015	1.5129	86.6828	117.317
ATOM	331	N	ALA	D	67	96.476	50.502	105.27	1.00170.04	A	N		-2.73	-4.3015	-0.0806332	-49.3115	-0.942849	1.48548	85.1119	118.888
ATOM	332	CA	ALA	D	67	95.787	51.465	106.121	1.00170.04	A	C		-1.879	-4.9905	-0.0935488	-48.3485	-0.924437	1.46994	84.2216	119.778
ATOM	333	C	ALA	D	67	94.709	52.215	105.351	1.00170.04	A	C		-2.649	-6.0685	-0.113756	-47.5985	-0.910096	1.44645	82.8753	121.125
ATOM	334	O	ALA	D	67	93.634	52.495	105.893	1.00170.04	A	O		-2.107	-7.1435	-0.133908	-47.3185	-0.904743	1.42386	81.581	122.419
ATOM	335	CB	ALA	D	67	96.79	52.443	106.73	1.00170.04	A	C		-1.27	-3.9875	-0.0747472	-47.3705	-0.905737	1.48846	85.2823	118.718
ATOM	336	N	ALA	D	68	94.973	52.544	104.084	1.00169.74	A	N		-3.916	-5.8045	-0.108808	-47.2695	-0.903806	1.45098	83.1353	120.865
ATOM	337	CA	ALA	D	68	93.971	53.229	103.279	1.00169.74	A	C		-4.721	-6.8065	-0.12759	-46.5845	-0.890709	1.42852	81.8481	122.152
ATOM	338	C	ALA	D	68	92.797	52.315	102.969	1.00169.74	A	C		-5.031	-7.9805	-0.149597	-47.4985	-0.908184	1.40754	80.6462	123.354
ATOM	339	O	ALA	D	68	91.668	52.785	102.842	1.00169.74	A	O		-5.158	-9.1095	-0.170761	-47.0285	-0.899198	1.38313	79.2474	124.753
ATOM	340	CB	ALA	D	68	94.589	53.761	101.987	1.00169.74	A	C		-6.013	-6.1885	-0.116006	-46.0525	-0.880537	1.43981	82.4948	121.505
ATOM	341	N	ALA	D	69	93.032	51.006	102.86	1.00171.50	A	N		-5.14	-7.7455	-0.145192	-48.8075	-0.933213	1.41645	81.1566	122.843
ATOM	342	CA	ALA	D	69	91.915	50.087	102.689	1.00171.50	A	C		-5.311	-8.8625	-0.166131	-49.7265	-0.950784	1.39781	80.0887	123.911
ATOM	343	C	ALA	D	69	90.974	50.153	103.881	1.00171.50	A	C		-4.119	-9.8035	-0.18377	-49.6605	-0.949522	1.37962	79.0464	124.954
ATOM	344	O	ALA	D	69	89.761	50.346	103.722	1.00171.50	A	O		-4.278	-11.0165	-0.206508	-49.4675	-0.945832	1.35583	77.6836	126.316
ATOM	345	CB	ALA	D	69	92.429	48.663	102.49	1.00171.50	A	C		-5.51	-8.3485	-0.156496	-51.1505	-0.978012	1.41213	80.9089	123.091
ATOM	346	N	ALA	D	70	91.523	50.017	105.09	1.00176.09	A	N		-2.91	-9.2545	-0.173479	-49.7965	-0.952123	1.39057	79.6738	124.326
ATOM	347	CA	ALA	D	70	90.683	50.057	106.287	1.00176.09	A	C		-1.713	-10.0945	-0.189225	-49.7565	-0.951358	1.37446	78.7507	125.249
ATOM	348	C	ALA	D	70	89.992	51.41	106.43	1.00176.09	A	C		-1.57	-10.7855	-0.202178	-48.4035	-0.925488	1.35572	77.677	126.323
ATOM	349	O	ALA	D	70	88.766	51.495	106.599	1.00176.09	A	O		-1.401	-12.0115	-0.22516	-48.3185	-0.923863	1.33174	76.3031	127.697
ATOM	350	CB	ALA	D	70	91.525	49.75	107.527	1.00176.09	A	C		-0.473	-9.2525	-0.173442	-50.0635	-0.957228	1.39155	79.7299	124.27
ATOM	351	N	ALA	D	71	90.771	52.484	106.353	1.00172.91	A	N		-1.647	-10.0065	-0.187576	-47.3295	-0.904953	1.36641	78.2898	125.71
ATOM	352	CA	ALA	D	71	90.208	53.809	106.542	1.00172.91	A	C		-1.458	-10.5695	-0.198129	-46.0045	-0.879619	1.34925	77.3063	126.694
ATOM	353	C	ALA	D	71	89.281	54.203	105.4	1.00172.91	A	C		-2.6	-11.4965	-0.215506	-45.6105	-0.872085	1.32853	76.1194	127.881
ATOM	354	O	ALA	D	71	88.423	55.064	105.582	1.00172.91	A	O		-2.418	-12.3545	-0.23159	-44.7495	-0.855623	1.30646	74.8548	129.145
ATOM	355	CB	ALA	D	71	91.333	54.817	106.705	1.00172.91	A	C		-1.295	-9.4445	-0.177041	-44.9965	-0.860346	1.36785	78.3721	125.628
ATOM	356	N	ALA	D	72	89.418	53.584	104.223	1.00175.87	A	N		-3.777	-11.3595	-0.212938	-46.2295	-0.883921	1.3344	76.4554	127.545
ATOM	357	CA	ALA	D	72	88.483	53.872	103.141	1.00175.87	A	C		-4.859	-12.2945	-0.230465	-45.9415	-0.878414	1.31421	75.2989	128.701
ATOM	358	C	ALA	D	72	87.203	53.083	103.315	1.00175.87	A	C		-4.685	-13.5745	-0.254459	-46.7305	-0.8935	1.29335	74.1036	129.896
ATOM	359	O	ALA	D	72	86.153	53.483	102.812	1.00175.87	A	O		-5.188	-14.6245	-0.274142	-46.3305	-0.885852	1.27068	72.8044	131.196
ATOM	360	CB	ALA	D	72	89.106	53.572	101.781	1.00175.87	A	C		-6.219	-11.6715	-0.218787	-46.2415	-0.88415	1.32822	76.1011	127.899
ATOM	361	N	ALA	D	73	87.271	51.95	104.009	1.00179.11	A	N		-3.991	-13.5065	-0.253184	-47.8635	-0.915163	1.30089	74.5356	129.464
ATOM	362	CA	ALA	D	73	86.037	51.342	104.489	1.00179.11	A	C		-3.511	-14.7405	-0.276316	-48.4715	-0.926788	1.28104	73.3984	130.602
ATOM	363	C	ALA	D	73	85.29	52.315	105.392	1.00179.11	A	C		-2.608	-15.4875	-0.290319	-47.4985	-0.908184	1.26139	72.2725	131.727
ATOM	364	O	ALA	D	73	84.103	52.609	105.174	1.00179.11	A	O		-2.826	-16.6745	-0.31257	-47.2045	-0.902563	1.23741	70.8983	133.102
ATOM	365	CB	ALA	D	73	86.342	50.037	105.223	1.00179.11	A	C		-2.777	-14.4355	-0.270599	-49.7765	-0.95174	1.29379	74.1285	129.872
ATOM	366	N	ALA	D	74	85.986	52.861	106.39	1.00182.43	A	N		-1.61	-14.7915	-0.277272	-46.9525	-0.897745	1.27124	72.8365	131.164
ATOM	367	CA	ALA	D	74	85.362	53.878	107.236	1.00182.43	A	C		-0.764	-15.4155	-0.288969	-45.9355	-0.878299	1.25294	71.7883	132.212
ATOM	368	C	ALA	D	74	84.995	55.119	106.425	1.00182.43	A	C		-1.575	-15.7825	-0.295849	-44.6945	-0.854571	1.23751	70.9044	133.096
ATOM	369	O	ALA	D	74	84.032	55.824	106.748	1.00182.43	A	O		-1.252	-16.7455	-0.313901	-43.9895	-0.841091	1.2136	69.5341	134.466
ATOM	370	CB	ALA	D	74	86.285	54.243	108.397	1.00182.43	A	C		0.397	-14.4925	-0.271667	-45.5705	-0.871321	1.26856	72.6831	131.317
ATOM	371	N	ALA	D	75	85.744	55.392	105.356	1.00183.56	A	N		-2.644	-15.0335	-0.281809	-44.4215	-0.849351	1.25043	71.6445	132.355
ATOM	372	CA	ALA	D	75	85.45	56.548	104.522	1.00183.56	A	C		-3.478	-15.3275	-0.28732	-43.2655	-0.827248	1.23651	70.8469	133.153
ATOM	373	C	ALA	D	75	84.228	56.303	103.653	1.00183.56	A	C		-4.347	-16.5495	-0.310227	-43.5105	-0.831933	1.21387	69.5496	134.45
ATOM	374	O	ALA	D	75	83.548	57.25	103.259	1.00183.56	A	O		-4.741	-17.2295	-0.322973	-42.5635	-0.813826	1.193	68.3539	135.646
ATOM	375	CB	ALA	D	75	86.66	56.896	103.657	1.00183.56	A	C		-4.343	-14.1175	-0.264638	-42.9175	-0.820594	1.25883	72.1257	131.874
ATOM	376	N	ALA	D	76	83.939	55.043	103.331	1.00188.04	A	N		-4.669	-16.8385	-0.315644	-44.7705	-0.856024	1.21753	69.7594	134.241
ATOM	377	CA	ALA	D	76	82.685	54.733	102.655	1.00188.04	A	C		-5.345	-18.0925	-0.339151	-45.0805	-0.861952	1.19593	68.5219	135.478
ATOM	378	C	ALA	D	76	81.515	54.932	103.599	1.00188.04	A	C		-4.401	-19.2625	-0.361083	-44.8815	-0.858147	1.17251	67.1801	136.82
ATOM	379	O	ALA	D	76	80.438	55.378	103.185	1.00188.04	A	O		-4.815	-20.3395	-0.381271	-44.4355	-0.849619	1.14898	65.8316	138.168
ATOM	380	CB	ALA	D	76	82.704	53.302	102.121	1.00188.04	A	C		-5.879	-18.0735	-0.338794	-46.5115	-0.889313	1.20681	69.1451	134.855
ATOM	381	N	ALA	D	77	81.707	54.598	104.877	1.00190.51	A	N		-3.123	-19.0705	-0.357484	-45.2155	-0.864533	1.17871	67.5349	136.465
ATOM	382	CA	ALA	D	77	80.713	54.972	105.879	1.00190.51	A	C		-2.121	-20.0645	-0.376117	-44.8415	-0.857382	1.1574	66.3139	137.686
ATOM	383	C	ALA	D	77	80.537	56.486	105.927	1.00190.51	A	C		-2.073	-20.2405	-0.379416	-43.3275	-0.828434	1.14132	65.3926	138.607
ATOM	384	O	ALA	D	77	79.409	56.994	105.979	1.00190.51	A	O		-2.021	-21.3685	-0.40056	-42.8195	-0.818721	1.11578	63.9297	140.07
ATOM	385	CB	ALA	D	77	81.116	54.432	107.248	1.00190.51	A	C		-0.752	-19.6615	-0.368562	-45.3815	-0.867707	1.16913	66.9864	137.014
ATOM	386	N	ALA	D	78	81.645	57.224	105.883	1.00193.97	A	N		-2.117	-19.1325	-0.358646	-42.5895	-0.814323	1.15594	66.2302	137.77
ATOM	387	CA	ALA	D	78	81.561	58.679	105.832	1.00193.97	A	C		-2.168	-19.2165	-0.36022	-41.1345	-0.786503	1.14131	65.3921	138.608
ATOM	388	C	ALA	D	78	81.018	59.158	104.492	1.00193.97	A	C		-3.508	-19.7595	-0.370399	-40.6555	-0.777344	1.12613	64.5225	139.477
ATOM	389	O	ALA	D	78	80.5	60.273	104.39	1.00193.97	A	O		-3.61	-20.2775	-0.380109	-39.5405	-0.756025	1.10493	63.308	140.692
ATOM	390	CB	ALA	D	78	82.934	59.291	106.102	1.00193.97	A	C		-1.898	-17.8435	-0.334483	-40.5225	-0.774801	1.16326	66.6501	137.35
ATOM	391	N	ALA	D	79	81.13	58.329	103.454	1.00194.61	A	N		-4.546	-19.6475	-0.3683	-41.4845	-0.793195	1.13609	65.0934	138.907
ATOM	392	CA	ALA	D	79	80.574	58.681	102.153	1.00194.61	A	C		-5.847	-20.2035	-0.378722	-41.1325	-0.786465	1.12202	64.2869	139.713
ATOM	393	C	ALA	D	79	79.054	58.574	102.169	1.00194.61	A	C		-5.831	-21.7235	-0.407215	-41.2395	-0.788511	1.09409	62.6866	141.313
ATOM	394	O	ALA	D	79	78.356	59.41	101.585	1.00194.61	A	O		-6.415	-22.4215	-0.420299	-40.4035	-0.772526	1.07253	61.4512	142.549
ATOM	395	CB	ALA	D	79	81.173	57.787	101.067	1.00194.61	A	C		-6.933	-19.6045	-0.367494	-42.0265	-0.803558	1.14186	65.4238	138.576
ATOM	396	N	ALA	D	80	78.523	57.55	102.839	1.00195.08	A	N		-5.161	-22.2545	-0.417169	-42.2635	-0.80809	1.09424	62.6954	141.305
ATOM	397	CA	ALA	D	80	77.085	57.506	103.093	1.00195.08	A	C		-4.907	-23.6925	-0.444125	-42.3075	-0.808931	1.0687	61.232	142.768
ATOM	398	C	ALA	D	80	76.658	58.664	103.988	1.00195.08	A	C		-4.012	-24.1195	-0.452129	-41.1495	-0.78679	1.04922	60.1162	143.884
ATOM	399	O	ALA	D	80	75.555	59.206	103.842	1.00195.08	A	O		-4.158	-25.2225	-0.472805	-40.6075	-0.776427	1.02382	58.6607	145.339
ATOM	400	CB	ALA	D	80	76.699	56.166	103.717	1.00195.08	A	C		-4.283	-24.0785	-0.45136	-43.6475	-0.834552	1.07501	61.5936	142.406
ATOM	401	N	ALA	D	81	77.524	59.061	104.922	1.00200.00	A	N		-3.078	-23.2535	-0.435896	-40.7525	-0.779199	1.06075	60.7767	143.223
ATOM	402	CA	ALA	D	81	77.249	60.255	105.714	1.00200.00	A	C		-2.286	-23.5285	-0.44105	-39.5585	-0.756369	1.04288	59.7529	144.247
ATOM	403	C	ALA	D	81	77.167	61.493	104.829	1.00200.00	A	C		-3.171	-23.6105	-0.442588	-38.3205	-0.732699	1.0274	58.8659	145.134
ATOM	404	O	ALA	D	81	76.3	62.352	105.024	1.00200.00	A	O		-2.976	-24.4775	-0.45884	-37.4615	-0.716274	1.00106	57.3567	146.643
ATOM	405	CB	ALA	D	81	78.323	60.43	106.786	1.00200.00	A	C		-1.214	-22.4545	-0.420918	-39.3835	-0.753023	1.06109	60.7961	143.204
ATOM	406	N	ALA	D	82	78.067	61.603	103.851	1.00200.64	A	N		-4.149	-22.7105	-0.425717	-38.2105	-0.730595	1.0432	59.7707	144.229
ATOM	407	CA	ALA	D	82	78.008	62.718	102.912	1.00200.64	A	C		-5.088	-22.7695	-0.426823	-37.0955	-0.709276	1.02907	58.9616	145.038
ATOM	408	C	ALA	D	82	76.771	62.621	102.036	1.00200.64	A	C		-5.964	-24.0065	-0.450011	-37.1925	-0.711131	1.0066	57.674	146.326
ATOM	409	O	ALA	D	82	76.242	63.638	101.576	1.00200.64	A	O		-6.424	-24.5355	-0.459927	-36.1755	-0.691686	0.983992	56.3786	147.621
ATOM	410	CB	ALA	D	82	79.27	62.76	102.055	1.00200.64	A	C		-5.945	-21.5075	-0.403166	-37.0535	-0.708473	1.05344	60.3574	143.643
ATOM	411	N	ALA	D	83	76.302	61.4	101.782	1.00203.19	A	N		-6.218	-24.4755	-0.458802	-38.4135	-0.734477	1.01244	58.0084	145.992
ATOM	412	CA	ALA	D	83	75.013	61.236	101.125	1.00203.19	A	C		-6.875	-25.7645	-0.482965	-38.5775	-0.737612	0.991076	56.7845	147.216
ATOM	413	C	ALA	D	83	73.896	61.8	101.991	1.00203.19	A	C		-6.009	-26.8815	-0.503904	-38.0135	-0.726829	0.964587	55.2668	148.733
ATOM	414	O	ALA	D	83	72.949	62.409	101.481	1.00203.19	A	O		-6.519	-27.8285	-0.521656	-37.4045	-0.715184	0.94061	53.893	150.107
ATOM	415	CB	ALA	D	83	74.763	59.762	100.808	1.00203.19	A	C		-7.192	-26.0145	-0.487651	-40.0515	-0.765796	1.00376	57.5114	146.489
ATOM	416	N	ALA	D	84	73.997	61.617	103.309	1.00203.09	A	N		-4.691	-26.7805	-0.50201	-38.1965	-0.730328	0.968592	55.4963	148.504
ATOM	417	CA	ALA	D	84	73.035	62.243	104.21	1.00203.09	A	C		-3.79	-27.7425	-0.520043	-37.5705	-0.718358	0.944188	54.098	149.902
ATOM	418	C	ALA	D	84	73.14	63.762	104.147	1.00203.09	A	C		-3.853	-27.6375	-0.518075	-36.0515	-0.689315	0.926285	53.0722	150.928
ATOM	419	O	ALA	D	84	72.124	64.471	104.128	1.00203.09	A	O		-3.872	-28.6535	-0.537121	-35.3425	-0.675758	0.899209	51.5209	152.479
ATOM	420	CB	ALA	D	84	73.251	61.744	105.637	1.00203.09	A	C		-2.363	-27.5265	-0.515994	-38.0695	-0.727899	0.954134	54.6679	149.332
ATOM	421	N	ALA	D	85	74.368	64.279	104.105	1.00205.57	A	N		-3.895	-26.4095	-0.495056	-35.5345	-0.679429	0.94111	53.9216	150.078
ATOM	422	CA	ALA	D	85	74.56	65.718	103.959	1.00205.57	A	C		-4.041	-26.2175	-0.491457	-34.0955	-0.651915	0.924826	52.9886	151.011
ATOM	423	C	ALA	D	85	73.954	66.22	102.653	1.00205.57	A	C		-5.347	-26.8235	-0.502816	-33.5935	-0.642317	0.906621	51.9456	152.054
ATOM	424	O	ALA	D	85	73.415	67.331	102.591	1.00205.57	A	O		-5.409	-27.3625	-0.51292	-32.4825	-0.621074	0.880485	50.4481	153.552
ATOM	425	CB	ALA	D	85	76.047	66.058	104.037	1.00205.57	A	C		-3.963	-24.7305	-0.463582	-33.7555	-0.645414	0.947913	54.3114	149.689
ATOM	426	N	ALA	D	86	74.034	65.412	101.596	1.00204.93	A	N		-6.404	-26.7435	-0.501317	-34.4015	-0.657766	0.919564	52.6871	151.313
ATOM	427	CA	ALA	D	86	73.336	65.744	100.363	1.00204.93	A	C		-7.637	-27.4415	-0.514401	-34.0695	-0.651418	0.90239	51.7031	152.297
ATOM	428	C	ALA	D	86	71.83	65.737	100.577	1.00204.93	A	C		-7.423	-28.9475	-0.542632	-34.0765	-0.651552	0.876356	50.2115	153.789
ATOM	429	O	ALA	D	86	71.115	66.596	100.051	1.00204.93	A	O		-7.949	-29.6625	-0.556035	-33.2175	-0.635128	0.851701	48.7989	155.201
ATOM	430	CB	ALA	D	86	73.728	64.763	99.26	1.00204.93	A	C		-8.74	-27.0495	-0.507053	-35.0505	-0.670175	0.923086	52.8889	151.111
ATOM	431	N	ALA	D	87	71.333	64.776	101.358	1.00207.40	A	N		-6.642	-29.4445	-0.551948	-35.0375	-0.669927	0.881655	50.5151	153.485
ATOM	432	CA	ALA	D	87	69.906	64.703	101.652	1.00207.40	A	C		-6.348	-30.8715	-0.578698	-35.1105	-0.671322	0.859362	49.2378	154.762
ATOM	433	C	ALA	D	87	69.436	65.89	102.481	1.00207.40	A	C		-5.519	-31.3415	-0.587508	-33.9235	-0.648627	0.834801	47.8306	156.169
ATOM	434	O	ALA	D	87	68.227	66.093	102.637	1.00207.40	A	O		-5.363	-32.5505	-0.610171	-33.7205	-0.644745	0.812942	46.5781	157.422
ATOM	435	CB	ALA	D	87	69.582	63.393	102.368	1.00207.40	A	C		-5.632	-31.1955	-0.584771	-36.4205	-0.69637	0.872288	49.9784	154.022
ATOM	436	N	ALA	D	88	70.366	66.666	103.039	1.00208.08	A	N		-4.961	-30.4115	-0.570075	-33.1475	-0.633789	0.838274	48.0296	155.97
ATOM	437	CA	ALA	D	88	69.98	67.916	103.694	1.00208.08	A	C		-4.306	-30.7975	-0.577311	-31.8975	-0.609889	0.812833	46.5719	157.428
ATOM	438	C	ALA	D	88	69.435	68.941	102.695	1.00208.08	A	C		-5.305	-31.3425	-0.587527	-30.8725	-0.590291	0.787745	45.1345	158.866
ATOM	439	O	ALA	D	88	68.888	69.978	103.096	1.00208.08	A	O		-4.904	-31.8895	-0.597781	-29.8355	-0.570463	0.762019	43.6605	160.34
ATOM	440	CB	ALA	D	88	71.166	68.495	104.466	1.00208.08	A	C		-3.534	-29.6115	-0.555079	-31.3185	-0.598818	0.823286	47.1708	156.829
ATOM	441	N	ALA	D	89	69.57	68.674	101.391	1.00208.82	A	N		-6.609	-31.2075	-0.584996	-31.1395	-0.595396	0.794208	45.5048	158.495
ATOM	442	CA	ALA	D	89	68.983	69.564	100.392	1.00208.82	A	C		-7.608	-31.7945	-0.596	-30.2495	-0.578379	0.770395	44.1404	159.86
ATOM	443	C	ALA	D	89	67.464	69.585	100.498	1.00208.82	A	C		-7.502	-33.3135	-0.624474	-30.2285	-0.577977	0.746749	42.7856	161.214
ATOM	444	O	ALA	D	89	66.819	70.558	100.089	1.00208.82	A	O		-7.911	-33.9585	-0.636565	-29.2555	-0.559373	0.720943	41.307	162.693
ATOM	445	CB	ALA	D	89	69.419	69.143	98.989	1.00208.82	A	C		-9.011	-31.3585	-0.587827	-30.6705	-0.586428	0.784207	44.9318	159.068
ATOM	446	N	ALA	D	90	66.871	68.518	101.035	1.00209.36	A	N		-6.965	-33.9065	-0.63559	-31.2955	-0.598379	0.755251	43.2727	160.727
ATOM	447	CA	ALA	D	90	65.444	68.547	101.328	1.00209.36	A	C		-6.672	-35.3335	-0.66234	-31.2665	-0.597824	0.734247	42.0692	161.931
ATOM	448	C	ALA	D	90	65.126	69.609	102.375	1.00209.36	A	C		-5.625	-35.6515	-0.668301	-30.2045	-0.577518	0.712657	40.8322	163.168
ATOM	449	O	ALA	D	90	64.121	70.324	102.265	1.00209.36	A	O		-5.735	-36.6565	-0.68714	-29.4895	-0.563847	0.687159	39.3713	164.629
ATOM	450	CB	ALA	D	90	64.976	67.169	101.792	1.00209.36	A	C		-6.208	-35.8015	-0.671112	-32.6445	-0.624172	0.749174	42.9245	161.075
ATOM	451	N	ALA	D	91	65.977	69.734	103.395	1.00208.16	A	N		-4.605	-34.8005	-0.652348	-30.0795	-0.575128	0.722571	41.4003	162.6
ATOM	452	CA	ALA	D	91	65.817	70.823	104.352	1.00208.16	A	C		-3.648	-34.9605	-0.655348	-28.9905	-0.554306	0.702063	40.2252	163.775
ATOM	453	C	ALA	D	91	66.018	72.171	103.676	1.00208.16	A	C		-4.324	-34.7595	-0.65158	-27.6425	-0.528532	0.681506	39.0474	164.953
ATOM	454	O	ALA	D	91	65.37	73.161	104.039	1.00208.16	A	O		-3.961	-35.4075	-0.663727	-26.6525	-0.509603	0.65479	37.5167	166.483
ATOM	455	CB	ALA	D	91	66.794	70.651	105.513	1.00208.16	A	C		-2.487	-33.9835	-0.637033	-29.1625	-0.557595	0.719	41.1956	162.804
ATOM	456	N	ALA	D	92	66.908	72.227	102.682	1.00209.72	A	N		-5.318	-33.8695	-0.634896	-27.5865	-0.527461	0.693232	39.7192	164.281
ATOM	457	CA	ALA	D	92	67.074	73.461	101.915	1.00209.72	A	C		-6.085	-33.7035	-0.631785	-26.3525	-0.503867	0.673233	38.5734	165.427
ATOM	458	C	ALA	D	92	65.786	73.839	101.188	1.00209.72	A	C		-6.812	-34.9915	-0.655929	-25.9745	-0.49664	0.648065	37.1314	166.869
ATOM	459	O	ALA	D	92	65.384	75.011	101.176	1.00209.72	A	O		-6.824	-35.3935	-0.663464	-24.8025	-0.474231	0.620576	35.5564	168.444
ATOM	460	CB	ALA	D	92	68.228	73.313	100.923	1.00209.72	A	C		-7.077	-32.5495	-0.610152	-26.5005	-0.506697	0.69303	39.7077	164.292
ATOM	461	N	ALA	D	93	65.123	72.854	100.579	1.00207.46	A	N		-7.421	-35.6545	-0.668357	-26.9595	-0.515473	0.656966	37.6414	166.359
ATOM	462	CA	ALA	D	93	63.846	73.115	99.92	1.00207.46	A	C		-8.08	-36.9315	-0.692295	-26.6985	-0.510483	0.635374	36.4042	167.596
ATOM	463	C	ALA	D	93	62.789	73.559	100.924	1.00207.46	A	C		-7.076	-37.9885	-0.712109	-26.2545	-0.501993	0.614033	35.1815	168.818
ATOM	464	O	ALA	D	93	61.948	74.415	100.619	1.00207.46	A	O		-7.381	-38.8295	-0.727873	-25.3985	-0.485626	0.588361	33.7106	170.289
ATOM	465	CB	ALA	D	93	63.383	71.87	99.163	1.00207.46	A	C		-8.837	-37.3945	-0.700974	-27.9435	-0.534287	0.651268	37.3149	166.685
ATOM	466	N	ALA	D	94	62.81	72.982	102.128	1.00206.71	A	N		-5.872	-37.9675	-0.711715	-26.8315	-0.513026	0.62457	35.7852	168.215
ATOM	467	CA	ALA	D	94	61.902	73.442	103.173	1.00206.71	A	C		-4.827	-38.8755	-0.728736	-26.3715	-0.50423	0.605286	34.6803	169.32
ATOM	468	C	ALA	D	94	62.153	74.905	103.5	1.00206.71	A	C		-4.5	-38.6245	-0.724031	-24.9085	-0.476257	0.581829	33.3364	170.664
ATOM	469	O	ALA	D	94	61.208	75.682	103.693	1.00206.71	A	O		-4.307	-39.5695	-0.741745	-24.1315	-0.461401	0.556474	31.8836	172.116
ATOM	470	CB	ALA	D	94	62.055	72.58	104.424	1.00206.71	A	C		-3.576	-38.7225	-0.725868	-27.2335	-0.520712	0.622285	35.6543	168.346
ATOM	471	N	ALA	D	95	63.426	75.296	103.572	1.00204.99	A	N		-4.428	-37.3515	-0.700168	-24.5175	-0.468781	0.58998	33.8034	170.197
ATOM	472	CA	ALA	D	95	63.757	76.7	103.779	1.00204.99	A	C		-4.221	-37.0205	-0.693963	-23.1135	-0.441937	0.567061	32.4902	171.51
ATOM	473	C	ALA	D	95	63.176	77.561	102.669	1.00204.99	A	C		-5.331	-37.6015	-0.704854	-22.2525	-0.425474	0.543087	31.1166	172.883
ATOM	474	O	ALA	D	95	62.671	78.662	102.923	1.00204.99	A	O		-5.077	-38.1065	-0.714321	-21.1515	-0.404423	0.515168	29.517	174.483
ATOM	475	CB	ALA	D	95	65.271	76.878	103.861	1.00204.99	A	C		-4.139	-35.5065	-0.665583	-22.9355	-0.438533	0.582586	33.3797	170.62
ATOM	476	N	ALA	D	96	63.228	77.07	101.43	1.00206.46	A	N		-6.57	-37.5495	-0.703879	-22.7435	-0.434862	0.553411	31.7081	172.292
ATOM	477	CA	ALA	D	96	62.641	77.817	100.32	1.00206.46	A	C		-7.68	-38.1365	-0.714883	-21.9965	-0.420579	0.531786	30.4691	173.531
ATOM	478	C	ALA	D	96	61.136	77.981	100.498	1.00206.46	A	C		-7.502	-39.6415	-0.743095	-21.8325	-0.417443	0.51183	29.3257	174.674
ATOM	479	O	ALA	D	96	60.58	79.048	100.211	1.00206.46	A	O		-7.789	-40.1975	-0.753517	-20.7655	-0.397042	0.48495	27.7856	176.214
ATOM	480	CB	ALA	D	96	62.951	77.124	98.994	1.00206.46	A	C		-9.006	-37.8265	-0.709072	-22.6895	-0.43383	0.549071	31.4594	172.541
ATOM	481	N	ALA	D	97	60.46	76.93	100.968	1.00206.27	A	N		-7.032	-40.3175	-0.755767	-22.8835	-0.437539	0.524786	30.068	173.932
ATOM	482	CA	ALA	D	97	59.016	77.015	101.179	1.00206.27	A	C		-6.821	-41.7615	-0.782835	-22.7985	-0.435914	0.508079	29.1108	174.889
ATOM	483	C	ALA	D	97	58.672	78.053	102.24	1.00206.27	A	C		-5.76	-42.1055	-0.789283	-21.7605	-0.416067	0.485127	27.7957	176.204
ATOM	484	O	ALA	D	97	57.747	78.86	102.061	1.00206.27	A	O		-5.939	-43.0305	-0.806623	-20.9535	-0.400637	0.460991	26.4129	177.587
ATOM	485	CB	ALA	D	97	58.463	75.644	101.565	1.00206.27	A	C		-6.435	-42.3145	-0.793201	-24.1695	-0.462128	0.527535	30.2255	173.774
ATOM	486	N	ALA	D	98	59.402	78.044	103.356	1.00206.72	A	N		-4.644	-41.3755	-0.775599	-21.7695	-0.416239	0.49255	28.221	175.779
ATOM	487	CA	ALA	D	98	59.175	79.048	104.39	1.00206.72	A	C		-3.61	-41.6025	-0.779854	-20.7655	-0.397042	0.47092	26.9817	177.018
ATOM	488	C	ALA	D	98	59.441	80.449	103.856	1.00206.72	A	C		-4.144	-41.3365	-0.774868	-19.3645	-0.370255	0.445754	25.5398	178.46
ATOM	489	O	ALA	D	98	58.725	81.399	104.196	1.00206.72	A	O		-3.804	-42.0525	-0.78829	-18.4145	-0.35209	0.420065	24.068	179.932
ATOM	490	CB	ALA	D	98	60.053	78.762	105.607	1.00206.72	A	C		-2.393	-40.7245	-0.763396	-21.0515	-0.40251	0.485219	27.801	176.199
ATOM	491	N	ALA	D	99	60.465	80.595	103.011	1.00206.27	A	N		-4.989	-40.3125	-0.755673	-19.2185	-0.367463	0.452606	25.9324	178.068
ATOM	492	CA	ALA	D	99	60.767	81.904	102.441	1.00206.27	A	C		-5.559	-40.0105	-0.750012	-17.9095	-0.342435	0.428306	24.5401	179.46
ATOM	493	C	ALA	D	99	59.653	82.372	101.513	1.00206.27	A	C		-6.487	-41.1245	-0.770894	-17.4415	-0.333486	0.408288	23.3932	180.607
ATOM	494	O	ALA	D	99	59.352	83.568	101.447	1.00206.27	A	O		-6.553	-41.4255	-0.776536	-16.2455	-0.310618	0.380511	21.8017	182.198
ATOM	495	CB	ALA	D	99	62.104	81.862	101.701	1.00206.27	A	C		-6.299	-38.6735	-0.724949	-17.9515	-0.343238	0.442195	25.3359	178.664
ATOM	496	N	ALA	D	100	59.021	81.443	100.795	1.00207.19	A	N		-7.205	-41.7565	-0.782741	-18.3705	-0.351249	0.421808	24.1678	179.832
ATOM	497	CA	ALA	D	100	57.924	81.825	99.912	1.00207.19	A	C		-8.088	-42.8535	-0.803305	-17.9885	-0.343945	0.404546	23.1788	180.821
ATOM	498	C	ALA	D	100	56.708	82.283	100.709	1.00207.19	A	C		-7.291	-44.0695	-0.826099	-17.5305	-0.335188	0.385452	22.0848	181.915
ATOM	499	O	ALA	D	100	56.077	83.294	100.372	1.00207.19	A	O		-7.628	-44.7005	-0.837928	-16.5195	-0.315857	0.36048	20.654	183.346
ATOM	500	CB	ALA	D	100	57.562	80.662	98.99	1.00207.19	A	C		-9.01	-43.2155	-0.810091	-19.1515	-0.366182	0.424537	24.3242	179.676
ATOM	501	N	ALA	D	101	56.353	81.541	101.763	1.00208.48	A	N		-6.237	-44.4245	-0.832754	-18.2725	-0.349375	0.397239	22.7601	181.24
ATOM	502	CA	ALA	D	101	55.236	81.961	102.607	1.00208.48	A	C		-5.393	-45.5415	-0.853692	-17.8525	-0.341345	0.380373	21.7938	182.206
ATOM	503	C	ALA	D	101	55.52	83.308	103.259	1.00208.48	A	C		-4.741	-45.2575	-0.848369	-16.5055	-0.31559	0.356134	20.405	183.595
ATOM	504	O	ALA	D	101	54.639	84.177	103.328	1.00208.48	A	O		-4.672	-46.1385	-0.864883	-15.6365	-0.298974	0.332822	19.0693	184.931
ATOM	505	CB	ALA	D	101	54.943	80.905	103.67	1.00208.48	A	C		-4.33	-45.8345	-0.859185	-18.9085	-0.361536	0.398299	22.8208	181.179
ATOM	506	N	ALA	D	102	56.754	83.506	103.728	1.00210.17	A	N		-4.272	-44.0235	-0.825237	-16.3075	-0.311804	0.361254	20.6984	183.302
ATOM	507	CA	ALA	D	102	57.133	84.796	104.292	1.00210.17	A	C		-3.708	-43.6445	-0.818132	-15.0175	-0.287139	0.337537	19.3395	184.661
ATOM	508	C	ALA	D	102	57.085	85.895	103.236	1.00210.17	A	C		-4.764	-43.6925	-0.819032	-13.9185	-0.266126	0.314166	18.0004	186
ATOM	509	O	ALA	D	102	56.766	87.048	103.542	1.00210.17	A	O		-4.458	-44.0115	-0.825012	-12.7655	-0.24408	0.287645	16.4809	187.519
ATOM	510	CB	ALA	D	102	58.526	84.702	104.916	1.00210.17	A	C		-3.084	-42.2515	-0.79202	-15.1115	-0.288936	0.349806	20.0424	183.958
ATOM	511	N	ALA	D	103	57.387	85.552	101.981	1.00207.45	A	N		-6.019	-43.3905	-0.813371	-14.2615	-0.272684	0.323476	18.5338	185.466
ATOM	512	CA	ALA	D	103	57.373	86.549	100.916	1.00207.45	A	C		-7.084	-43.4045	-0.813634	-13.2645	-0.253621	0.302169	17.313	186.687
ATOM	513	C	ALA	D	103	55.955	87.016	100.612	1.00207.45	A	C		-7.388	-44.8225	-0.840214	-12.7975	-0.244692	0.283387	16.2369	187.763
ATOM	514	O	ALA	D	103	55.714	88.211	100.41	1.00207.45	A	O		-7.59	-45.0635	-0.844732	-11.6025	-0.221843	0.25682	14.7147	189.285
ATOM	515	CB	ALA	D	103	58.034	85.977	99.663	1.00207.45	A	C		-8.337	-42.7435	-0.801243	-13.8365	-0.264558	0.318914	18.2724	185.728
ATOM	516	N	ALA	D	104	55.003	86.085	100.568	1.00207.82	A	N		-7.432	-45.7745	-0.85806	-13.7285	-0.262493	0.296874	17.0096	186.99
ATOM	517	CA	ALA	D	104	53.613	86.475	100.342	1.00207.82	A	C		-7.658	-47.1645	-0.884116	-13.3385	-0.255036	0.28084	16.091	187.909
ATOM	518	C	ALA	D	104	53.083	87.301	101.507	1.00207.82	A	C		-6.493	-47.6945	-0.894051	-12.5125	-0.239242	0.261468	14.981	189.019
ATOM	519	O	ALA	D	104	52.346	88.279	101.309	1.00207.82	A	O		-6.691	-48.4315	-0.907866	-11.5345	-0.220543	0.238308	13.6541	190.346
ATOM	520	CB	ALA	D	104	52.745	85.238	100.119	1.00207.82	A	C		-7.881	-48.0325	-0.900387	-14.5755	-0.278688	0.300167	17.1983	186.802
ATOM	521	N	ALA	D	105	53.437	86.911	102.733	1.00206.80	A	N		-5.267	-47.3405	-0.887415	-12.9025	-0.246699	0.271151	15.5358	188.464
ATOM	522	CA	ALA	D	105	53.116	87.753	103.877	1.00206.80	A	C		-4.123	-47.6615	-0.893433	-12.0605	-0.2306	0.252593	14.4725	189.527
ATOM	523	C	ALA	D	105	53.714	89.146	103.71	1.00206.80	A	C		-4.29	-47.0635	-0.882223	-10.6675	-0.203966	0.227203	13.0178	190.982
ATOM	524	O	ALA	D	105	53.047	90.158	103.974	1.00206.80	A	O		-4.026	-47.7305	-0.894726	-9.6555	-0.184616	0.203482	11.6587	192.341
ATOM	525	CB	ALA	D	105	53.613	87.093	105.164	1.00206.80	A	C		-2.836	-47.1645	-0.884116	-12.7205	-0.243219	0.268458	15.3815	188.618
ATOM	526	N	ALA	D	106	54.969	89.214	103.257	1.00203.65	A	N		-4.743	-45.8085	-0.858697	-10.5995	-0.202665	0.231774	13.2796	190.72
ATOM	527	CA	ALA	D	106	55.605	90.501	103.011	1.00203.65	A	C		-4.989	-45.1725	-0.846775	-9.3125	-0.178058	0.207258	11.875	192.125
ATOM	528	C	ALA	D	106	54.822	91.3	101.985	1.00203.65	A	C		-6.015	-45.9555	-0.861453	-8.5135	-0.16278	0.186758	10.7005	193.3
ATOM	529	O	ALA	D	106	54.705	92.521	102.094	1.00203.65	A	O		-5.906	-46.0725	-0.863646	-7.2925	-0.139435	0.160068	9.1712	194.829
ATOM	530	CB	ALA	D	106	57.047	90.296	102.551	1.00203.65	A	C		-5.449	-43.7305	-0.819745	-9.5175	-0.181977	0.21845	12.5163	191.484
ATOM	531	N	ALA	D	107	54.258	90.618	100.991	1.00206.63	A	N		-7.009	-46.5195	-0.872025	-9.1955	-0.17582	0.198956	11.3993	192.601
ATOM	532	CA	ALA	D	107	53.498	91.307	99.954	1.00206.63	A	C		-8.046	-47.2795	-0.886272	-8.5065	-0.162647	0.181498	10.3991	193.601
ATOM	533	C	ALA	D	107	52.246	91.963	100.525	1.00206.63	A	C		-7.475	-48.5315	-0.909741	-7.8505	-0.150104	0.163523	9.36917	194.631
ATOM	534	O	ALA	D	107	51.987	93.149	100.28	1.00206.63	A	O		-7.72	-48.7905	-0.914596	-6.6645	-0.127427	0.138435	7.93174	196.068
ATOM	535	CB	ALA	D	107	53.134	90.326	98.839	1.00206.63	A	C		-9.161	-47.6435	-0.893095	-9.4875	-0.181404	0.200392	11.4816	192.518
ATOM	536	N	ALA	D	108	51.446	91.2	101.271	1.00207.53	A	N		-6.729	-49.3315	-0.924737	-8.6135	-0.164692	0.176249	10.0983	193.902
ATOM	537	CA	ALA	D	108	50.212	91.757	101.823	1.00207.53	A	C		-6.177	-50.5655	-0.947869	-8.0565	-0.154043	0.161106	9.2307	194.769
ATOM	538	C	ALA	D	108	50.506	92.925	102.76	1.00207.53	A	C		-5.24	-50.2715	-0.942358	-6.8885	-0.13171	0.138867	7.95649	196.044
ATOM	539	O	ALA	D	108	49.865	93.986	102.683	1.00207.53	A	O		-5.317	-50.9125	-0.954374	-5.8275	-0.111423	0.116224	6.65915	197.341
ATOM	540	CB	ALA	D	108	49.422	90.669	102.546	1.00207.53	A	C		-5.454	-51.3555	-0.962678	-9.1445	-0.174845	0.179665	10.2941	193.706
ATOM	541	N	ALA	D	109	51.488	92.756	103.645	1.00207.78	A	N		-4.355	-49.2895	-0.92395	-7.0575	-0.134941	0.145023	8.30921	195.691
ATOM	542	CA	ALA	D	109	51.851	93.847	104.542	1.00207.78	A	C		-3.458	-48.9265	-0.917145	-5.9665	-0.114081	0.123752	7.09044	196.91
ATOM	543	C	ALA	D	109	52.434	95.024	103.77	1.00207.78	A	C		-4.23	-48.3435	-0.906217	-4.7895	-0.0915766	0.100712	5.77036	198.23
ATOM	544	O	ALA	D	109	52.274	96.183	104.168	1.00207.78	A	O		-3.832	-48.5035	-0.909216	-3.6305	-0.0694162	0.0761994	4.36591	199.634
ATOM	545	CB	ALA	D	109	52.832	93.34	105.592	1.00207.78	A	C		-2.408	-47.9455	-0.898756	-6.4735	-0.123775	0.136857	7.84135	196.159
ATOM	546	N	ALA	D	110	53.106	94.743	102.652	1.00206.11	A	N		-5.348	-47.6715	-0.89362	-5.0705	-0.0969494	0.108068	6.19184	197.808
ATOM	547	CA	ALA	D	110	53.661	95.805	101.824	1.00206.11	A	C		-6.176	-47.1165	-0.883216	-4.0085	-0.0766436	0.086561	4.95958	199.04
ATOM	548	C	ALA	D	110	52.562	96.659	101.213	1.00206.11	A	C		-6.787	-48.2155	-0.903817	-3.1545	-0.0603149	0.0666347	3.81789	200.182
ATOM	549	O	ALA	D	110	52.71	97.878	101.097	1.00206.11	A	O		-6.903	-48.0675	-0.901043	-1.9355	-0.0370073	0.0410485	2.35191	201.648
ATOM	550	CB	ALA	D	110	54.542	95.21	100.726	1.00206.11	A	C		-7.274	-46.2355	-0.866702	-4.6035	-0.0880202	0.101211	5.79894	198.201
ATOM	551	N	ALA	D	111	51.458	96.035	100.797	1.00210.11	A	N		-7.203	-49.3195	-0.924512	-3.7785	-0.072246	0.0779865	4.46829	199.532
ATOM	552	CA	ALA	D	111	50.317	96.812	100.32	1.00210.11	A	C		-7.68	-50.4605	-0.945901	-3.0015	-0.0573895	0.0605975	3.47198	200.528
ATOM	553	C	ALA	D	111	49.74	97.692	101.429	1.00210.11	A	C		-6.571	-51.0375	-0.956717	-2.1215	-0.0405637	0.0423734	2.42782	201.572
ATOM	554	O	ALA	D	111	49.417	98.868	101.194	1.00210.11	A	O		-6.806	-51.3605	-0.962772	-0.9455	-0.0180782	0.0187751	1.07573	202.924
ATOM	555	CB	ALA	D	111	49.248	95.877	99.75	1.00210.11	A	C		-8.25	-51.5295	-0.96594	-3.9365	-0.075267	0.0777639	4.45554	199.544
ATOM	556	N	ALA	D	112	49.604	97.143	102.642	1.00211.78	A	N		-5.358	-51.1735	-0.959266	-2.6705	-0.0510607	0.0531787	3.04692	200.953
ATOM	557	CA	ALA	D	112	49.227	97.985	103.774	1.00211.78	A	C		-4.226	-51.5505	-0.966333	-1.8285	-0.0349614	0.0361637	2.07203	201.928
ATOM	558	C	ALA	D	112	50.175	99.168	103.915	1.00211.78	A	C		-4.085	-50.6025	-0.948563	-0.6455	-0.0123421	0.0130107	0.745457	203.255
ATOM	559	O	ALA	D	112	49.742	100.317	104.095	1.00211.78	A	O		-3.905	-51.0355	-0.956679	0.5035	0.00962706	-0.0100627	-0.576548	204.577
ATOM	560	CB	ALA	D	112	49.211	97.162	105.059	1.00211.78	A	C		-2.941	-51.5665	-0.966633	-2.6515	-0.0506974	0.0523994	3.00226	200.998
ATOM	561	N	ALA	D	113	51.473	98.916	103.788	1.00213.13	A	N		-4.212	-49.3045	-0.924231	-0.8975	-0.0171604	0.0185651	1.0637	202.936
ATOM	562	CA	ALA	D	113	52.441	99.999	103.888	1.00213.13	A	C		-4.112	-48.3365	-0.906086	0.1855	0.00354681	-0.00391441	-0.224279	204.224
ATOM	563	C	ALA	D	113	52.4	100.896	102.652	1.00213.13	A	C		-5.348	-48.3775	-0.906854	1.0825	0.0206977	-0.0228197	-1.30747	205.307
ATOM	564	O	ALA	D	113	52.918	102.017	102.668	1.00213.13	A	O		-5.332	-47.8595	-0.897144	2.2035	0.0421315	-0.0469273	-2.68874	206.689
ATOM	565	CB	ALA	D	113	53.835	99.421	104.114	1.00213.13	A	C		-3.886	-46.9425	-0.879955	-0.3925	-0.00750471	0.00852831	0.488636	203.511
ATOM	566	N	ALA	D	114	51.788	100.423	101.565	1.00216.42	A	N		-6.435	-48.9895	-0.918326	0.6095	0.0116538	-0.0126896	-0.72706	204.727
ATOM	567	CA	ALA	D	114	51.59	101.29	100.409	1.00216.42	A	C		-7.591	-49.1875	-0.922038	1.4765	0.0282311	-0.0306086	-1.75374	205.754
ATOM	568	C	ALA	D	114	50.527	102.342	100.701	1.00216.42	A	C		-7.299	-50.2505	-0.941964	2.5285	0.0483456	-0.0512793	-2.93809	206.938
ATOM	569	O	ALA	D	114	50.648	103.503	100.281	1.00216.42	A	O		-7.719	-50.1295	-0.939696	3.6895	0.0705443	-0.0749308	-4.29322	208.293
ATOM	570	CB	ALA	D	114	51.215	100.461	99.184	1.00216.42	A	C		-8.816	-49.5625	-0.929068	0.6475	0.0123804	-0.0133248	-0.763455	204.763
ATOM	571	N	ALA	D	115	49.477	101.955	101.424	1.00215.84	A	N		-6.576	-51.3005	-0.961647	2.1415	0.0409461	-0.0425534	-2.43813	206.438
ATOM	572	CA	ALA	D	115	48.573	102.961	101.979	1.00215.84	A	C		-6.021	-52.2045	-0.978593	3.1475	0.0601811	-0.0614202	-3.51912	207.519
ATOM	573	C	ALA	D	115	49.33	103.926	102.891	1.00215.84	A	C		-5.109	-51.4475	-0.964403	4.1125	0.0786321	-0.0813546	-4.66128	208.661
ATOM	574	O	ALA	D	115	49.085	105.144	102.881	1.00215.84	A	O		-5.119	-51.6925	-0.968995	5.3305	0.101921	-0.104796	-6.00439	210.004
ATOM	575	CB	ALA	D	115	47.431	102.286	102.735	1.00215.84	A	C		-5.265	-53.3465	-1	2.4725	0.0472749	-0.0472397	-2.70664	206.707
ATOM	576	N	ALA	D	116	50.266	103.396	103.681	1.00215.85	A	N		-4.319	-50.5115	-0.946857	3.5825	0.0684984	-0.0722171	-4.13774	208.138
ATOM	577	CA	ALA	D	116	51.139	104.269	104.463	1.00215.85	A	C		-3.537	-49.6385	-0.930492	4.4555	0.0851904	-0.0912996	-5.23108	209.231
ATOM	578	C	ALA	D	116	51.919	105.229	103.564	1.00215.85	A	C		-4.436	-48.8585	-0.915871	5.4155	0.103546	-0.112579	-6.45032	210.45
ATOM	579	O	ALA	D	116	52.177	106.378	103.944	1.00215.85	A	O		-4.056	-48.6005	-0.911034	6.5645	0.125515	-0.13691	-7.84437	211.844
ATOM	580	CB	ALA	D	116	52.093	103.433	105.314	1.00215.85	A	C		-2.686	-48.6845	-0.912609	3.6195	0.0692058	-0.0756881	-4.33661	208.337
ATOM	581	N	ALA	D	117	52.309	104.771	102.37	1.00215.81	A	N		-5.63	-48.4685	-0.90856	4.9575	0.0947888	-0.103952	-5.95604	209.956
ATOM	582	CA	ALA	D	117	53.028	105.638	101.437	1.00215.81	A	C		-6.563	-47.7495	-0.895082	5.8245	0.111366	-0.123784	-7.09229	211.092
ATOM	583	C	ALA	D	117	52.137	106.765	100.941	1.00215.81	A	C		-7.059	-48.6405	-0.911784	6.9515	0.132915	-0.144755	-8.29383	212.294
ATOM	584	O	ALA	D	117	52.609	107.882	100.698	1.00215.81	A	O		-7.302	-48.1685	-0.902936	8.0685	0.154272	-0.169222	-9.6957	213.696
ATOM	585	CB	ALA	D	117	53.563	104.828	100.256	1.00215.81	A	C		-7.744	-47.2145	-0.885053	5.0145	0.0958786	-0.10791	-6.18279	210.183
ATOM	586	N	ALA	D	118	50.845	106.486	100.77	1.00216.43	A	N		-7.23	-49.9325	-0.936003	6.6725	0.12758	-0.135468	-7.76175	211.762
ATOM	587	CA	ALA	D	118	49.9	107.56	100.474	1.00216.43	A	C		-7.526	-50.8775	-0.953718	7.7465	0.148115	-0.154072	-8.82769	212.828
ATOM	588	C	ALA	D	118	49.899	108.606	101.585	1.00216.43	A	C		-6.415	-50.8785	-0.953736	8.7925	0.168115	-0.174478	-9.99683	213.997
ATOM	589	O	ALA	D	118	49.858	109.817	101.32	1.00216.43	A	O		-6.68	-50.9195	-0.954505	10.0035	0.19127	-0.197767	-11.3312	215.331
ATOM	590	CB	ALA	D	118	48.499	106.986	100.27	1.00216.43	A	C		-7.73	-52.2785	-0.97998	7.1725	0.13714	-0.139039	-7.96634	211.966
ATOM	591	N	ALA	D	119	49.949	108.152	102.842	1.00217.78	A	N		-5.158	-50.8285	-0.952799	8.3385	0.159434	-0.165797	-9.49945	213.499
ATOM	592	CA	ALA	D	119	50.027	109.094	103.961	1.00217.78	A	C		-4.039	-50.7505	-0.951337	9.2805	0.177446	-0.184403	-10.5655	214.566
ATOM	593	C	ALA	D	119	51.29	109.95	103.883	1.00217.78	A	C		-4.117	-49.4875	-0.927662	10.1365	0.193813	-0.205963	-11.8008	215.801
ATOM	594	O	ALA	D	119	51.245	111.173	104.087	1.00217.78	A	O		-3.913	-49.5325	-0.928505	11.3595	0.217197	-0.229789	-13.1659	217.166
ATOM	595	CB	ALA	D	119	49.973	108.34	105.292	1.00217.78	A	C		-2.708	-50.8045	-0.952349	8.5265	0.163029	-0.169543	-9.71409	213.714
ATOM	596	N	ALA	D	120	52.428	109.322	103.588	1.00214.21	A	N		-4.412	-48.3495	-0.906329	9.5085	0.181805	-0.197968	-11.3427	215.343
ATOM	597	CA	ALA	D	120	53.672	110.072	103.444	1.00214.21	A	C		-4.556	-47.1055	-0.88301	10.2585	0.196145	-0.218584	-12.5239	216.524
ATOM	598	C	ALA	D	120	53.574	111.084	102.307	1.00214.21	A	C		-5.693	-47.2035	-0.884847	11.2705	0.215495	-0.238889	-13.6873	217.687
ATOM	599	O	ALA	D	120	54.149	112.176	102.381	1.00214.21	A	O		-5.619	-46.6285	-0.874069	12.3625	0.236374	-0.264113	-15.1325	219.133
ATOM	600	CB	ALA	D	120	54.84	109.11	103.22	1.00214.21	A	C		-4.78	-45.9375	-0.861116	9.2965	0.177752	-0.203561	-11.6632	215.663
ATOM	601	N	ALA	D	121	52.85	110.737	101.241	1.00215.45	A	N		-6.759	-47.9275	-0.898419	10.9235	0.20886	-0.228418	-13.0874	217.087
ATOM	602	CA	ALA	D	121	52.642	111.69	100.157	1.00215.45	A	C		-7.843	-48.1355	-0.902318	11.8765	0.227082	-0.246545	-14.126	218.126
ATOM	603	C	ALA	D	121	51.86	112.905	100.639	1.00215.45	A	C		-7.361	-48.9175	-0.916977	13.0915	0.250313	-0.266484	-15.2684	219.268
ATOM	604	O	ALA	D	121	52.15	114.04	100.238	1.00215.45	A	O		-7.762	-48.6275	-0.911541	14.2265	0.272015	-0.289999	-16.6157	220.616
ATOM	605	CB	ALA	D	121	51.923	111.015	98.989	1.00215.45	A	C		-9.011	-48.8545	-0.915796	11.2015	0.214176	-0.229739	-13.1631	217.163
ATOM	606	N	ALA	D	122	50.859	112.686	101.496	1.00212.35	A	N		-6.504	-49.9185	-0.935741	12.8725	0.246126	-0.257202	-14.7366	218.737
ATOM	607	CA	ALA	D	122	50.164	113.819	102.105	1.00212.35	A	C		-5.895	-50.6135	-0.948769	14.0055	0.267789	-0.275093	-15.7617	219.762
ATOM	608	C	ALA	D	122	51.137	114.704	102.877	1.00212.35	A	C		-5.123	-49.6405	-0.93053	14.8905	0.28471	-0.296921	-17.0123	221.012
ATOM	609	O	ALA	D	122	51.091	115.942	102.782	1.00212.35	A	O		-5.218	-49.6865	-0.931392	16.1285	0.308381	-0.319737	-18.3196	222.32
ATOM	610	CB	ALA	D	122	49.045	113.32	103.019	1.00212.35	A	C		-4.981	-51.7325	-0.969745	13.5065	0.258248	-0.260265	-14.9121	218.912
ATOM	611	N	ALA	D	123	52.036	114.08	103.638	1.00211.82	A	N		-4.362	-48.7415	-0.913678	14.2665	0.272779	-0.290127	-16.6231	220.623
ATOM	612	CA	ALA	D	123	53.058	114.847	104.342	1.00211.82	A	C		-3.658	-47.7195	-0.89452	15.0335	0.287445	-0.310918	-17.8143	221.814
ATOM	613	C	ALA	D	123	53.924	115.637	103.367	1.00211.82	A	C		-4.633	-46.8535	-0.878286	15.8235	0.30255	-0.331746	-19.0077	223.008
ATOM	614	O	ALA	D	123	54.309	116.778	103.649	1.00211.82	A	O		-4.351	-46.4685	-0.871069	16.9645	0.324366	-0.356469	-20.4242	224.424
ATOM	615	CB	ALA	D	123	53.919	113.914	105.193	1.00211.82	A	C		-2.807	-46.8585	-0.87838	14.1005	0.269605	-0.297807	-17.0631	221.063
ATOM	616	N	ALA	D	124	54.238	115.045	102.215	1.00212.54	A	N		-5.785	-46.5395	-0.8724	15.2315	0.29123	-0.322195	-18.4604	222.46
ATOM	617	CA	ALA	D	124	55.068	115.733	101.232	1.00212.54	A	C		-6.768	-45.7095	-0.856842	15.9195	0.304385	-0.341336	-19.5571	223.557
ATOM	618	C	ALA	D	124	54.36	116.961	100.673	1.00212.54	A	C		-7.327	-46.4175	-0.870113	17.1475	0.327865	-0.360354	-20.6468	224.647
ATOM	619	O	ALA	D	124	54.999	117.982	100.391	1.00212.54	A	O		-7.609	-45.7785	-0.858135	18.1685	0.347387	-0.384651	-22.0389	226.039
ATOM	620	CB	ALA	D	124	55.453	114.773	100.107	1.00212.54	A	C		-7.893	-45.3245	-0.849625	14.9595	0.28603	-0.324736	-18.606	222.606
ATOM	621	N	ALA	D	125	53.039	116.879	100.503	1.00211.78	A	N		-7.497	-47.7385	-0.894876	17.0655	0.326297	-0.349647	-20.0333	224.033
ATOM	622	CA	ALA	D	125	52.281	118.052	100.074	1.00211.78	A	C		-7.926	-48.4965	-0.909085	18.2385	0.348725	-0.366289	-20.9868	224.987
ATOM	623	C	ALA	D	125	52.388	119.179	101.097	1.00211.78	A	C		-6.903	-48.3895	-0.907079	19.3655	0.370274	-0.387559	-22.2055	226.205
ATOM	624	O	ALA	D	125	52.642	120.342	100.742	1.00211.78	A	O		-7.258	-48.1355	-0.902318	20.5285	0.392511	-0.410312	-23.5092	227.509
ATOM	625	CB	ALA	D	125	50.82	117.673	99.839	1.00211.78	A	C		-8.161	-49.9575	-0.936472	17.8595	0.341479	-0.34966	-20.0341	224.034
ATOM	626	N	ALA	D	126	52.203	118.849	102.379	1.00210.28	A	N		-5.621	-48.5745	-0.910547	19.0355	0.363964	-0.380265	-21.7876	225.788
ATOM	627	CA	ALA	D	126	52.341	119.862	103.426	1.00210.28	A	C		-4.574	-48.4365	-0.90796	20.0485	0.383333	-0.399489	-22.889	226.889
ATOM	628	C	ALA	D	126	53.739	120.475	103.426	1.00210.28	A	C		-4.574	-47.0385	-0.881754	20.6615	0.395054	-0.421216	-24.1339	228.134
ATOM	629	O	ALA	D	126	53.902	121.692	103.588	1.00210.28	A	O		-4.412	-46.8755	-0.878699	21.8785	0.418323	-0.444322	-25.4578	229.458
ATOM	630	CB	ALA	D	126	52.022	119.251	104.79	1.00210.28	A	C		-3.21	-48.7555	-0.91394	19.4375	0.37165	-0.386223	-22.1289	226.129
ATOM	631	N	ALA	D	127	54.762	119.642	103.233	1.00209.32	A	N		-4.767	-46.0155	-0.862578	19.8285	0.379126	-0.414111	-23.7268	227.727
ATOM	632	CA	ALA	D	127	56.132	120.142	103.223	1.00209.32	A	C		-4.777	-44.6455	-0.836897	20.3285	0.388687	-0.434795	-24.9119	228.912
ATOM	633	C	ALA	D	127	56.389	121.036	102.015	1.00209.32	A	C		-5.985	-44.3885	-0.832079	21.2225	0.40578	-0.453735	-25.9971	229.997
ATOM	634	O	ALA	D	127	57.216	121.949	102.078	1.00209.32	A	O		-5.922	-43.5615	-0.816577	22.1355	0.423237	-0.478185	-27.398	231.398
ATOM	635	CB	ALA	D	127	57.118	118.974	103.252	1.00209.32	A	C		-4.748	-43.6595	-0.818414	19.1605	0.366354	-0.420889	-24.1152	228.115
ATOM	636	N	ALA	D	128	55.696	120.789	100.899	1.00207.17	A	N		-7.101	-45.0815	-0.845069	20.9755	0.401057	-0.44311	-25.3883	229.388
ATOM	637	CA	ALA	D	128	55.848	121.667	99.739	1.00207.17	A	C		-8.261	-44.9295	-0.84222	21.8535	0.417845	-0.460541	-26.3871	230.387
ATOM	638	C	ALA	D	128	55.296	123.06	100.027	1.00207.17	A	C		-7.973	-45.4815	-0.852568	23.2465	0.444479	-0.480575	-27.5349	231.535
ATOM	639	O	ALA	D	128	55.918	124.078	99.678	1.00207.17	A	O		-8.322	-44.8595	-0.840908	24.2645	0.463944	-0.504161	-28.8863	232.886
ATOM	640	CB	ALA	D	128	55.16	121.053	98.52	1.00207.17	A	C		-9.48	-45.6175	-0.855117	21.2395	0.406105	-0.443376	-25.4036	229.404
ATOM	641	N	ALA	D	129	54.125	123.125	100.666	1.00205.74	A	N		-7.334	-46.6525	-0.874518	23.3115	0.445722	-0.47136	-27.0069	231.007
ATOM	642	CA	ALA	D	129	53.595	124.423	101.076	1.00205.74	A	C		-6.924	-47.1825	-0.884454	24.6095	0.47054	-0.488929	-28.0135	232.014
ATOM	643	C	ALA	D	129	54.553	125.131	102.031	1.00205.74	A	C		-5.969	-46.2245	-0.866495	25.3175	0.484078	-0.509469	-29.1904	233.19
ATOM	644	O	ALA	D	129	54.792	126.341	101.908	1.00205.74	A	O		-6.092	-45.9855	-0.862015	26.5275	0.507213	-0.531849	-30.4727	234.473
ATOM	645	CB	ALA	D	129	52.218	124.252	101.715	1.00205.74	A	C		-6.285	-48.5595	-0.910266	24.4385	0.467271	-0.474258	-27.173	231.173
ATOM	646	N	ALA	D	130	55.124	124.388	102.984	1.00202.36	A	N		-5.016	-45.6535	-0.855792	24.5745	0.469871	-0.502112	-28.7689	232.769
ATOM	647	CA	ALA	D	130	56.096	124.986	103.897	1.00202.36	A	C		-4.103	-44.6815	-0.837571	25.1725	0.481305	-0.521567	-29.8836	233.884
ATOM	648	C	ALA	D	130	57.364	125.403	103.16	1.00202.36	A	C		-4.84	-43.4135	-0.813802	25.5895	0.489278	-0.54132	-31.0153	235.015
ATOM	649	O	ALA	D	130	58.052	126.346	103.569	1.00202.36	A	O		-4.431	-42.7255	-0.800905	26.5325	0.507309	-0.564631	-32.3509	236.351
ATOM	650	CB	ALA	D	130	56.429	124.011	105.025	1.00202.36	A	C		-2.975	-44.3485	-0.831329	24.1975	0.462663	-0.507846	-29.0974	233.097
ATOM	651	N	ALA	D	131	57.696	124.702	102.075	1.00200.07	A	N		-5.925	-43.0815	-0.807579	24.8885	0.475875	-0.532486	-30.5092	234.509
ATOM	652	CA	ALA	D	131	58.842	125.092	101.265	1.00200.07	A	C		-6.735	-41.9355	-0.786097	25.2785	0.483332	-0.551268	-31.5853	235.585
ATOM	653	C	ALA	D	131	58.637	126.48	100.682	1.00200.07	A	C		-7.318	-42.1405	-0.789939	26.6665	0.509871	-0.573174	-32.8404	236.84
ATOM	654	O	ALA	D	131	59.545	127.318	100.707	1.00200.07	A	O		-7.293	-41.2325	-0.772919	27.5045	0.525894	-0.59745	-34.2314	238.231
ATOM	655	CB	ALA	D	131	59.077	124.067	100.155	1.00200.07	A	C		-7.845	-41.7005	-0.781691	24.2535	0.463734	-0.535437	-30.6783	234.678
ATOM	656	N	ALA	D	132	57.438	126.749	100.164	1.00199.22	A	N		-7.836	-43.3395	-0.812415	26.9355	0.515014	-0.564995	-32.3718	236.372
ATOM	657	CA	ALA	D	132	57.137	128.105	99.706	1.00199.22	A	C		-8.294	-43.6405	-0.818057	28.2915	0.540941	-0.584244	-33.4747	237.475
ATOM	658	C	ALA	D	132	57.197	129.109	100.86	1.00199.22	A	C		-7.14	-43.5805	-0.816933	29.2955	0.560138	-0.601037	-34.4369	238.437
ATOM	659	O	ALA	D	132	57.745	130.218	100.718	1.00199.22	A	O		-7.282	-43.0325	-0.80666	30.4045	0.581342	-0.62447	-35.7795	239.779
ATOM	660	CB	ALA	D	132	55.766	128.131	99.031	1.00199.22	A	C		-8.969	-45.0115	-0.843757	28.3175	0.541438	-0.570518	-32.6883	236.688
ATOM	661	N	ALA	D	133	56.632	128.735	102.012	1.00194.85	A	N		-5.988	-44.1455	-0.827524	28.9215	0.552987	-0.589093	-33.7526	237.753
ATOM	662	CA	ALA	D	133	56.671	129.613	103.177	1.00194.85	A	C		-4.823	-44.1065	-0.826793	29.7995	0.569775	-0.603399	-34.5722	238.572
ATOM	663	C	ALA	D	133	58.102	130	103.522	1.00194.85	A	C		-4.478	-42.6755	-0.799968	30.1865	0.577174	-0.625008	-35.8103	239.81
ATOM	664	O	ALA	D	133	58.371	131.141	103.913	1.00194.85	A	O		-4.087	-42.4065	-0.794926	31.3275	0.59899	-0.645749	-36.9987	240.999
ATOM	665	CB	ALA	D	133	55.994	128.936	104.366	1.00194.85	A	C		-3.634	-44.7835	-0.839483	29.1225	0.55683	-0.585669	-33.5564	237.556
ATOM	666	N	ALA	D	134	59.035	129.06	103.378	1.00190.52	A	N		-4.622	-41.7425	-0.782479	29.2465	0.559201	-0.620493	-35.5516	239.552
ATOM	667	CA	ALA	D	134	60.44	129.367	103.622	1.00190.52	A	C		-4.378	-40.3375	-0.756141	29.5535	0.565071	-0.641776	-36.7711	240.771
ATOM	668	C	ALA	D	134	61.044	130.133	102.453	1.00190.52	A	C		-5.547	-39.7335	-0.744819	30.3195	0.579717	-0.661389	-37.8948	241.895
ATOM	669	O	ALA	D	134	62.047	130.841	102.611	1.00190.52	A	O		-5.389	-38.7305	-0.726018	31.0275	0.593254	-0.685102	-39.2535	243.253
ATOM	670	CB	ALA	D	134	61.219	128.08	103.883	1.00190.52	A	C		-4.117	-39.5585	-0.741539	28.2665	0.540463	-0.629821	-36.0861	240.086
ATOM	671	N	ALA	D	135	60.453	129.993	101.263	1.00191.25	A	N		-6.737	-40.3245	-0.755898	30.1795	0.57704	-0.652012	-37.3575	241.358
ATOM	672	CA	ALA	D	135	60.934	130.743	100.106	1.00191.25	A	C		-7.894	-39.8435	-0.746881	30.9295	0.591381	-0.669721	-38.3722	242.372
ATOM	673	C	ALA	D	135	60.764	132.242	100.315	1.00191.25	A	C		-7.685	-40.0135	-0.750068	32.4285	0.620042	-0.69078	-39.5788	243.579
ATOM	674	O	ALA	D	135	61.478	133.046	99.704	1.00191.25	A	O		-8.296	-39.2995	-0.736684	33.2325	0.635415	-0.711726	-40.7789	244.779
ATOM	675	CB	ALA	D	135	60.211	130.285	98.84	1.00191.25	A	C		-9.16	-40.5665	-0.760434	30.4715	0.582623	-0.653771	-37.4583	241.458
ATOM	676	N	ALA	D	136	59.815	132.638	101.164	1.00191.55	A	N		-6.836	-40.9625	-0.767857	32.8245	0.627614	-0.685235	-39.2611	243.261
ATOM	677	CA	ALA	D	136	59.72	134.053	101.539	1.00191.55	A	C		-6.461	-41.0575	-0.769638	34.2395	0.654669	-0.704853	-40.3851	244.385
ATOM	678	C	ALA	D	136	60.874	134.473	102.451	1.00191.55	A	C		-5.549	-39.9035	-0.748006	34.6595	0.662699	-0.725001	-41.5395	245.539
ATOM	679	O	ALA	D	136	61.491	135.537	102.261	1.00191.55	A	O		-5.739	-39.2865	-0.73644	35.7235	0.683043	-0.747799	-42.8457	246.846
ATOM	680	CB	ALA	D	136	58.379	134.329	102.215	1.00191.55	A	C		-5.785	-42.3985	-0.794776	34.5155	0.659946	-0.692978	-39.7047	243.705
ATOM	681	N	ALA	D	137	61.175	133.651	103.457	1.00192.63	A	N		-4.543	-39.6025	-0.742364	33.8375	0.646982	-0.716854	-41.0727	245.073
ATOM	682	CA	ALA	D	137	62.327	133.921	104.308	1.00192.63	A	C		-3.692	-38.4505	-0.720769	34.1075	0.652145	-0.735455	-42.1385	246.138
ATOM	683	C	ALA	D	137	63.606	133.96	103.487	1.00192.63	A	C		-4.513	-37.1715	-0.696794	34.1465	0.652891	-0.752881	-43.1369	247.137
ATOM	684	O	ALA	D	137	64.601	134.568	103.897	1.00192.63	A	O		-4.103	-36.1765	-0.678142	34.7545	0.664516	-0.77525	-44.4185	248.419
ATOM	685	CB	ALA	D	137	62.423	132.866	105.409	1.00192.63	A	C		-2.591	-38.3545	-0.718969	33.0525	0.631973	-0.72109	-41.3154	245.315
ATOM	686	N	ALA	D	138	63.594	133.315	102.318	1.00190.64	A	N		-5.682	-37.1835	-0.697019	33.5015	0.640558	-0.743212	-42.5829	246.583
ATOM	687	CA	ALA	D	138	64.749	133.365	101.427	1.00190.64	A	C		-6.573	-36.0285	-0.675368	33.5515	0.641514	-0.759696	-43.5274	247.527
ATOM	688	C	ALA	D	138	65.026	134.791	100.955	1.00190.64	A	C		-7.045	-35.7515	-0.670175	34.9775	0.668779	-0.784356	-44.9403	248.94
ATOM	689	O	ALA	D	138	66.186	135.198	100.83	1.00190.64	A	O		-7.17	-34.5915	-0.648431	35.3845	0.676561	-0.806626	-46.2163	250.216
ATOM	690	CB	ALA	D	138	64.531	132.43	100.238	1.00190.64	A	C		-7.762	-36.2465	-0.679454	32.6165	0.623636	-0.74259	-42.5472	246.547
ATOM	691	N	ALA	D	139	63.976	135.578	100.71	1.00196.57	A	N		-7.29	-36.8015	-0.689858	35.7645	0.683827	-0.781008	-44.7485	248.748
ATOM	692	CA	ALA	D	139	64.184	136.962	100.291	1.00196.57	A	C		-7.709	-36.5935	-0.685959	37.1485	0.71029	-0.802822	-45.9983	249.998
ATOM	693	C	ALA	D	139	64.6	137.841	101.466	1.00196.57	A	C		-6.534	-36.1775	-0.678161	38.0275	0.727096	-0.820207	-46.9944	250.994
ATOM	694	O	ALA	D	139	65.484	138.7	101.334	1.00196.57	A	O		-6.666	-35.2935	-0.66159	38.8865	0.743521	-0.843641	-48.3371	252.337
ATOM	695	CB	ALA	D	139	62.918	137.505	99.629	1.00196.57	A	C		-8.371	-37.8595	-0.70969	37.6915	0.720672	-0.793075	-45.4399	249.44
ATOM	696	N	ALA	D	140	63.968	137.653	102.627	1.00194.85	A	N		-5.373	-36.8095	-0.690008	37.8395	0.723502	-0.809089	-46.3574	250.357
ATOM	697	CA	ALA	D	140	64.451	138.374	103.805	1.00194.85	A	C		-4.195	-36.3265	-0.680954	38.5605	0.737287	-0.825098	-47.2746	251.275
ATOM	698	C	ALA	D	140	65.929	138.083	104.046	1.00194.85	A	C		-3.954	-34.8485	-0.653248	38.2695	0.731723	-0.842	-48.243	252.243
ATOM	699	O	ALA	D	140	66.719	138.977	104.381	1.00194.85	A	O		-3.619	-34.0585	-0.638439	39.1635	0.748817	-0.864796	-49.5492	253.549
ATOM	700	CB	ALA	D	140	63.62	138.004	105.03	1.00194.85	A	C		-2.97	-37.1575	-0.696531	38.1905	0.730213	-0.809001	-46.3524	250.352
ATOM	701	N	ALA	D	141	66.336	136.839	103.832	1.00197.56	A	N		-4.168	-34.4415	-0.645619	37.0255	0.707938	-0.831407	-47.6361	251.636
ATOM	702	CA	ALA	D	141	67.739	136.501	103.993	1.00197.56	A	C		-4.007	-33.0385	-0.619319	36.6875	0.701475	-0.84752	-48.5593	252.559
ATOM	703	C	ALA	D	141	68.563	137.008	102.819	1.00197.56	A	C		-5.181	-32.2145	-0.603873	37.1945	0.711169	-0.866809	-49.6645	253.665
ATOM	704	O	ALA	D	141	69.789	137.125	102.914	1.00197.56	A	O		-5.086	-30.9885	-0.580891	37.3115	0.713406	-0.887427	-50.8458	254.846
ATOM	705	CB	ALA	D	141	67.878	134.998	104.161	1.00197.56	A	C		-3.839	-32.8995	-0.616713	35.1845	0.672737	-0.828819	-47.4878	251.488
ATOM	706	N	ALA	D	142	67.914	137.303	101.694	1.00200.50	A	N		-6.306	-32.8635	-0.616039	37.4895	0.71681	-0.86086	-49.3237	253.324
ATOM	707	CA	ALA	D	142	68.608	138.038	100.644	1.00200.50	A	C		-7.356	-32.1695	-0.603029	38.2245	0.730863	-0.880942	-50.4742	254.474
ATOM	708	C	ALA	D	142	69.003	139.423	101.142	1.00200.50	A	C		-6.858	-31.7745	-0.595625	39.6095	0.757345	-0.904363	-51.8162	255.816
ATOM	709	O	ALA	D	142	70.061	139.954	100.778	1.00200.50	A	O		-7.222	-30.7165	-0.575792	40.1405	0.767497	-0.927154	-53.122	257.122
ATOM	710	CB	ALA	D	142	67.74	138.131	99.39	1.00200.50	A	C		-8.61	-33.0375	-0.6193	38.3175	0.732641	-0.869038	-49.7922	253.792
ATOM	711	N	ALA	D	143	68.167	140.02	101.995	1.00202.27	A	N		-6.005	-32.6105	-0.611296	40.2065	0.768759	-0.899006	-51.5093	255.509
ATOM	712	CA	ALA	D	143	68.575	141.251	102.674	1.00202.27	A	C		-5.326	-32.2025	-0.603648	41.4375	0.792296	-0.919725	-52.6964	256.696
ATOM	713	C	ALA	D	143	69.771	140.995	103.585	1.00202.27	A	C		-4.415	-31.0065	-0.581228	41.1815	0.787402	-0.934916	-53.5667	257.567
ATOM	714	O	ALA	D	143	70.693	141.82	103.68	1.00202.27	A	O		-4.32	-30.0845	-0.563945	42.0065	0.803176	-0.958633	-54.9256	258.926
ATOM	715	CB	ALA	D	143	67.41	141.838	103.471	1.00202.27	A	C		-4.529	-33.3675	-0.625486	42.0245	0.80352	-0.909345	-52.1016	256.102
ATOM	716	N	ALA	D	144	69.768	139.851	104.268	1.00203.19	A	N		-3.732	-31.0095	-0.581285	40.0375	0.765528	-0.921354	-52.7897	256.79
ATOM	717	CA	ALA	D	144	70.953	139.466	105.031	1.00203.19	A	C		-2.969	-29.8245	-0.559071	39.6525	0.758167	-0.935409	-53.595	257.595
ATOM	718	C	ALA	D	144	72.191	139.401	104.139	1.00203.19	A	C		-3.861	-28.5865	-0.535865	39.5875	0.756924	-0.954754	-54.7034	258.703
ATOM	719	O	ALA	D	144	73.276	139.846	104.533	1.00203.19	A	O		-3.467	-27.5015	-0.515526	40.0325	0.765432	-0.978071	-56.0394	260.039
ATOM	720	CB	ALA	D	144	70.726	138.124	105.725	1.00203.19	A	C		-2.275	-30.0515	-0.563327	38.3105	0.732507	-0.915221	-52.4383	256.438
ATOM	721	N	ALA	D	145	72.047	138.854	102.933	1.00206.26	A	N		-5.067	-28.7305	-0.538564	39.0405	0.746465	-0.945796	-54.1901	258.19
ATOM	722	CA	ALA	D	145	73.187	138.741	102.026	1.00206.26	A	C		-5.974	-27.5905	-0.517194	38.9275	0.744305	-0.963522	-55.2058	259.206
ATOM	723	C	ALA	D	145	73.642	140.109	101.546	1.00206.26	A	C		-6.454	-27.1355	-0.508665	40.2955	0.770461	-0.987278	-56.5669	260.567
ATOM	724	O	ALA	D	145	74.823	140.312	101.252	1.00206.26	A	O		-6.748	-25.9545	-0.486527	40.4985	0.774343	-1.00982	-57.8585	261.858
ATOM	725	CB	ALA	D	145	72.835	137.848	100.837	1.00206.26	A	C		-7.163	-27.9425	-0.523793	38.0345	0.72723	-0.946604	-54.2364	258.236
ATOM	726	N	ALA	D	146	72.712	141.057	101.439	1.00207.09	A	N		-6.561	-28.0655	-0.526098	41.2435	0.788587	-0.982466	-56.2911	260.291
ATOM	727	CA	ALA	D	146	73.101	142.432	101.148	1.00207.09	A	C		-6.852	-27.6765	-0.518806	42.6185	0.814877	-1.00385	-57.5164	261.516
ATOM	728	C	ALA	D	146	73.994	142.989	102.254	1.00207.09	A	C		-5.746	-26.7835	-0.502067	43.1755	0.825527	-1.02439	-58.693	262.693
ATOM	729	O	ALA	D	146	75.014	143.641	101.982	1.00207.09	A	O		-6.018	-25.7635	-0.482946	43.8275	0.837994	-1.04798	-60.0446	264.045
ATOM	730	CB	ALA	D	146	71.855	143.297	100.962	1.00207.09	A	C		-7.038	-28.9225	-0.542163	43.4835	0.831417	-0.992949	-56.8918	260.892
ATOM	731	N	ALA	D	147	73.631	142.729	103.513	1.00208.78	A	N		-4.487	-27.1465	-0.508871	42.9155	0.820556	-1.01569	-58.1947	262.195
ATOM	732	CA	ALA	D	147	74.504	143.111	104.623	1.00208.78	A	C		-3.377	-26.2735	-0.492507	43.2975	0.82786	-1.03412	-59.2509	263.251
ATOM	733	C	ALA	D	147	75.869	142.434	104.506	1.00208.78	A	C		-3.494	-24.9085	-0.466919	42.6205	0.814916	-1.05049	-60.1888	264.189
ATOM	734	O	ALA	D	147	76.917	143.062	104.727	1.00208.78	A	O		-3.273	-23.8605	-0.447274	43.2485	0.826923	-1.07497	-61.5915	265.592
ATOM	735	CB	ALA	D	147	73.839	142.761	105.954	1.00208.78	A	C		-2.046	-26.9385	-0.504972	42.9475	0.821168	-1.01946	-58.4108	262.411
ATOM	736	N	ALA	D	148	75.872	141.151	104.147	1.00211.36	A	N		-3.853	-24.9055	-0.466863	41.3375	0.790384	-1.03726	-59.4306	263.431
ATOM	737	CA	ALA	D	148	77.129	140.433	103.977	1.00211.36	A	C		-4.023	-23.6485	-0.4433	40.6195	0.776656	-1.05214	-60.2831	264.283
ATOM	738	C	ALA	D	148	77.974	141.044	102.864	1.00211.36	A	C		-5.136	-22.8035	-0.42746	41.2305	0.788339	-1.07394	-61.5322	265.532
ATOM	739	O	ALA	D	148	79.207	141.065	102.949	1.00211.36	A	O		-5.051	-21.5705	-0.404347	41.2515	0.78874	-1.09708	-62.8581	266.858
ATOM	740	CB	ALA	D	148	76.846	138.961	103.693	1.00211.36	A	C		-4.307	-23.9315	-0.448605	39.1475	0.748511	-1.03087	-59.0645	263.064
ATOM	741	N	ALA	D	149	77.331	141.552	101.811	1.00212.15	A	N		-6.189	-23.4465	-0.439513	41.7385	0.798052	-1.06739	-61.157	265.157
ATOM	742	CA	ALA	D	149	78.078	142.196	100.735	1.00212.15	A	C		-7.265	-22.6995	-0.425511	42.3825	0.810365	-1.08728	-62.2967	266.297
ATOM	743	C	ALA	D	149	78.709	143.495	101.213	1.00212.15	A	C		-6.787	-22.0685	-0.413682	43.6815	0.835202	-1.11091	-63.6504	267.65
ATOM	744	O	ALA	D	149	79.798	143.869	100.76	1.00212.15	A	O		-7.24	-20.9795	-0.393269	44.0555	0.842353	-1.134	-64.9736	268.974
ATOM	745	CB	ALA	D	149	77.167	142.453	99.536	1.00212.15	A	C		-8.464	-23.6105	-0.442588	42.6395	0.815279	-1.07345	-61.504	265.504
ATOM	746	N	ALA	D	150	78.027	144.209	102.11	1.00212.43	A	N		-5.89	-22.7505	-0.426467	44.3955	0.848854	-1.10523	-63.3249	267.325
ATOM	747	CA	ALA	D	150	78.668	145.349	102.76	1.00212.43	A	C		-5.24	-22.1095	-0.414451	45.5355	0.870651	-1.12651	-64.5444	268.544
ATOM	748	C	ALA	D	150	79.95	144.918	103.458	1.00212.43	A	C		-4.542	-20.8275	-0.390419	45.1045	0.86241	-1.14569	-65.6434	269.643
ATOM	749	O	ALA	D	150	81.002	145.56	103.314	1.00212.43	A	O		-4.686	-19.7755	-0.370699	45.7465	0.874686	-1.16994	-67.0324	271.032
ATOM	750	CB	ALA	D	150	77.708	146	103.754	1.00212.43	A	C		-4.246	-23.0695	-0.432446	46.1865	0.883099	-1.11543	-63.9094	267.909
ATOM	751	N	ALA	D	151	79.884	143.815	104.202	1.00213.74	A	N		-3.798	-20.8935	-0.391656	44.0015	0.841321	-1.13511	-65.0368	269.037
ATOM	752	CA	ALA	D	151	81.094	143.278	104.817	1.00213.74	A	C		-3.183	-19.6835	-0.368975	43.4645	0.831053	-1.15296	-66.0595	270.06
ATOM	753	C	ALA	D	151	82.143	142.929	103.765	1.00213.74	A	C		-4.235	-18.6345	-0.349311	43.1155	0.82438	-1.17001	-67.0364	271.036
ATOM	754	O	ALA	D	151	83.347	143.074	104.005	1.00213.74	A	O		-3.995	-17.4305	-0.326741	43.2605	0.827153	-1.19459	-68.445	272.445
ATOM	755	CB	ALA	D	151	80.756	142.053	105.664	1.00213.74	A	C		-2.336	-20.0215	-0.37531	42.2395	0.807631	-1.13578	-65.0755	269.075
ATOM	756	N	ALA	D	152	81.703	142.475	102.588	1.00213.42	A	N		-5.412	-19.0745	-0.357559	42.6615	0.8157	-1.15768	-66.33	270.33
ATOM	757	CA	ALA	D	152	82.647	142.06	101.552	1.00213.42	A	C		-6.448	-18.1305	-0.339863	42.2465	0.807765	-1.17254	-67.1813	271.181
ATOM	758	C	ALA	D	152	83.39	143.255	100.962	1.00213.42	A	C		-7.038	-17.3875	-0.325935	43.4415	0.830613	-1.19686	-68.5748	272.575
ATOM	759	O	ALA	D	152	84.599	143.183	100.707	1.00213.42	A	O		-7.293	-16.1785	-0.303272	43.3695	0.829237	-1.22018	-69.9113	273.911
ATOM	760	CB	ALA	D	152	81.916	141.288	100.455	1.00213.42	A	C		-7.545	-18.8615	-0.353566	41.4745	0.793004	-1.15139	-65.97	269.97
ATOM	761	N	ALA	D	153	82.68	144.358	100.728	1.00213.64	A	N		-7.272	-18.0975	-0.339244	44.5445	0.851703	-1.19175	-68.282	272.282
ATOM	762	CA	ALA	D	153	83.342	145.573	100.262	1.00213.64	A	C		-7.738	-17.4355	-0.326835	45.7595	0.874934	-1.21329	-69.5166	273.517
ATOM	763	C	ALA	D	153	84.353	146.069	101.287	1.00213.64	A	C		-6.713	-16.4245	-0.307883	46.2555	0.884418	-1.2358	-70.806	274.806
ATOM	764	O	ALA	D	153	85.47	146.474	100.933	1.00213.64	A	O		-7.067	-15.3075	-0.286945	46.6605	0.892162	-1.25962	-72.1707	276.171
ATOM	765	CB	ALA	D	153	82.306	146.655	99.96	1.00213.64	A	C		-8.04	-18.4715	-0.346255	46.8415	0.895622	-1.20189	-68.8631	272.863
ATOM	766	N	ALA	D	154	83.976	146.043	102.569	1.00217.09	A	N		-5.431	-16.8015	-0.31495	46.2295	0.883921	-1.22851	-70.3885	274.388
ATOM	767	CA	ALA	D	154	84.906	146.444	103.621	1.00217.09	A	C		-4.379	-15.8715	-0.297517	46.6305	0.891588	-1.24872	-71.5465	275.546
ATOM	768	C	ALA	D	154	86.151	145.565	103.627	1.00217.09	A	C		-4.373	-14.6265	-0.274179	45.7515	0.874781	-1.26707	-72.5977	276.598
ATOM	769	O	ALA	D	154	87.272	146.057	103.8	1.00217.09	A	O		-4.2	-13.5055	-0.253166	46.2435	0.884188	-1.29193	-74.0222	278.022
ATOM	770	CB	ALA	D	154	84.211	146.396	104.983	1.00217.09	A	C		-3.017	-16.5665	-0.310545	46.5825	0.89067	-1.23531	-70.7781	274.778
ATOM	771	N	ALA	D	155	85.973	144.256	103.435	1.00217.34	A	N		-4.565	-14.8045	-0.277516	44.4425	0.849753	-1.25513	-71.9138	275.914
ATOM	772	CA	ALA	D	155	87.118	143.351	103.442	1.00217.34	A	C		-4.558	-13.6595	-0.256052	43.5375	0.832449	-1.27239	-72.9027	276.903
ATOM	773	C	ALA	D	155	88.01	143.575	102.226	1.00217.34	A	C		-5.774	-12.7675	-0.239332	43.7615	0.836732	-1.2922	-74.0378	278.038
ATOM	774	O	ALA	D	155	89.235	143.424	102.309	1.00217.34	A	O		-5.691	-11.5425	-0.216368	43.6105	0.833845	-1.31691	-75.4535	279.454
ATOM	775	CB	ALA	D	155	86.643	141.901	103.508	1.00217.34	A	C		-4.492	-14.1345	-0.264956	42.0875	0.804725	-1.25272	-71.7758	275.776
ATOM	776	N	ALA	D	156	87.42	143.934	101.084	1.00215.29	A	N		-6.916	-13.3575	-0.250391	44.1205	0.843596	-1.28226	-73.4684	277.468
ATOM	777	CA	ALA	D	156	88.232	144.258	99.914	1.00215.29	A	C		-8.086	-12.5455	-0.23517	44.4445	0.849791	-1.30081	-74.5312	278.531
ATOM	778	C	ALA	D	156	89.1	145.489	100.171	1.00215.29	A	C		-7.829	-11.6775	-0.218899	45.6755	0.873328	-1.32521	-75.9287	279.929
ATOM	779	O	ALA	D	156	90.308	145.491	99.885	1.00215.29	A	O		-8.115	-10.4695	-0.196255	45.6775	0.873366	-1.34976	-77.3354	281.335
ATOM	780	CB	ALA	D	156	87.331	144.472	98.697	1.00215.29	A	C		-9.303	-13.4465	-0.25206	44.6585	0.853883	-1.28376	-73.5538	277.554
ATOM	781	N	ALA	D	157	88.498	146.548	100.718	1.00215.31	A	N		-7.282	-12.2795	-0.230184	46.7345	0.893577	-1.31868	-75.5548	279.555
ATOM	782	CA	ALA	D	157	89.28	147.729	101.069	1.00215.31	A	C		-6.931	-11.4975	-0.215525	47.9155	0.916158	-1.33975	-76.7619	280.762
ATOM	783	C	ALA	D	157	90.345	147.393	102.105	1.00215.31	A	C		-5.895	-10.4325	-0.195561	47.5795	0.909733	-1.35905	-77.868	281.868
ATOM	784	O	ALA	D	157	91.447	147.953	102.079	1.00215.31	A	O		-5.921	-9.3305	-0.174904	48.1395	0.920441	-1.38301	-79.2408	283.241
ATOM	785	CB	ALA	D	157	88.362	148.838	101.581	1.00215.31	A	C		-6.419	-12.4155	-0.232733	49.0245	0.937362	-1.32743	-76.0563	280.056
ATOM	786	N	ALA	D	158	90.037	146.475	103.024	1.00215.32	A	N		-4.976	-10.7405	-0.201335	46.6615	0.892181	-1.34885	-77.2833	281.283
ATOM	787	CA	ALA	D	158	91.026	146.063	104.015	1.00215.32	A	C		-3.985	-9.7515	-0.182795	46.2495	0.884303	-1.36696	-78.3208	282.321
ATOM	788	C	ALA	D	158	92.186	145.329	103.36	1.00215.32	A	C		-4.64	-8.5915	-0.161051	45.5155	0.870269	-1.38781	-79.5155	283.516
ATOM	789	O	ALA	D	158	93.336	145.451	103.798	1.00215.32	A	O		-4.202	-7.4415	-0.139494	45.6375	0.872602	-1.41228	-80.9176	284.918
ATOM	790	CB	ALA	D	158	90.37	145.182	105.078	1.00215.32	A	C		-2.922	-10.4075	-0.195092	45.3685	0.867458	-1.34958	-77.325	281.325
ATOM	791	N	ALA	D	159	91.901	144.545	102.318	1.00215.18	A	N		-5.682	-8.8765	-0.166393	44.7315	0.855279	-1.37865	-78.9907	282.991
ATOM	792	CA	ALA	D	159	92.972	143.899	101.569	1.00215.18	A	C		-6.431	-7.8055	-0.146317	44.0855	0.842927	-1.39893	-80.1526	284.153
ATOM	793	C	ALA	D	159	93.9	144.936	100.952	1.00215.18	A	C		-7.048	-6.8775	-0.128921	45.1225	0.862755	-1.42246	-81.5012	285.501
ATOM	794	O	ALA	D	159	95.129	144.812	101.034	1.00215.18	A	O		-6.966	-5.6485	-0.105883	44.9985	0.860384	-1.44835	-82.9842	286.984
ATOM	795	CB	ALA	D	159	92.386	142.987	100.492	1.00215.18	A	C		-7.508	-8.3915	-0.157302	43.1735	0.825489	-1.3825	-79.2113	283.211
ATOM	796	N	ALA	D	160	93.327	145.978	100.346	1.00212.67	A	N		-7.654	-7.4505	-0.139662	46.1645	0.882678	-1.41387	-81.0089	285.009
ATOM	797	CA	ALA	D	160	94.158	147.063	99.828	1.00212.67	A	C		-8.172	-6.6195	-0.124085	47.2495	0.903423	-1.4343	-82.1794	286.179
ATOM	798	C	ALA	D	160	94.952	147.735	100.946	1.00212.67	A	C		-7.054	-5.8255	-0.109201	47.9215	0.916272	-1.45218	-83.2036	287.204
ATOM	799	O	ALA	D	160	96.127	148.086	100.767	1.00212.67	A	O		-7.233	-4.6505	-0.0871754	48.2725	0.922984	-1.47663	-84.6044	288.604
ATOM	800	CB	ALA	D	160	93.29	148.085	99.093	1.00212.67	A	C		-8.907	-7.4875	-0.140356	48.2715	0.922964	-1.41988	-81.3532	285.353
ATOM	801	N	ALA	D	161	94.329	147.908	102.116	1.00212.77	A	N		-5.884	-6.4485	-0.12088	48.0945	0.91958	-1.44009	-82.5114	286.511
ATOM	802	CA	ALA	D	161	95.001	148.571	103.23	1.00212.77	A	C		-4.77	-5.7765	-0.108283	48.7575	0.932257	-1.45516	-83.3747	287.375
ATOM	803	C	ALA	D	161	96.216	147.779	103.697	1.00212.77	A	C		-4.303	-4.5615	-0.085507	47.9655	0.917114	-1.47783	-84.6734	288.673
ATOM	804	O	ALA	D	161	97.295	148.345	103.903	1.00212.77	A	O		-4.097	-3.4825	-0.0652808	48.5315	0.927936	-1.50056	-85.9758	289.976
ATOM	805	CB	ALA	D	161	94.018	148.777	104.384	1.00212.77	A	C		-3.616	-6.7595	-0.126709	48.9635	0.936196	-1.43627	-82.2921	286.292
ATOM	806	N	ALA	D	162	96.057	146.468	103.871	1.00211.54	A	N		-4.129	-4.7205	-0.0884875	46.6545	0.892047	-1.47192	-84.335	288.335
ATOM	807	CA	ALA	D	162	97.198	145.635	104.233	1.00211.54	A	C		-3.767	-3.5795	-0.0670991	45.8215	0.87612	-1.49436	-85.6205	289.62
ATOM	808	C	ALA	D	162	98.23	145.61	103.114	1.00211.54	A	C		-4.886	-2.5475	-0.0477538	45.7965	0.875642	-1.51631	-86.8784	290.878
ATOM	809	O	ALA	D	162	99.424	145.414	103.363	1.00211.54	A	O		-4.637	-1.3535	-0.0253719	45.6005	0.871894	-1.5417	-88.3332	292.333
ATOM	810	CB	ALA	D	162	96.733	144.22	104.576	1.00211.54	A	C		-3.424	-4.0445	-0.0758157	44.4065	0.849065	-1.48174	-84.8974	288.897
ATOM	811	N	ALA	D	163	97.787	145.81	101.872	1.00212.26	A	N		-6.128	-2.9905	-0.056058	45.9965	0.879466	-1.50714	-86.3528	290.353
ATOM	812	CA	ALA	D	163	98.73	145.853	100.762	1.00212.26	A	C		-7.238	-2.0475	-0.0383811	46.0395	0.880288	-1.52722	-87.5034	291.503
ATOM	813	C	ALA	D	163	99.521	147.155	100.748	1.00212.26	A	C		-7.252	-1.2565	-0.0235536	47.3415	0.905183	-1.54478	-88.5095	292.509
ATOM	814	O	ALA	D	163	100.566	147.243	100.094	1.00212.26	A	O		-7.906	-0.2115	-0.00396465	47.4295	0.906865	-1.56642	-89.7495	293.75
ATOM	815	CB	ALA	D	163	97.986	145.664	99.441	1.00212.26	A	C		-8.559	-2.7915	-0.0523277	45.8505	0.876674	-1.51118	-86.5841	290.584
ATOM	816	N	ALA	D	164	99.032	148.177	101.451	1.00211.60	A	N		-6.549	-1.7455	-0.03272	48.3635	0.924723	-1.53543	-87.9735	291.974
ATOM	817	CA	ALA	D	164	99.658	149.497	101.392	1.00211.60	A	C		-6.608	-1.1195	-0.0209854	49.6835	0.949962	-1.54871	-88.7345	292.734
ATOM	818	C	ALA	D	164	101.115	149.491	101.864	1.00211.60	A	C		-6.136	0.3375	0.00632656	49.6775	0.949848	1.56414	89.6184	294.382
ATOM	819	O	ALA	D	164	102.011	149.907	101.122	1.00211.60	A	O		-6.878	1.2335	0.0231224	50.0935	0.957802	1.54666	88.6171	295.383
ATOM	820	CB	ALA	D	164	98.845	150.496	102.215	1.00211.60	A	C		-5.785	-1.9325	-0.0362254	50.6825	0.969063	-1.53343	-87.8592	291.859
ATOM	821	N	ALA	D	165	101.37	149.03	103.093	1.00208.72	A	N		-4.907	0.5925	0.0111066	49.2165	0.941033	1.55899	89.3238	294.676
ATOM	822	CA	ALA	D	165	102.657	149.293	103.736	1.00208.72	A	C		-4.264	1.8795	0.0352319	49.4795	0.946062	1.53357	87.8673	296.133
ATOM	823	C	ALA	D	165	103.781	148.419	103.194	1.00208.72	A	C		-4.806	3.0035	0.0563017	48.6055	0.929351	1.51029	86.5332	297.467
ATOM	824	O	ALA	D	165	104.944	148.6	103.579	1.00208.72	A	O		-4.421	4.1665	0.0781026	48.7865	0.932811	1.48726	85.2139	298.786
ATOM	825	CB	ALA	D	165	102.536	149.1	105.247	1.00208.72	A	C		-2.753	1.7585	0.0329637	49.2865	0.942371	1.53583	87.9966	296.003
ATOM	826	N	ALA	D	166	103.462	147.462	102.32	1.00207.28	A	N		-5.68	2.6845	0.050322	47.6485	0.911052	1.51562	86.8385	297.162
ATOM	827	CA	ALA	D	166	104.489	146.555	101.816	1.00207.28	A	C		-6.184	3.7115	0.0695734	46.7415	0.89371	1.49311	85.5486	298.451
ATOM	828	C	ALA	D	166	105.545	147.305	101.013	1.00207.28	A	C		-6.987	4.7675	0.0893686	47.4915	0.908051	1.47269	84.3792	299.621
ATOM	829	O	ALA	D	166	106.71	146.898	100.971	1.00207.28	A	O		-7.029	5.9325	0.111207	47.0845	0.900269	1.44789	82.9581	301.042
ATOM	830	CB	ALA	D	166	103.851	145.453	100.971	1.00207.28	A	C		-7.029	3.0735	0.0576139	45.6395	0.87264	1.50487	86.2227	297.777
ATOM	831	N	ALA	D	167	105.162	148.418	100.386	1.00209.12	A	N		-7.614	4.3845	0.0821891	48.6045	0.929331	1.48259	84.946	299.054
ATOM	832	CA	ALA	D	167	106.119	149.171	99.583	1.00209.12	A	C		-8.417	5.3415	0.100128	49.3575	0.943729	1.46509	83.9437	300.056
ATOM	833	C	ALA	D	167	107.163	149.856	100.455	1.00209.12	A	C		-7.545	6.3855	0.119699	50.0425	0.956826	1.44634	82.8694	301.131
ATOM	834	O	ALA	D	167	108.365	149.752	100.188	1.00209.12	A	O		-7.812	7.5875	0.142231	49.9385	0.954838	1.42293	81.5276	302.472
ATOM	835	CB	ALA	D	167	105.387	150.195	98.717	1.00209.12	A	C		-9.283	4.6095	0.0864068	50.3815	0.963308	1.48134	84.8744	299.126
ATOM	836	N	ALA	D	168	106.725	150.578	101.491	1.00207.61	A	N		-6.509	5.9475	0.111488	50.7645	0.970631	1.45644	83.4476	300.552
ATOM	837	CA	ALA	D	168	107.676	151.224	102.393	1.00207.61	A	C		-5.607	6.8985	0.129315	51.4105	0.982983	1.43999	82.5056	301.494
ATOM	838	C	ALA	D	168	108.524	150.194	103.123	1.00207.61	A	C		-4.877	7.7465	0.145211	50.3805	0.963289	1.42118	81.4275	302.573
ATOM	839	O	ALA	D	168	109.726	150.404	103.332	1.00207.61	A	O		-4.668	8.9485	0.167743	50.5905	0.967304	1.39909	80.162	303.838
ATOM	840	CB	ALA	D	168	106.941	152.114	103.394	1.00207.61	A	C		-4.606	6.1635	0.115537	52.3005	1	1.45577	83.4094	300.591
ATOM	841	N	ALA	D	169	107.92	149.066	103.505	1.00207.43	A	N		-4.495	7.1425	0.133889	49.2525	0.941721	1.42957	81.9082	302.092
ATOM	842	CA	ALA	D	169	108.698	147.991	104.11	1.00207.43	A	C		-3.89	7.9205	0.148473	48.1775	0.921167	1.41099	80.8439	303.156
ATOM	843	C	ALA	D	169	109.754	147.459	103.144	1.00207.43	A	C		-4.856	8.9765	0.168268	47.6455	0.910995	1.38815	79.535	304.465
ATOM	844	O	ALA	D	169	110.907	147.236	103.532	1.00207.43	A	O		-4.468	10.1295	0.189881	47.4225	0.906731	1.36437	78.1724	305.828
ATOM	845	CB	ALA	D	169	107.767	146.87	104.573	1.00207.43	A	C		-3.427	6.9895	0.131021	47.0565	0.899733	1.42619	81.7147	302.285
ATOM	846	N	ALA	D	170	109.385	147.27	101.874	1.00207.15	A	N		-6.126	8.6075	0.161351	47.4565	0.907381	1.39482	79.917	304.083
ATOM	847	CA	ALA	D	170	110.323	146.714	100.906	1.00207.15	A	C		-7.094	9.5455	0.178934	46.9005	0.896751	1.37385	78.7156	305.284
ATOM	848	C	ALA	D	170	111.44	147.698	100.583	1.00207.15	A	C		-7.417	10.6625	0.199873	47.8845	0.915565	1.35586	77.6852	306.315
ATOM	849	O	ALA	D	170	112.581	147.294	100.341	1.00207.15	A	O		-7.659	11.8035	0.221261	47.4805	0.90784	1.33173	76.3028	307.697
ATOM	850	CB	ALA	D	170	109.579	146.306	99.636	1.00207.15	A	C		-8.364	8.8015	0.164987	46.4925	0.888949	1.38729	79.4856	304.514
ATOM	851	N	ALA	D	171	111.132	148.995	100.567	1.00208.97	A	N		-7.433	10.3545	0.194099	49.1815	0.940364	1.36725	78.3375	305.663
ATOM	852	CA	ALA	D	171	112.164	149.995	100.311	1.00208.97	A	C		-7.689	11.3865	0.213444	50.1815	0.959484	1.3519	77.4584	306.542
ATOM	853	C	ALA	D	171	113.148	150.072	101.469	1.00208.97	A	C		-6.531	12.3705	0.23189	50.2585	0.960956	1.33401	76.4332	307.567
ATOM	854	O	ALA	D	171	114.363	150.19	101.262	1.00208.97	A	O		-6.738	13.5855	0.254665	50.3765	0.963213	1.31232	75.1904	308.81
ATOM	855	CB	ALA	D	171	111.525	151.36	100.054	1.00208.97	A	C		-7.946	10.7475	0.201466	51.5465	0.985583	1.36916	78.4472	305.553
ATOM	856	N	ALA	D	172	112.635	150.033	102.699	1.00207.63	A	N		-5.301	11.8575	0.222273	50.2195	0.960211	1.34332	76.9665	307.033
ATOM	857	CA	ALA	D	172	113.514	149.924	103.853	1.00207.63	A	C		-4.147	12.7365	0.23875	50.1105	0.958127	1.32659	76.0077	307.992
ATOM	858	C	ALA	D	172	114.393	148.685	103.731	1.00207.63	A	C		-4.269	13.6155	0.255228	48.8715	0.934437	1.30416	74.7231	309.277
ATOM	859	O	ALA	D	172	115.608	148.743	103.977	1.00207.63	A	O		-4.023	14.8305	0.278003	48.9295	0.935546	1.28195	73.4504	310.55
ATOM	860	CB	ALA	D	172	112.692	149.888	105.143	1.00207.63	A	C		-2.857	11.9145	0.223342	50.0745	0.957438	1.34162	76.8694	307.131
ATOM	861	N	ALA	D	173	113.788	147.557	103.342	1.00203.49	A	N		-4.658	13.0105	0.243887	47.7435	0.912869	1.30973	75.0419	308.958
ATOM	862	CA	ALA	D	173	114.559	146.341	103.112	1.00203.49	A	C		-4.888	13.7815	0.258339	46.5275	0.889619	1.28818	73.8071	310.193
ATOM	863	C	ALA	D	173	115.667	146.589	102.102	1.00203.49	A	C		-5.898	14.8895	0.279109	46.7755	0.89436	1.2683	72.6681	311.332
ATOM	864	O	ALA	D	173	116.829	146.258	102.348	1.00203.49	A	O		-5.652	16.0515	0.300891	46.4445	0.888032	1.24411	71.2821	312.718
ATOM	865	CB	ALA	D	173	113.639	145.217	102.638	1.00203.49	A	C		-5.362	12.8615	0.241094	45.4035	0.868127	1.29991	74.4791	309.521
ATOM	866	N	ALA	D	174	115.325	147.205	100.973	1.00206.04	A	N		-7.027	14.5475	0.272698	47.3915	0.906139	1.27847	73.2511	310.749
ATOM	867	CA	ALA	D	174	116.311	147.466	99.933	1.00206.04	A	C		-8.067	15.5335	0.291181	47.6525	0.911129	1.26147	72.277	311.723
ATOM	868	C	ALA	D	174	117.502	148.24	100.48	1.00206.04	A	C		-7.52	16.7245	0.313507	48.4265	0.925928	1.24433	71.2946	312.705
ATOM	869	O	ALA	D	174	118.644	147.778	100.391	1.00206.04	A	O		-7.609	17.8665	0.334914	47.9645	0.917094	1.22065	69.9383	314.062
ATOM	870	CB	ALA	D	174	115.658	148.223	98.776	1.00206.04	A	C		-9.224	14.8805	0.278941	48.4095	0.925603	1.27809	73.2292	310.771
ATOM	871	N	ALA	D	175	117.25	149.407	101.075	1.00205.62	A	N		-6.925	16.4725	0.308783	49.5935	0.948241	1.25599	71.9628	312.037
ATOM	872	CA	ALA	D	175	118.35	150.272	101.497	1.00205.62	A	C		-6.503	17.5725	0.329403	50.4585	0.96478	1.24178	71.1487	312.851
ATOM	873	C	ALA	D	175	119.228	149.597	102.546	1.00205.62	A	C		-5.454	18.4505	0.345861	49.7835	0.951874	1.22228	70.0315	313.969
ATOM	874	O	ALA	D	175	120.45	149.476	102.368	1.00205.62	A	O		-5.632	19.6725	0.368768	49.6625	0.949561	1.20037	68.776	315.224
ATOM	875	CB	ALA	D	175	117.8	151.595	102.027	1.00205.62	A	C		-5.973	17.0225	0.319093	51.7815	0.990077	1.25902	72.1363	311.864
ATOM	876	N	ALA	D	176	118.625	149.142	103.647	1.00205.58	A	N		-4.353	17.8475	0.334558	49.3285	0.943175	1.22993	70.4696	313.53
ATOM	877	CA	ALA	D	176	119.421	148.568	104.728	1.00205.58	A	C		-3.272	18.6435	0.349479	48.7545	0.9322	1.21212	69.4491	314.551
ATOM	878	C	ALA	D	176	120.144	147.305	104.273	1.00205.58	A	C		-3.727	19.3665	0.363032	47.4915	0.908051	1.19047	68.2088	315.791
ATOM	879	O	ALA	D	176	121.351	147.14	104.511	1.00205.58	A	O		-3.489	20.5735	0.385658	47.3265	0.904896	1.16792	66.9168	317.083
ATOM	880	CB	ALA	D	176	118.524	148.278	105.931	1.00205.58	A	C		-2.069	17.7465	0.332665	48.4645	0.926655	1.22613	70.2521	313.748
ATOM	881	N	ALA	D	177	119.418	146.396	103.621	1.00203.09	A	N		-4.379	18.6405	0.349423	46.5825	0.89067	1.19693	68.5792	315.421
ATOM	882	CA	ALA	D	177	120.021	145.152	103.176	1.00203.09	A	C		-4.824	19.2435	0.360727	45.3385	0.866885	1.17647	67.4069	316.593
ATOM	883	C	ALA	D	177	121.151	145.404	102.194	1.00203.09	A	C		-5.806	20.3735	0.381909	45.5905	0.871703	1.15787	66.3409	317.659
ATOM	884	O	ALA	D	177	122.144	144.677	102.206	1.00203.09	A	O		-5.794	21.3665	0.400523	44.8635	0.857803	1.13396	64.9713	319.029
ATOM	885	CB	ALA	D	177	118.962	144.251	102.549	1.00203.09	A	C		-5.451	18.1845	0.340875	44.4375	0.849657	1.18926	68.1398	315.86
ATOM	886	N	ALA	D	178	121.02	146.418	101.333	1.00204.01	A	N		-6.667	20.2425	0.379453	46.6045	0.891091	1.16822	66.9342	317.066
ATOM	887	CA	ALA	D	178	122.108	146.742	100.415	1.00204.01	A	C		-7.585	21.3305	0.399848	46.9285	0.897286	1.15159	65.9813	318.019
ATOM	888	C	ALA	D	178	123.349	147.193	101.177	1.00204.01	A	C		-6.823	22.5715	0.423111	47.3795	0.905909	1.13385	64.9647	319.035
ATOM	889	O	ALA	D	178	124.477	146.867	100.787	1.00204.01	A	O		-7.213	23.6995	0.444256	47.0535	0.899676	1.11212	63.72	320.28
ATOM	890	CB	ALA	D	178	121.659	147.812	99.416	1.00204.01	A	C		-8.584	20.8815	0.391431	47.9985	0.917745	1.16764	66.901	317.099
ATOM	891	N	ALA	D	179	123.162	147.948	102.265	1.00202.63	A	N		-5.735	22.3845	0.419606	48.1345	0.920345	1.14303	65.4907	318.509
ATOM	892	CA	ALA	D	179	124.303	148.3	103.106	1.00202.63	A	C		-4.894	23.5255	0.440994	48.4865	0.927075	1.12679	64.5603	319.44
ATOM	893	C	ALA	D	179	124.995	147.048	103.624	1.00202.63	A	C		-4.376	24.2175	0.453966	47.2345	0.903137	1.10503	63.3134	320.687
ATOM	894	O	ALA	D	179	126.205	146.847	103.417	1.00202.63	A	O		-4.583	25.4275	0.476648	47.0335	0.899294	1.08342	62.0753	321.925
ATOM	895	CB	ALA	D	179	123.849	149.181	104.268	1.00202.63	A	C		-3.732	23.0715	0.432484	49.3675	0.94392	1.14116	65.3838	318.616
ATOM	896	N	ALA	D	180	124.227	146.177	104.28	1.00202.70	A	N		-3.72	23.4495	0.43957	46.3635	0.886483	1.11047	63.6251	320.375
ATOM	897	CA	ALA	D	180	124.795	144.929	104.778	1.00202.70	A	C		-3.222	24.0175	0.450217	45.1155	0.862621	1.08977	62.4392	321.561
ATOM	898	C	ALA	D	180	125.35	144.082	103.635	1.00202.70	A	C		-4.365	24.5725	0.460621	44.2685	0.846426	1.07242	61.4452	322.555
ATOM	899	O	ALA	D	180	126.282	143.293	103.833	1.00202.70	A	O		-4.167	25.5045	0.478091	43.4795	0.83134	1.0489	60.0974	323.903
ATOM	900	CB	ALA	D	180	123.743	144.155	105.571	1.00202.70	A	C		-2.429	22.9655	0.430497	44.3415	0.847822	1.10095	63.08	320.92
ATOM	901	N	ALA	D	181	124.801	144.252	102.426	1.00202.43	A	N		-5.574	24.0235	0.450329	44.4385	0.849676	1.08344	62.0764	321.924
ATOM	902	CA	ALA	D	181	125.229	143.453	101.282	1.00202.43	A	C		-6.718	24.4515	0.458352	43.6395	0.834399	1.06848	61.2191	322.781
ATOM	903	C	ALA	D	181	126.597	143.89	100.792	1.00202.43	A	C		-7.208	25.8195	0.483996	44.0765	0.842755	1.04949	60.1311	323.869
ATOM	904	O	ALA	D	181	127.443	143.051	100.467	1.00202.43	A	O		-7.533	26.6655	0.499855	43.2375	0.826713	1.02698	58.8416	325.158
ATOM	905	CB	ALA	D	181	124.204	143.552	100.154	1.00202.43	A	C		-7.846	23.4265	0.439138	43.7385	0.836292	1.08727	62.296	321.704
ATOM	906	N	ALA	D	182	126.83	145.2	100.729	1.00201.16	A	N		-7.271	26.0525	0.488364	45.3865	0.867802	1.05821	60.631	323.369
ATOM	907	CA	ALA	D	182	128.171	145.694	100.442	1.00201.16	A	C		-7.558	27.3935	0.513501	45.8805	0.877248	1.04121	59.6572	324.343
ATOM	908	C	ALA	D	182	129.183	145.103	101.415	1.00201.16	A	C		-6.585	28.4055	0.532472	45.2895	0.865948	1.01949	58.4126	325.587
ATOM	909	O	ALA	D	182	130.179	144.488	101.001	1.00201.16	A	O		-6.999	29.4015	0.551142	44.6745	0.854189	0.997787	57.169	326.831
ATOM	910	CB	ALA	D	182	128.19	147.22	100.5	1.00201.16	A	C		-7.5	27.4125	0.513858	47.4065	0.906425	1.05507	60.4509	323.549
ATOM	911	N	ALA	D	183	128.919	145.24	102.719	1.00199.40	A	N		-5.281	28.1415	0.527523	45.4265	0.868567	1.02499	58.7277	325.272
ATOM	912	CA	ALA	D	183	129.865	144.733	103.712	1.00199.40	A	C		-4.288	29.0875	0.545256	44.9195	0.858873	1.00514	57.5906	326.409
ATOM	913	C	ALA	D	183	130.099	143.232	103.568	1.00199.40	A	C		-4.432	29.3215	0.549642	43.4185	0.830174	0.985975	56.4922	327.508
ATOM	914	O	ALA	D	183	131.25	142.78	103.478	1.00199.40	A	O		-4.522	30.4725	0.571218	42.9665	0.821531	0.963225	55.1888	328.811
ATOM	915	CB	ALA	D	183	129.366	145.053	105.119	1.00199.40	A	C		-2.881	28.5885	0.535902	45.2395	0.864992	1.01613	58.2199	325.78
ATOM	916	N	ALA	D	184	129.02	142.447	103.536	1.00197.99	A	N		-4.464	28.2425	0.529416	42.6335	0.815164	0.994801	56.9979	327.002
ATOM	917	CA	ALA	D	184	129.151	140.994	103.544	1.00197.99	A	C		-4.456	28.3735	0.531872	41.1805	0.787383	0.976708	55.9612	328.039
ATOM	918	C	ALA	D	184	129.787	140.476	102.258	1.00197.99	A	C		-5.742	29.0095	0.543794	40.6625	0.777478	0.960451	55.0298	328.97
ATOM	919	O	ALA	D	184	130.612	139.553	102.294	1.00197.99	A	O		-5.706	29.8345	0.559259	39.7395	0.75983	0.936295	53.6458	330.354
ATOM	920	CB	ALA	D	184	127.782	140.35	103.764	1.00197.99	A	C		-4.236	27.0045	0.506209	40.5365	0.775069	0.992234	56.8508	327.149
ATOM	921	N	ALA	D	185	129.402	141.04	101.109	1.00199.19	A	N		-6.891	28.6245	0.536577	41.2265	0.788262	0.973135	55.7565	328.243
ATOM	922	CA	ALA	D	185	130.013	140.626	99.855	1.00199.19	A	C		-8.145	29.2355	0.54803	40.8125	0.780346	0.958534	54.92	329.08
ATOM	923	C	ALA	D	185	131.511	140.882	99.875	1.00199.19	A	C		-8.125	30.7335	0.576111	41.0685	0.785241	0.937826	53.7335	330.267
ATOM	924	O	ALA	D	185	132.299	140.036	99.429	1.00199.19	A	O		-8.571	31.5215	0.590882	40.2225	0.769065	0.915678	52.4645	331.536
ATOM	925	CB	ALA	D	185	129.354	141.354	98.684	1.00199.19	A	C		-9.316	28.5765	0.535677	41.5405	0.794266	0.977438	56.0031	327.997
ATOM	926	N	ALA	D	186	131.928	142.035	100.407	1.00197.56	A	N		-7.593	31.1505	0.583928	42.2215	0.807287	0.944589	54.121	329.879
ATOM	927	CA	ALA	D	186	133.356	142.319	100.505	1.00197.56	A	C		-7.495	32.5785	0.610696	42.5055	0.812717	0.926384	53.0779	330.922
ATOM	928	C	ALA	D	186	134.074	141.262	101.337	1.00197.56	A	C		-6.663	33.2965	0.624155	41.4485	0.792507	0.90368	51.7771	332.223
ATOM	929	O	ALA	D	186	135.104	140.716	100.916	1.00197.56	A	O		-7.084	34.3265	0.643463	40.9025	0.782067	0.882323	50.5534	333.447
ATOM	930	CB	ALA	D	186	133.571	143.711	101.097	1.00197.56	A	C		-6.903	32.7935	0.614726	43.8975	0.839332	0.938655	53.781	330.219
ATOM	931	N	ALA	D	187	133.531	140.946	102.516	1.00196.79	A	N		-5.484	32.7535	0.613977	41.1325	0.786465	0.907948	52.0216	331.978
ATOM	932	CA	ALA	D	187	134.191	139.984	103.398	1.00196.79	A	C		-4.602	33.4135	0.626348	40.1705	0.768071	0.886686	50.8034	333.197
ATOM	933	C	ALA	D	187	134.298	138.606	102.751	1.00196.79	A	C		-5.249	33.5205	0.628354	38.7925	0.741723	0.867957	49.7302	334.27
ATOM	934	O	ALA	D	187	135.335	137.941	102.862	1.00196.79	A	O		-5.138	34.5575	0.647793	38.1275	0.729008	0.844318	48.3759	335.624
ATOM	935	CB	ALA	D	187	133.445	139.891	104.729	1.00196.79	A	C		-3.271	32.6675	0.612364	40.0775	0.766293	0.896589	51.3707	332.629
ATOM	936	N	ALA	D	188	133.237	138.16	102.075	1.00195.85	A	N		-5.925	32.4595	0.608465	38.3465	0.733196	0.878099	50.3114	333.689
ATOM	937	CA	ALA	D	188	133.243	136.82	101.491	1.00195.85	A	C		-6.509	32.4655	0.608578	37.0065	0.707574	0.860473	49.3015	334.699
ATOM	938	C	ALA	D	188	134.222	136.728	100.329	1.00195.85	A	C		-7.671	33.4445	0.62693	36.9145	0.705815	0.84452	48.3874	335.613
ATOM	939	O	ALA	D	188	135.011	135.775	100.235	1.00195.85	A	O		-7.765	34.2335	0.64172	35.9615	0.687594	0.819894	46.9765	337.024
ATOM	940	CB	ALA	D	188	131.836	136.438	101.034	1.00195.85	A	C		-6.966	31.0585	0.582203	36.6245	0.700271	0.877202	50.26	333.74
ATOM	941	N	ALA	D	189	134.171	137.706	99.417	1.00196.54	A	N		-8.583	33.3935	0.625974	37.8925	0.724515	0.858236	49.1733	334.827
ATOM	942	CA	ALA	D	189	135.116	137.727	98.306	1.00196.54	A	C		-9.694	34.3385	0.643688	37.9135	0.724917	0.84468	48.3966	335.603
ATOM	943	C	ALA	D	189	136.55	137.831	98.81	1.00196.54	A	C		-9.19	35.7725	0.670569	38.0175	0.726905	0.825689	47.3085	336.691
ATOM	944	O	ALA	D	189	137.491	137.426	98.117	1.00196.54	A	O		-9.883	36.7135	0.688208	37.6125	0.719161	0.807388	46.2599	337.74
ATOM	945	CB	ALA	D	189	134.791	138.88	97.359	1.00196.54	A	C		-10.641	34.0135	0.637596	39.0665	0.746962	0.864225	49.5164	334.484
ATOM	946	N	ALA	D	190	136.736	138.373	100.018	1.00193.16	A	N		-7.982	35.9585	0.674055	38.5595	0.737268	0.830158	47.5645	336.435
ATOM	947	CA	ALA	D	190	138.064	138.385	100.624	1.00193.16	A	C		-7.376	37.2865	0.698949	38.5715	0.737498	0.812228	46.5372	337.463
ATOM	948	C	ALA	D	190	138.449	137.006	101.156	1.00193.16	A	C		-6.844	37.6715	0.706166	37.1925	0.711131	0.788901	45.2007	338.799
ATOM	949	O	ALA	D	190	139.571	136.534	100.933	1.00193.16	A	O		-7.067	38.7935	0.727199	36.7205	0.702106	0.767844	43.9942	340.006
ATOM	950	CB	ALA	D	190	138.115	139.424	101.745	1.00193.16	A	C		-6.255	37.3375	0.699905	39.6105	0.757364	0.824807	47.2579	336.742
ATOM	951	N	ALA	D	191	137.525	136.344	101.853	1.00188.55	A	N		-6.147	36.7475	0.688846	36.5305	0.698473	0.792338	45.3976	338.602
ATOM	952	CA	ALA	D	191	137.852	135.118	102.571	1.00188.55	A	C		-5.429	37.0745	0.694975	35.3045	0.675032	0.770842	44.166	339.834
ATOM	953	C	ALA	D	191	138.06	133.932	101.634	1.00188.55	A	C		-6.366	37.2825	0.698874	34.1185	0.652355	0.750984	43.0282	340.972
ATOM	954	O	ALA	D	191	138.703	132.947	102.015	1.00188.55	A	O		-5.985	37.9255	0.710928	33.1335	0.633522	0.727887	41.7049	342.295
ATOM	955	CB	ALA	D	191	136.754	134.803	103.585	1.00188.55	A	C		-4.415	35.9765	0.674393	34.9895	0.669009	0.78139	44.7704	339.23
ATOM	956	N	ALA	D	192	137.51	133.999	100.418	1.00184.48	A	N		-7.582	36.7325	0.688564	34.1855	0.653636	0.759381	43.5093	340.491
ATOM	957	CA	ALA	D	192	137.566	132.854	99.506	1.00184.48	A	C		-8.494	36.7885	0.689614	33.0405	0.631743	0.74163	42.4923	341.508
ATOM	958	C	ALA	D	192	138.998	132.408	99.204	1.00184.48	A	C		-8.796	38.2205	0.716457	32.5945	0.623216	0.71591	41.0186	342.981
ATOM	959	O	ALA	D	192	139.338	131.224	99.35	1.00184.48	A	O		-8.65	38.5605	0.722831	31.4105	0.600577	0.693282	39.7221	344.278
ATOM	960	CB	ALA	D	192	136.836	133.186	98.204	1.00184.48	A	C		-9.796	36.0585	0.67593	33.3725	0.638091	0.75661	43.3506	340.649
ATOM	961	N	ALA	D	193	139.849	133.341	98.774	1.00183.08	A	N		-9.226	39.0715	0.73241	33.5275	0.641055	0.718982	41.1946	342.805
ATOM	962	CA	ALA	D	193	141.198	132.964	98.364	1.00183.08	A	C		-9.636	40.4205	0.757697	33.1505	0.633847	0.69663	39.9139	344.086
ATOM	963	C	ALA	D	193	142.034	132.507	99.553	1.00183.08	A	C		-8.447	41.2565	0.773368	32.6935	0.625109	0.679778	38.9484	345.052
ATOM	964	O	ALA	D	193	142.866	131.601	99.422	1.00183.08	A	O		-8.578	42.0885	0.788965	31.7875	0.607786	0.656404	37.6092	346.391
ATOM	965	CB	ALA	D	193	141.874	134.129	97.643	1.00183.08	A	C		-10.357	41.0965	0.770369	34.3155	0.656122	0.705479	40.421	343.579
ATOM	966	N	ALA	D	194	141.843	133.133	100.718	1.00180.31	A	N		-7.282	41.0655	0.769788	33.3195	0.637078	0.691346	39.6112	344.389
ATOM	967	CA	ALA	D	194	142.541	132.68	101.918	1.00180.31	A	C		-6.082	41.7635	0.782872	32.8665	0.628417	0.676389	38.7542	345.246
ATOM	968	C	ALA	D	194	142.124	131.265	102.284	1.00180.31	A	C		-5.716	41.3465	0.775056	31.4515	0.601361	0.659869	37.8077	346.192
ATOM	969	O	ALA	D	194	142.939	130.476	102.774	1.00180.31	A	O		-5.226	42.1615	0.790333	30.6625	0.586275	0.638238	36.5683	347.432
ATOM	970	CB	ALA	D	194	142.28	133.635	103.082	1.00180.31	A	C		-4.918	41.5025	0.77798	33.8215	0.646676	0.693493	39.7342	344.266
ATOM	971	N	ALA	D	195	140.855	130.925	102.044	1.00178.05	A	N		-5.956	40.0775	0.751268	31.1115	0.59486	0.669726	38.3725	345.628
ATOM	972	CA	ALA	D	195	140.417	129.549	102.241	1.00178.05	A	C		-5.759	39.6395	0.743057	29.7355	0.568551	0.653127	37.4214	346.579
ATOM	973	C	ALA	D	195	141.163	128.6	101.313	1.00178.05	A	C		-6.687	40.3855	0.757041	28.7865	0.550406	0.62865	36.019	347.981
ATOM	974	O	ALA	D	195	141.606	127.53	101.739	1.00178.05	A	O		-6.261	40.8285	0.765345	27.7165	0.529947	0.605626	34.6998	349.3
ATOM	975	CB	ALA	D	195	138.908	129.439	102.025	1.00178.05	A	C		-5.975	38.1305	0.71477	29.6255	0.566448	0.670144	38.3964	345.604
ATOM	976	N	ALA	D	196	141.33	128.984	100.044	1.00175.84	A	N		-7.956	40.5525	0.760172	29.1705	0.557748	0.632996	36.268	347.732
ATOM	977	CA	ALA	D	196	142.054	128.121	99.108	1.00175.84	A	C		-8.892	41.2765	0.773743	28.3075	0.541247	0.610402	34.9735	349.027
ATOM	978	C	ALA	D	196	143.52	127.966	99.507	1.00175.84	A	C		-8.493	42.7425	0.801224	28.1525	0.538284	0.591566	33.8943	350.106
ATOM	979	O	ALA	D	196	144.082	126.864	99.437	1.00175.84	A	O		-8.563	43.3045	0.811759	27.0505	0.517213	0.567289	32.5033	351.497
ATOM	980	CB	ALA	D	196	141.943	128.674	97.688	1.00175.84	A	C		-10.312	41.1655	0.771663	28.8605	0.551821	0.620793	35.5688	348.431
ATOM	981	N	ALA	D	197	144.154	129.062	99.928	1.00175.54	A	N		-8.072	43.3765	0.813109	29.2485	0.559239	0.602477	34.5194	349.481
ATOM	982	CA	ALA	D	197	145.561	129.01	100.311	1.00175.54	A	C		-7.689	44.7835	0.839483	29.1965	0.558245	0.586839	33.6234	350.377
ATOM	983	C	ALA	D	197	145.762	128.15	101.553	1.00175.54	A	C		-6.447	44.9845	0.843251	28.3365	0.541802	0.571095	32.7214	351.279
ATOM	984	O	ALA	D	197	146.608	127.248	101.564	1.00175.54	A	O		-6.436	45.8305	0.85911	27.4345	0.524555	0.548163	31.4074	352.593
ATOM	985	CB	ALA	D	197	146.095	130.423	100.542	1.00175.54	A	C		-7.458	45.3175	0.849493	30.6095	0.585262	0.603274	34.5651	349.435
ATOM	986	N	ALA	D	198	144.989	128.41	102.611	1.00171.67	A	N		-5.389	44.2115	0.828761	28.5965	0.546773	0.583197	33.4147	350.585
ATOM	987	CA	ALA	D	198	145.085	127.584	103.811	1.00171.67	A	C		-4.189	44.3075	0.830561	27.7705	0.53098	0.568818	32.5909	351.409
ATOM	988	C	ALA	D	198	144.69	126.143	103.518	1.00171.67	A	C		-4.482	43.9125	0.823156	26.3295	0.503427	0.548892	31.4492	352.551
ATOM	989	O	ALA	D	198	145.165	125.215	104.181	1.00171.67	A	O		-3.819	44.3875	0.83206	25.4015	0.485684	0.528357	30.2726	353.727
ATOM	990	CB	ALA	D	198	144.215	128.164	104.924	1.00171.67	A	C		-3.076	43.4375	0.814252	28.3505	0.542069	0.587352	33.6528	350.347
ATOM	991	N	ALA	D	199	143.834	125.935	102.518	1.00169.40	A	N		-5.482	43.0565	0.80711	26.1215	0.49945	0.554138	31.7498	352.25
ATOM	992	CA	ALA	D	199	143.474	124.58	102.125	1.00169.40	A	C		-5.875	42.6965	0.800362	24.7665	0.473542	0.534265	30.6111	353.389
ATOM	993	C	ALA	D	199	144.688	123.823	101.609	1.00169.40	A	C		-6.391	43.9105	0.823119	24.0095	0.459068	0.50875	29.1492	354.851
ATOM	994	O	ALA	D	199	145.051	122.77	102.148	1.00169.40	A	O		-5.852	44.2735	0.829923	22.9565	0.438935	0.486488	27.8737	356.126
ATOM	995	CB	ALA	D	199	142.375	124.624	101.065	1.00169.40	A	C		-6.935	41.5975	0.779761	24.8105	0.474384	0.546552	31.3151	352.685
ATOM	996	N	ALA	D	200	145.333	124.349	100.564	1.00170.96	A	N		-7.436	44.5555	0.835209	24.5355	0.469126	0.511771	29.3223	354.678
ATOM	997	CA	ALA	D	200	146.526	123.693	100.033	1.00170.96	A	C		-7.967	45.7485	0.857573	23.8795	0.456583	0.48924	28.0314	355.969
ATOM	998	C	ALA	D	200	147.631	123.64	101.079	1.00170.96	A	C		-6.921	46.8535	0.878286	23.8265	0.455569	0.478497	27.4159	356.584
ATOM	999	O	ALA	D	200	148.542	122.809	100.99	1.00170.96	A	O		-7.01	47.7645	0.895363	22.9955	0.43968	0.456473	26.154	357.846
ATOM	1000	CB	ALA	D	200	147.011	124.407	98.772	1.00170.96	A	C		-9.228	46.2335	0.866664	24.5935	0.470235	0.497129	28.4834	355.517
ATOM	1001	N	ALA	D	201	147.57	124.523	102.076	1.00168.03	A	N		-5.924	46.7925	0.877143	24.7095	0.472452	0.494069	28.3081	355.692
ATOM	1002	CA	ALA	D	201	148.523	124.456	103.175	1.00168.03	A	C		-4.825	47.7455	0.895007	24.6425	0.471171	0.484579	27.7643	356.236
ATOM	1003	C	ALA	D	201	148.277	123.228	104.042	1.00168.03	A	C		-3.958	47.4995	0.890396	23.4145	0.447692	0.465886	26.6933	357.307
ATOM	1004	O	ALA	D	201	149.193	122.436	104.287	1.00168.03	A	O		-3.713	48.4155	0.907567	22.6225	0.432548	0.444755	25.4826	358.517
ATOM	1005	CB	ALA	D	201	148.444	125.73	104.013	1.00168.03	A	C		-3.987	47.6665	0.893526	25.9165	0.495531	0.506352	29.0118	354.988
ATOM	1006	N	ALA	D	202	147.04	123.049	104.511	1.00164.72	A	N		-3.489	46.2625	0.867208	23.2355	0.444269	0.473438	27.126	356.874
ATOM	1007	CA	ALA	D	202	146.754	121.973	105.456	1.00164.72	A	C		-2.544	45.9765	0.861847	22.1595	0.423696	0.456916	26.1794	357.821
ATOM	1008	C	ALA	D	202	146.795	120.609	104.779	1.00164.72	A	C		-3.221	46.0175	0.862615	20.7955	0.397616	0.431916	24.747	359.253
ATOM	1009	O	ALA	D	202	147.239	119.624	105.379	1.00164.72	A	O		-2.621	46.4615	0.870938	19.8105	0.378782	0.410237	23.5048	360.495
ATOM	1010	CB	ALA	D	202	145.398	122.198	106.121	1.00164.72	A	C		-1.879	44.6205	0.836428	22.3845	0.427998	0.472962	27.0987	356.901
ATOM	1011	N	ALA	D	203	146.338	120.528	103.527	1.00165.39	A	N		-4.473	45.5605	0.854049	20.7145	0.396067	0.434231	24.8796	359.12
ATOM	1012	CA	ALA	D	203	146.329	119.243	102.831	1.00165.39	A	C		-5.169	45.5515	0.85388	19.4295	0.371497	0.410369	23.5124	0.487592
ATOM	1013	C	ALA	D	203	147.742	118.774	102.508	1.00165.39	A	C		-5.492	46.9645	0.880367	18.9605	0.36253	0.390632	22.3816	1.61842
ATOM	1014	O	ALA	D	203	147.954	117.602	102.179	1.00165.39	A	O		-5.821	47.1765	0.884341	17.7885	0.340121	0.367164	21.0369	2.96306
ATOM	1015	CB	ALA	D	203	145.493	119.336	101.556	1.00165.39	A	C		-6.444	44.7155	0.838209	19.5225	0.373276	0.41896	24.0046	359.995
ATOM	1016	N	ALA	D	204	148.718	119.672	102.587	1.00164.62	A	N		-5.413	47.9405	0.898663	19.8585	0.3797	0.399765	22.9049	1.09513
ATOM	1017	CA	ALA	D	204	150.106	119.318	102.33	1.00164.62	A	C		-5.67	49.3285	0.924681	19.5045	0.372931	0.383355	21.9646	2.03538
ATOM	1018	C	ALA	D	204	150.612	118.351	103.387	1.00164.62	A	C		-4.613	49.8345	0.934166	18.5375	0.354442	0.362641	20.7778	3.22221
ATOM	1019	O	ALA	D	204	149.975	118.167	104.422	1.00164.62	A	O		-3.578	49.1975	0.922225	18.3535	0.350924	0.3636	20.8328	3.16725
ATOM	1020	CB	ALA	D	204	150.973	120.561	102.292	1.00164.62	A	C		-5.708	50.1955	0.940933	20.7475	0.396698	0.398988	22.8603	1.13969
TER																						N	O	P	Q	R	S	T
ATOM	1021	N	ALA	E	1	148.881	118.12	110.592	1.00184.80	A	N		2.592	49.505	0.955529	17.512	0.33129	0.33374	19.1219	4.87812	max		51.809	1	52.86	1	1.56755	89.8139
ATOM	1022	CA	ALA	E	1	149.635	119.331	110.3	1.00184.80	A	C		2.3	50.259	0.970082	18.723	0.3542	0.350084	20.0583	3.94168	min		-51.809	-1	-52.86	-1	-1.56916	-89.9061
ATOM	1023	C	ALA	E	1	149.937	120.146	111.56	1.00184.80	A	C		3.56	50.561	0.975912	19.538	0.369618	0.362047	20.7437	3.25626
ATOM	1024	O	ALA	E	1	150.784	119.746	112.357	1.00184.80	A	O		4.357	51.408	0.99226	19.138	0.362051	0.349864	20.0458	3.95425	x max	151.185
ATOM	1025	CB	ALA	E	1	148.898	120.184	109.281	1.00184.80	A	C		1.281	49.522	0.955857	19.576	0.370337	0.369632	21.1783	2.82167	x min	47.567
ATOM	1026	N	ALA	E	2	149.246	121.278	111.741	1.00184.38	A	N		3.741	49.87	0.962574	20.67	0.391033	0.385871	22.1088	1.89121	x normalized	103.618	51.809
ATOM	1027	CA	ALA	E	2	149.84	122.372	112.504	1.00184.38	A	C		4.504	50.464	0.974039	21.764	0.411729	0.399923	22.9139	1.08608
ATOM	1028	C	ALA	E	2	150.075	122.044	113.977	1.00184.38	A	C		5.977	50.699	0.978575	21.436	0.405524	0.39286	22.5092	1.49076	y max	153.468
ATOM	1029	O	ALA	E	2	151.185	121.67	114.364	1.00184.38	A	O		6.364	51.809	1	21.062	0.398449	0.379168	21.7247	2.27525	y min	47.748
ATOM	1030	CB	ALA	E	2	148.957	123.613	112.389	1.00184.38	A	C		4.389	49.581	0.956996	23.005	0.435206	0.426808	24.4543	-0.454278	y 0	105.72	52.86
ATOM	1031	N	ALA	E	3	149.044	122.179	114.809	1.00177.72	A	N		6.809	49.668	0.958675	21.571	0.408078	0.402437	23.0579	0.942067
ATOM	1032	CA	ALA	E	3	149.15	121.682	116.173	1.00177.72	A	C		8.173	49.774	0.960721	21.074	0.398676	0.393349	22.5373	1.46275
[truncated: 1,015 more rows]

## Sheet: out
						x	y	z					z0	xo	x1	yo	y1	atan	degree	corrected				O	P	Q	R	S	T
[truncated: 2,073 more rows]

[truncated: 2 more sheets: in, TBOA]
